# Supplementary material for: The First Genetic Map for a Psoraleoid Legume (Bituminaria bituminosa) Reveals Highly Conserved Synteny with Phaseoloid Legumes
Source: Plants (Basel). 2020 Jul 31;9(8):973. doi: 10.3390/plants9080973 (PMC7463921; doi:10.3390/plants9080973)
Supplement: Supplementary file 1 [file plants-09-00973-s001.zip › Supplementary Table S1.xlsx]

## Sheet: Table S1
Table S1: Sequencing details for tedera GBS
SampleIDa	Total reads	Number Rad Tags	Low quality reads	Retained reads	Pool numberb
22-Pst1-A1-progeny	2965550	109014	61192	2795344	Pool1
35-Pst2-B1-progeny	2792881	42034	53354	2697493	Pool1
46-Pst3-C1-progeny	2812454	124442	58735	2629277	Pool1
60-Pst4-D1-progeny	3549971	36749	67344	3445878	Pool1
80-Pst5-E1-progeny	3347238	40739	68726	3237773	Pool1
101-Pst6-F1-progeny	2688884	33502	52561	2602821	Pool1
148-Pst7-G1-progeny	2771499	17823	55424	2698252	Pool1
195-Pst8-H1-progeny	2242626	35658	43819	2163149	Pool1
23-Pst9-A2-progeny	3904469	110471	80441	3713557	Pool1
39-Pst10-B2-progeny	2884863	8538	67151	2809174	Pool1
47-Pst11-C2-progeny	2832691	11441	61082	2760168	Pool1
61-Pst12-D2-progeny	2867603	11638	59122	2796843	Pool1
82-Pst13-E2-progeny	2928533	16261	63428	2848844	Pool1
116-Pst14-F2-progeny	1667705	17471	39416	1610818	Pool1
161-Pst15-G2-progeny	2110536	10408	45544	2054584	Pool1
199-Pst16-H2-progeny	3114291	8814	65302	3040175	Pool1
24-Pst17-A3-progeny	3391009	18993	70893	3301123	Pool1
40-Pst18-B3-progeny	3403904	17105	70653	3316146	Pool1
48-Pst19-C3-progeny	2400580	33272	47139	2320169	Pool1
64-Pst20-D3-progeny	3179054	39524	63734	3075796	Pool1
83-Pst21-E3-progeny	2971448	33758	60403	2877287	Pool1
120-Pst22-F3-progeny	1851494	14771	36491	1800232	Pool1
1821-Pst23-G3-parent	2236297	11542	49550	2175205	Pool1
202-Pst24-H3-progeny	2976024	6926	60323	2908775	Pool1
25-Pst25-A4-progeny	3287037	7023	70679	3209335	Pool1
1218-Pst26-B4-parent	2789888	26039	55462	2708387	Pool1
50-Pst27-C4-progeny	2960304	7457	60296	2892551	Pool1
66-Pst28-D4-progeny	2991094	6774	64260	2920060	Pool1
91-Pst29-E4-progeny	3247312	18412	67508	3161392	Pool1
127-Pst30-F4-progeny	2119046	18844	45232	2054970	Pool1
179-Pst31-G4-progeny	3326065	10389	70990	3244686	Pool1
205-Pst32-H4-progeny	2066727	11265	41010	2014452	Pool1
26-Pst33-A5-progeny	3659737	15849	72303	3571585	Pool1
42-Pst34-B5-progeny	2978394	16307	66219	2895868	Pool1
52-Pst35-C5-progeny	3176011	16907	63844	3095260	Pool1
67-Pst36-D5-progeny	2754942	11328	50584	2693030	Pool1
92-Pst37-E5-progeny	3030340	15724	62949	2951667	Pool1
130-Pst38-F5-progeny	2188483	10364	46790	2131329	Pool1
184-Pst39-G5-progeny	2918208	15049	60876	2842283	Pool1
164-Pst40-H5-progeny	2909632	12540	49855	2847237	Pool1
28-Pst41-A6-progeny	2995545	16621	65626	2913298	Pool1
43-Pst42-B6-progeny	2995253	25110	59759	2910384	Pool1
54-Pst43-C6-progeny	2560147	18278	53151	2488718	Pool1
68-Pst44-D6-progeny	3130046	4292	61364	3064390	Pool1
93-Pst45-E6-progeny	2514898	30210	53739	2430949	Pool1
135-Pst46-F6-progeny	3070166	12527	60695	2996944	Pool1
185-Pst47-G6-progeny	2641711	6808	55056	2579847	Pool1
NEGATIVE-Pst48-H6-control	250	202	2	46	Pool1
D007-Pst1-progeny	5420144	140189	51183	5228772	Pool2
D009-Pst2-progeny	4879556	20401	38684	4820471	Pool2
D013-Pst3-progeny	4761625	103372	46613	4611640	Pool2
D017-Pst4-progeny	5737354	34794	49162	5653398	Pool2
D019-Pst5-progeny	5215408	25675	54650	5135083	Pool2
D020-Pst6-progeny	5607744	42566	48419	5516759	Pool2
D021-Pst7-progeny	5303890	23048	50086	5230756	Pool2
D027-Pst8-progeny	4605036	55828	43410	4505798	Pool2
D029-Pst9-progeny	5259096	109052	46569	5103475	Pool2
D030-Pst10-progeny	3776733	5903	33565	3737265	Pool2
D031-Pst11-progeny	5050887	9767	55892	4985228	Pool2
D032-Pst12-progeny	4833706	4474	39523	4789709	Pool2
D036-Pst13-progeny	4272157	7955	40154	4224048	Pool2
D037-Pst14-progeny	4145819	3457	34272	4108090	Pool2
D038-Pst15-progeny	4164497	5058	42145	4117294	Pool2
D049-Pst16-progeny	5275207	17238	46087	5211882	Pool2
D051-Pst17-progeny	4427043	6998	34870	4385175	Pool2
D053-Pst18-progeny	5178713	5577	42450	5130686	Pool2
D056-Pst19-progeny	4281500	23866	39323	4218311	Pool2
D057-Pst20-progeny	3775881	13327	33036	3729518	Pool2
D062-Pst21-progeny	4350151	25418	43062	4281671	Pool2
D063-Pst22-progeny	3786389	6466	30291	3749632	Pool2
1821-Pst23-parent	5379898	4173	56178	5319547	Pool2
D070-Pst24-progeny	4495306	10197	40324	4444785	Pool2
D087-Pst25-progeny	4421621	2040	39964	4379617	Pool2
1218-Pst26-parent	7078312	47385	69908	6961019	Pool2
D102-Pst27-progeny	3940951	4370	32795	3903786	Pool2
D103-Pst28-progeny	4298955	3370	35258	4260327	Pool2
D104-Pst29-progeny	5609632	22554	50469	5536609	Pool2
D105-Pst30-progeny	3557558	13690	28690	3515178	Pool2
D106-Pst31-progeny	4872305	14079	44498	4813728	Pool2
D107-Pst32-progeny	3539885	14916	30848	3494121	Pool2
D108-Pst33-progeny	4355719	14635	35005	4306079	Pool2
D109-Pst34-progeny	4527829	9894	38668	4479267	Pool2
D110-Pst35-progeny	4916219	10134	40872	4865213	Pool2
D111-Pst36-progeny	3934027	15377	29392	3889258	Pool2
D112-Pst37-progeny	4445734	9509	43895	4392330	Pool2
D113-Pst38-progeny	2697738	1624	20466	2675648	Pool2
D114-Pst39-progeny	5036376	33166	47949	4955261	Pool2
D117-Pst40-progeny	4060517	12573	30782	4017162	Pool2
33-Pst41-progeny	4247214	5335	33941	4207938	Pool2
44-Pst42-progeny	5381722	87106	43738	5250878	Pool2
55-Pst43-progeny	4800546	19309	50429	4730808	Pool2
73-Pst44-progeny	4228550	2476	33942	4192132	Pool2
94-Pst45-progeny	4250136	21164	35701	4193271	Pool2
141-Pst46-progeny	3767503	3413	28118	3735972	Pool2
D069-Pst47-progeny	4777252	4259	45499	4727494	Pool2
D088-Pst48-Progeny	4203024	4274	31470	4167280	Pool2
D119-Pst1-A1-progeny	6154508	152906	67575	5934027	Pool3
D121-Pst2-B1-progeny	4973077	46448	37537	4889092	Pool3
D122-Pst3-C1-progeny	4849813	73446	53771	4722596	Pool3
D123-Pst4-D1-progeny	6545089	49672	54348	6441069	Pool3
D124-Pst5-E1-progeny	6331171	41804	82656	6206711	Pool3
D125-Pst6-F1-progeny	5379827	42435	45508	5291884	Pool3
D126-Pst7-G1-progeny	5314720	26527	55106	5233087	Pool3
D128-Pst8-H1-progeny	5219116	86343	52484	5080289	Pool3
D129-Pst9-A2-progeny	5867986	133734	56177	5678075	Pool3
D131-Pst10-B2-progeny	4203099	15090	36263	4151746	Pool3
D132-Pst11-C2-progeny	4765098	25025	64350	4675723	Pool3
D133-Pst12-D2-progeny	4571130	14950	39342	4516838	Pool3
D134-Pst13-E2-progeny	5238883	17905	51245	5169733	Pool3
D136-Pst14-F2-progeny	4746506	17961	39280	4689265	Pool3
D138-Pst15-G2-progeny	3615903	23204	45297	3547402	Pool3
D139-Pst16-H2-progeny	4767900	33042	43076	4691782	Pool3
D140-Pst17-A3-progeny	3954322	19449	35095	3899778	Pool3
D142-Pst18-B3-progeny	4589331	18456	37362	4533513	Pool3
D146-Pst19-C3-progeny	3931148	20535	37781	3872832	Pool3
D147-Pst20-D3-progeny	4504932	23736	41213	4439983	Pool3
D149-Pst21-E3-progeny	4958216	39763	61134	4857319	Pool3
D150-Pst22-F3-progeny	3790919	27494	30032	3733393	Pool3
D151-Pst23-G3-progeny	4508264	12499	54060	4441705	Pool3
D152-Pst24-H3-progeny	3480024	17767	29930	3432327	Pool3
D153-Pst25-A4-progeny	3691475	6006	34312	3651157	Pool3
D154-Pst26-B4-progeny	3847193	29880	44011	3773302	Pool3
D155-Pst27-C4-progeny	2743649	20670	24198	2698781	Pool3
D156-Pst28-D4-progeny	3458214	14283	30601	3413330	Pool3
D157-Pst29-E4-progeny	4568101	27606	46224	4494271	Pool3
D158-Pst30-F4-progeny	4391251	37507	33723	4320021	Pool3
D159-Pst31-G4-progeny	4862785	19300	45840	4797645	Pool3
D160-Pst32-H4-progeny	3895672	22770	37460	3835442	Pool3
D162-Pst33-A5-progeny	4084888	17605	32131	4035152	Pool3
D163-Pst34-B5-progeny	3481890	19052	28694	3434144	Pool3
D165-Pst35-C5-progeny	4240195	33293	32000	4174902	Pool3
D166-Pst36-D5-progeny	3987517	16349	31017	3940151	Pool3
D168-Pst37-E5-progeny	4180428	18099	43881	4118448	Pool3
D169-Pst38-F5-progeny	4029896	9149	28090	3992657	Pool3
D170-Pst39-G5-progeny	5526013	27366	50966	5447681	Pool3
D171-Pst40-H5-progeny	4283989	27638	29871	4226480	Pool3
D172-Pst41-A6-progeny	4538915	14715	36426	4487774	Pool3
D173-Pst42-B6-progeny	4569738	133280	30162	4406296	Pool3
D174-Pst43-C6-progeny	4323717	26155	43871	4253691	Pool3
D175-Pst44-D6-progeny	4783499	6526	34187	4742786	Pool3
D176-Pst45-E6-progeny	4031209	36390	35302	3959517	Pool3
192-Pst46-F6-progeny	5273939	10357	34240	5229342	Pool3
41-Pst47-G6-progeny	5287660	8496	51531	5227633	Pool3
1821-Pst48-H6-parent	4885557	8929	34462	4842166	Pool3
D004-Pst1-A7-progeny	5841860	148766	69306	5623788	Pool4
D006-Pst2-B7-progeny	5117139	31815	40247	5045077	Pool4
1281-Pst3-C7-parent	5256363	82815	59862	5113686	Pool4
D014-Pst4-D7-progeny	5122268	34172	44492	5043604	Pool4
D015-Pst5-E7-progeny	4005687	47158	55133	3903396	Pool4
D018-Pst6-F7-progeny	5143526	46679	45847	5051000	Pool4
D072-Pst7-G7-progeny	4553641	22429	52738	4478474	Pool4
D074-Pst8-H7-progeny	4541055	61913	51240	4427902	Pool4
D076-Pst9-A8-progeny	5507712	134770	56578	5316364	Pool4
D077-Pst10-B8-progeny	4666490	12878	43034	4610578	Pool4
D078-Pst11-C8-progeny	4001143	20896	56630	3923617	Pool4
D079-Pst12-D8-progeny	5260081	12463	48087	5199531	Pool4
D081-Pst13-E8-progeny	4914923	14665	52049	4848209	Pool4
D084-Pst14-F8-progeny	4930984	15732	42629	4872623	Pool4
D085-Pst15-G8-progeny	4230271	19548	57786	4152937	Pool4
D089-Pst16-H8-progeny	4249583	24628	38184	4186771	Pool4
D090-Pst17-A9-progeny	4459250	17116	44531	4397603	Pool4
D095-Pst18-B9-progeny	5412560	16485	46237	5349838	Pool4
D096-Pst19-C9-progeny	5186117	34271	54034	5097812	Pool4
D098-Pst20-D9-progeny	5798631	32263	57998	5708370	Pool4
D099-Pst21-E9-progeny	4659555	43517	61215	4554823	Pool4
D145-Pst22-F9-progeny	4173905	17231	32934	4123740	Pool4
D177-Pst23-G9-progeny	4411051	8747	56636	4345668	Pool4
D178-Pst24-H9-progeny	4218441	21677	37101	4159663	Pool4
D180-Pst25-A10-progeny	3785584	5455	36687	3743442	Pool4
D181-Pst26-B10-progeny	4213768	18812	51241	4143715	Pool4
D183-Pst27-C10-progeny	3258582	12993	30211	3215378	Pool4
D186-Pst28-D10-progeny	3111253	10274	28287	3072692	Pool4
D187-Pst29-E10-progeny	1988086	23029	20764	1944293	Pool4
D188-Pst30-F10-progeny	2484077	23713	19134	2441230	Pool4
D189-Pst31-G10-progeny	2584847	17719	26309	2540819	Pool4
D190-Pst32-H10-progeny	2446161	34577	24957	2386627	Pool4
D191-Pst33-A11-progeny	4390390	24536	34862	4330992	Pool4
D196-Pst34-B11-progeny	4118746	13127	36858	4068761	Pool4
D201-Pst35-C11-progeny	4903135	18839	38572	4845724	Pool4
D203-Pst36-D11-progeny	2827535	10538	23692	2793305	Pool4
D002-Pst37-E11-progeny	4012816	12465	46215	3954136	Pool4
D194-Pst38-F11-progeny	2815845	1124	20183	2794538	Pool4
D197-Pst39-G11-progeny	4739117	11489	44690	4682938	Pool4
D200-Pst40-H11-progeny	4106992	9774	30511	4066707	Pool4
D204-Pst41-A12-progeny	4030816	7863	34747	3988206	Pool4
34-Pst42-B12-progeny	4889688	189215	32677	4667796	Pool4
45-Pst43-C12-progeny	4877372	24369	51443	4801560	Pool4
58-Pst44-D12-progeny	5222238	5839	39692	5176707	Pool4
75-Pst45-E12-progeny	4791991	30793	44985	4716213	Pool4
97-Pst46-F12-progeny	4685600	10013	30176	4645411	Pool4
144-Pst47-G12-progeny	3787851	5880	37904	3744067	Pool4
193-Pst48-H12-progeny	3181848	4782	23335	3153731	Pool4
a Sample ID indicates sample name followed by PstI barcoded number and well location in plate
Parents are highlighted in green and negative control in red
b Four pools of 48 samples each were sequenced. Pool 1 employed HiSeq 2000 v3 chemistry while Pools2-4 employed HiSeq 2500 chemistry
