# Supplementary material for: The First Genetic Map for a Psoraleoid Legume (Bituminaria bituminosa) Reveals Highly Conserved Synteny with Phaseoloid Legumes
Source: Plants (Basel). 2020 Jul 31;9(8):973. doi: 10.3390/plants9080973 (PMC7463921; doi:10.3390/plants9080973)
Supplement: Supplementary file 1 [file plants-09-00973-s001.zip › Supplementary Table S2.xlsx]

## Sheet: Table S2
Table S2: Summary statistics for demultiplexed sample tags
Sample a	Tags in Catalog	Tags Total	Average tag sequence depth	SD of Depth
101-Pst6-F1-progeny	21944	22101	79.7	281.6
116-Pst14-F2-progeny	20491	20572	51.7	153.3
120-Pst22-F3-progeny	19999	20161	64.6	252.5
1218-Pst3n26-parent	33991	37288	297	832.7
127-Pst30-F4-progeny	11079	20961	68.6	227.1
130-Pst38-F5-progeny	11190	21099	72.6	259.4
135-Pst46-F6-progeny	12394	22843	93.9	401.9
141-Pst46-progeny	13533	24112	113.5	440.1
144-Pst47-G12-progeny	13389	24300	112.6	407.9
148-Pst7-G1-progeny	21907	22088	84.4	340.5
161-Pst15-G2-progeny	20279	20854	66.9	247.9
164-Pst40-H5-progeny	11226	22265	94.4	312.8
179-Pst31-G4-progeny	11956	23287	99.6	356.7
1821-Pst23n48-parent	18556	31896	288.3	845.4
184-Pst39-G5-progeny	11144	22560	90.4	325
185-Pst47-G6-progeny	10914	21977	84.1	272.6
192-Pst46-F6-progeny	14773	26980	145.7	553.2
193-Pst48-H12-progeny	12010	23796	94.6	305
195-Pst8-H1-progeny	20932	21096	69.1	272
199-Pst16-H2-progeny	21865	22638	93.4	357.6
202-Pst24-H3-progeny	11318	22573	89.8	353.1
205-Pst32-H4-progeny	10193	21101	66.9	250.2
22-Pst1-A1-progeny	22035	22256	86.3	301.5
23-Pst9-A2-progeny	22696	23884	111.3	332
24-Pst17-A3-progeny	22411	23447	96.6	396.7
25-Pst25-A4-progeny	11326	23182	98.4	216.6
26-Pst33-A5-progeny	11346	23788	106.6	313.2
28-Pst41-A6-progeny	10553	22426	95.4	300.8
33-Pst41-progeny	13203	25952	118.3	575.3
34-Pst42-B12-progeny	12733	26007	135.9	654.4
35-Pst2-B1-progeny	21564	21784	89.6	262.3
39-Pst10-B2-progeny	21227	22322	87.3	206.8
40-Pst18-B3-progeny	22006	23003	100.6	452.9
41-Pst47-G6-progeny	12957	26237	154.2	358.8
42-Pst34-B5-progeny	10505	22162	94.5	316.9
43-Pst42-B6-progeny	10441	22548	93.6	229.4
44-Pst42-progeny	13419	27242	140.3	534
45-Pst43-C12-progeny	12680	26342	135.8	577
46-Pst3-C1-progeny	21360	21587	85.9	235.5
47-Pst11-C2-progeny	21362	22483	84.5	234.3
48-Pst19-C3-progeny	10220	21165	80.5	299.6
50-Pst27-C4-progeny	10576	22234	91.2	323.6
52-Pst35-C5-progeny	10770	22784	96.4	261.5
54-Pst43-C6-progeny	10110	21598	83.5	292.9
55-Pst43-progeny	12289	25627	135.8	460.1
58-Pst44-D12-progeny	12909	26999	143.5	521.7
60-Pst4-D1-progeny	23553	23932	98.6	326.6
61-Pst12-D2-progeny	21194	22352	88.5	328.2
64-Pst20-D3-progeny	10695	22691	95.7	318.7
66-Pst28-D4-progeny	10642	22383	92.8	359
67-Pst36-D5-progeny	10298	22022	87.2	380.8
68-Pst44-D6-progeny	10482	23135	95.1	324.7
73-Pst44-progeny	12319	25125	122.6	303.9
75-Pst45-E12-progeny	12539	26523	128.9	395.3
80-Pst5-E1-progeny	22440	22746	99.9	272.1
82-Pst13-E2-progeny	21002	22283	90.9	347.4
83-Pst21-E3-progeny	10747	22324	91.5	417.2
91-Pst29-E4-progeny	10522	22769	99.4	347.3
92-Pst37-E5-progeny	10600	23180	89.2	229.9
93-Pst45-E6-progeny	10060	21427	84.4	343.5
94-Pst45-progeny	11764	24874	122.9	367.8
97-Pst46-F12-progeny	12253	26090	135.3	542.3
D002-Pst37-E11-progeny	11790	24651	113.1	383
D004-Pst1-A7-progeny	27726	28288	146.8	463.1
D006-Pst2-B7-progeny	25368	25842	148.5	842.6
D007-Pst1-progeny	26338	26881	140.3	562.4
D009-Pst2-progeny	24865	25330	138.2	611.7
D013-Pst3-progeny	25002	25456	129.4	689
D014-Pst4-D7-progeny	25919	26437	142	695.6
D015-Pst5-E7-progeny	24068	24447	118.6	448.4
D017-Pst4-progeny	25630	26243	159.4	814.1
D018-Pst6-F7-progeny	26376	26838	141.1	566
D019-Pst5-progeny	24904	25411	148.3	636.9
D020-Pst6-progeny	25783	26305	152.1	570.2
D021-Pst7-progeny	25905	26399	143.5	463.7
D027-Pst8-progeny	25069	25507	129.9	497.9
D029-Pst9-progeny	25323	27716	132.3	642.5
D030-Pst10-progeny	22280	24126	111.2	577.3
D031-Pst11-progeny	24066	26366	134.8	492.7
D032-Pst12-progeny	23455	25591	134.6	428.3
D036-Pst13-progeny	22773	24743	123.1	778.9
D037-Pst14-progeny	26900	28605	104.1	420.1
D038-Pst15-progeny	22787	24693	119.3	355.6
D049-Pst16-progeny	23515	25795	146.8	733.3
D051-Pst17-progeny	23334	25403	123.9	753.1
D053-Pst18-progeny	25270	27847	131	431.1
D056-Pst19-progeny	11333	25059	120.7	895.2
D057-Pst20-progeny	10919	24250	109.9	529.5
D062-Pst21-progeny	11293	25251	121	517.6
D063-Pst22-progeny	11073	24380	109.9	546.5
D069-Pst47-progeny	11172	26333	131.2	515
D070-Pst24-progeny	11441	25779	123.7	503.3
D072-Pst7-G7-progeny	24566	24963	133.9	694.7
D074-Pst8-H7-progeny	24484	24916	133.2	883.4
D076-Pst9-A8-progeny	23785	26099	153.8	933.3
D077-Pst10-B8-progeny	23483	25486	135.5	791.1
D078-Pst11-C8-progeny	22469	24433	120.8	550.1
D079-Pst12-D8-progeny	23826	26266	148.5	791.6
D081-Pst13-E8-progeny	23553	25837	139.9	972.4
D084-Pst14-F8-progeny	23101	25517	143.6	839.8
D085-Pst15-G8-progeny	22535	24502	126.2	555.1
D087-Pst25-progeny	11314	25523	122	416.1
D088-Pst48-Progeny	11246	25077	121.2	582.1
D089-Pst16-H8-progeny	22527	24597	127.6	600.4
D090-Pst17-A9-progeny	22694	24804	133.1	773.2
D095-Pst18-B9-progeny	25168	27555	147	529
D096-Pst19-C9-progeny	12773	27097	140.4	510.6
D098-Pst20-D9-progeny	13997	29070	147.7	479.1
D099-Pst21-E9-progeny	11929	25768	133.5	423.1
D102-Pst27-progeny	12745	26242	105.3	366.5
D103-Pst28-progeny	11730	25584	119.1	518.6
D104-Pst29-progeny	11911	27878	143.3	576.4
D105-Pst30-progeny	11254	24438	103	486.9
D106-Pst31-progeny	12277	27054	129.3	499.4
D107-Pst32-progeny	10662	24186	104.3	489
D108-Pst33-progeny	10927	25310	122.7	554.8
D109-Pst34-progeny	12229	26902	118	446.4
D110-Pst35-progeny	12332	27297	126.1	392.6
D111-Pst36-progeny	11022	24548	114.5	705.2
D112-Pst37-progeny	15680	29470	103.2	500
D113-Pst38-progeny	11195	23556	79.4	267.4
D114-Pst39-progeny	11162	26234	137.2	895
D117-Pst40-progeny	10728	24395	121.3	489.3
D119-Pst1-A1-progeny	26905	27520	165.9	662
D121-Pst2-B1-progeny	25358	25853	145.5	469.9
D122-Pst3-C1-progeny	31397	31710	122.4	426.3
D123-Pst4-D1-progeny	27738	28365	178.1	507.5
D124-Pst5-E1-progeny	36072	36664	127.1	457.5
D125-Pst6-F1-progeny	26792	27353	149.3	536.2
D126-Pst7-G1-progeny	27130	27634	145.2	499.2
D128-Pst8-H1-progeny	25875	26382	146.9	733.6
D129-Pst9-A2-progeny	25005	28015	154.7	552.6
D131-Pst10-B2-progeny	22713	24563	127.5	437.2
D132-Pst11-C2-progeny	23590	26110	136.8	713.3
D133-Pst12-D2-progeny	23344	25882	132.2	636
D134-Pst13-E2-progeny	23394	25925	152.4	677
D136-Pst14-F2-progeny	23315	25578	138.7	654.8
D138-Pst15-G2-progeny	22014	23703	113.7	569.4
D139-Pst16-H2-progeny	23079	25496	138.4	852.5
D140-Pst17-A3-progeny	22632	24792	117.8	580.1
D142-Pst18-B3-progeny	22936	25266	136.2	709.2
D145-Pst22-F9-progeny	11372	25304	120.2	542.8
D146-Pst19-C3-progeny	11521	24541	116.8	386.7
D147-Pst20-D3-progeny	11566	25327	132.1	456.6
D149-Pst21-E3-progeny	11956	26299	139	424.2
D150-Pst22-F3-progeny	11170	24098	117.9	634.5
D151-Pst23-G3-progeny	11292	25145	134.4	541.3
D152-Pst24-H3-progeny	11012	24089	103.4	415.5
D153-Pst25-A4-progeny	11160	24073	114.5	550.6
D154-Pst26-B4-progeny	11387	24579	115.1	490.4
D155-Pst27-C4-progeny	10902	22642	88.8	526.8
D156-Pst28-D4-progeny	11048	23648	108.7	478
D157-Pst29-E4-progeny	11209	25788	130.8	567.7
D158-Pst30-F4-progeny	11141	25759	126.2	461.6
D159-Pst31-G4-progeny	11277	25939	138.5	620.7
D160-Pst32-H4-progeny	10969	24507	116.4	636
D162-Pst33-A5-progeny	10877	24619	122.8	873.5
D163-Pst34-B5-progeny	10719	23888	107.3	519.6
D165-Pst35-C5-progeny	11298	25170	124.1	766.3
D166-Pst36-D5-progeny	10916	24653	118.7	625.5
D168-Pst37-E5-progeny	12498	26560	114.6	464.8
D169-Pst38-F5-progeny	11408	25616	116.3	683.6
D170-Pst39-G5-progeny	11168	27163	150.8	721.2
D171-Pst40-H5-progeny	10738	25347	126.7	591.5
D172-Pst41-A6-progeny	10817	25575	131.9	530.2
D173-Pst42-B6-progeny	10804	25760	126	604.1
D174-Pst43-C6-progeny	10682	25504	124.2	573.8
D175-Pst44-D6-progeny	10844	25963	139.4	507.4
D176-Pst45-E6-progeny	10615	24712	119.4	559.6
D177-Pst23-G9-progeny	11397	25364	128.4	526.7
D178-Pst24-H9-progeny	11480	25354	120.4	459.4
D180-Pst25-A10-progeny	11273	24376	113	523
D181-Pst26-B10-progeny	11572	25015	122.1	620.4
D183-Pst27-C10-progeny	10856	23652	98.9	389.4
D186-Pst28-D10-progeny	10793	23338	97.4	484
D187-Pst29-E10-progeny	10284	21838	64.7	180.9
D188-Pst30-F10-progeny	10192	22238	80.2	315.8
D189-Pst31-G10-progeny	10584	22691	82.5	293.8
D190-Pst32-H10-progeny	10350	22119	79.2	205.6
D191-Pst33-A11-progeny	13175	26229	123.2	655.8
D194-Pst38-F11-progeny	14234	28274	81	326.2
D196-Pst34-B11-progeny	11102	25194	118.1	502.8
D197-Pst39-G11-progeny	11190	26395	132.4	627.8
D200-Pst40-H11-progeny	12116	26553	112.4	573
D201-Pst35-C11-progeny	11538	26507	137.3	523.3
D203-Pst36-D11-progeny	10954	23611	85.7	335.6
D204-Pst41-A12-progeny	11608	26382	107	427.1
a Parent samples are pooled from 4 sequence pools (highlighted in yellow)
