# Supplementary material for: The First Genetic Map for a Psoraleoid Legume (Bituminaria bituminosa) Reveals Highly Conserved Synteny with Phaseoloid Legumes
Source: Plants (Basel). 2020 Jul 31;9(8):973. doi: 10.3390/plants9080973 (PMC7463921; doi:10.3390/plants9080973)
Supplement: Supplementary file 1 [file plants-09-00973-s001.zip › Supplementary Table S3.xlsx]

## Sheet: Table S3
Supplementary Table 3: Catalogue statistics for sample and tags
Number of samples where tag was present	Number of candidate markers
1	71096
2	21201
3	10013
4	23016
5	2924
6	2038
7	1497
8	1192
9	890
10	727
11	603
12	539
13	417
14	362
15	331
16	306
17	314
18	266
19	238
20	207
21	243
22	234
23	165
24	149
25	154
26	147
27	146
28	132
29	110
30	110
31	108
32	108
33	100
34	82
35	92
36	99
37	108
38	71
39	93
40	95
41	85
42	92
43	88
44	97
45	91
46	72
47	93
48	80
49	80
50	82
51	73
52	97
53	95
54	74
55	69
56	64
57	40
58	50
59	54
60	67
61	52
62	51
63	54
64	45
65	60
66	54
67	49
68	41
69	46
70	54
71	42
72	45
73	32
74	43
75	40
76	42
77	37
78	49
79	44
80	37
81	49
82	31
83	41
84	35
85	42
86	52
87	32
88	43
89	35
90	33
91	32
92	32
93	35
94	47
95	42
96	31
97	39
98	31
99	39
100	38
101	37
102	36
103	41
104	47
105	31
106	40
107	41
108	38
109	29
110	39
111	32
112	39
113	47
114	33
115	43
116	41
117	38
118	38
119	44
120	51
121	40
122	48
123	42
124	36
125	40
126	59
127	53
128	64
129	58
130	77
131	69
132	108
133	89
134	112
135	119
136	94
137	124
138	122
139	128
140	133
141	168
142	122
143	98
144	82
145	77
146	71
147	51
148	39
149	49
150	43
151	35
152	30
153	37
154	16
155	30
156	36
157	26
158	15
159	24
160	32
161	28
162	33
163	28
164	27
165	13
166	32
167	31
168	25
169	42
170	30
171	40
172	34
173	32
174	31
175	31
176	34
177	49
178	48
179	49
180	53
181	66
182	88
183	172
184	355
185	1638
186	11329
187	1322
