# Supplementary material for: The First Genetic Map for a Psoraleoid Legume (Bituminaria bituminosa) Reveals Highly Conserved Synteny with Phaseoloid Legumes
Source: Plants (Basel). 2020 Jul 31;9(8):973. doi: 10.3390/plants9080973 (PMC7463921; doi:10.3390/plants9080973)
Supplement: Supplementary file 1 [file plants-09-00973-s001.zip › Supplementary Table S4.xlsx]

## Sheet: Table S4
Table S4: Graphical genotypes for the first genetic map of tedera (Bituminaria bituminosa)
						Poolc	Pool1	Pool1	Pool1	Pool1	Pool1	Pool1	Pool1	Pool1	Pool1	Pool1	Pool1	Pool1	Pool1	Pool1	Pool1	Pool1	Pool1	Pool1	Pool1	Pool1	Pool1	Pool1	Pool1	Pool1	Pool1	Pool1	Pool1	Pool1	Pool1	Pool1	Pool1	Pool1	Pool1	Pool1	Pool1	Pool1	Pool1	Pool1	Pool1	Pool1	Pool1	Pool1	Pool2
Marker	Linkage group	Position (cM)	Mode of inheritance	Locus typea	Synteny markerd	Sequence tag	D101 b	D127	D130	D135	D148	D161	D164	D179	D184	D185	D195	D199	D202	D022	D023	D024	D025	D026	D028	D035	D039	D040	D042	D043	D046	D047	D048	D050	D052	D054	D060	D061	D064	D066	D067	D068	D080	D082	D083	D091	D092	D093	D141
SNP_20939	Bb01	0	Codominant	Skeleton	Yes	TGCAGGCCTGCTCGTTTGAGCTCAGTTATCTTTTCATTGAATTGTTGGATCCAAACCAGGTTTTTACTCCTGTAAAGACAAATATTTTTG	3	3	2	2	1	3	1	2	3	1	3	3	1	2	2	3	1	3	1	1	3	3	1	1	3	3	3	3	3	3	3	1	3	3	2	3	3	2	2	1	1	2	1
SNP_1363	Bb01	0.6	Codominant	Skeleton	Yes	TGCAGAGAACCTGATGCAGAACAGAAATTTAAAGATATTAGTAATGCATATGAGGTAAAACTACAACTTGTTGTGATCATAGCTGGCCCT	3	3	2	2	1	3	1	2	3	1	3	3	1	2	2	3	1	3	3	1	3	3	1	1	3	3	3	3	3	3	3	1	3	3	2	3	3	2	2	1	1	2	1
PAV_6735	Bb01	0.6	Dominant	Redundant	Yes	TGCAGCAAAAGGCGGAACATACAGAATAGTTAAAGCAACATTAACCAAATGATTATGAAGACAAGAGAAAATTATGCACCTACCAAAAAT	0	0	0	0	0	0	0	0	0	0	0	0	0	0	0	0	0	0	0	0	0	0	0	0	0	0	0	0	0	0	0	0	0	0	0	0	0	0	0	0	0	0	4
PAV_13595	Bb01	0.6	Dominant	Redundant	Yes	TGCAGGATGCACCCCGAAAACATCTGATCAATAATGCATAGTATGACTTCCATCCCATTTGACCAGATACAGAAGCAATGGTCTCTATGC	0	0	0	0	0	0	0	0	0	0	0	0	0	0	0	0	0	0	0	0	0	0	0	0	0	0	0	0	0	0	0	0	0	0	0	0	0	0	0	0	0	0	4
PAV_12067	Bb01	0.6	Dominant	Redundant	Yes	TGCAGATGCAGTGGCAACCTTTTCTGATAATTTACATCATTCAGACAAGCAGATTCGCATTTCAACTCTTAAAATACTTTGTTACTATAA	0	0	0	0	0	0	0	0	0	0	0	0	0	0	0	0	0	0	0	0	0	0	0	0	0	0	0	0	0	0	0	0	0	0	0	0	0	0	0	0	0	0	1
PAV_21378	Bb01	0.6	Dominant	Redundant	Yes	TGCAGATGTATGATTATTTTAATTAATTCAAATGTAGTAGTCTAGAAGGGTTTAGGTTGTTATGCAGCAGTATGCATTTGCACCTGAACT	0	0	0	0	0	0	0	0	0	0	0	0	0	0	0	0	0	0	0	0	0	0	0	0	0	0	0	0	0	0	0	0	0	0	0	0	0	0	0	0	0	0	1
SNP_12338	Bb01	1.7	Codominant	Skeleton	Yes	TGCAGGGCTTGACTTGTCTGGCCTTTTTCCTGACAATGTTGAACTGGATGATACCAAATTTACATTTCTGACCTCTGCCTCATCCATCAT	3	3	2	2	1	3	1	2	3	1	3	3	1	2	2	3	1	3	3	1	3	3	1	1	3	3	3	3	3	3	3	1	3	3	2	3	3	2	2	1	1	2	1
SNP_12214	Bb01	2.5	Codominant	Skeleton		TGCAGCTAAAAAAACAAAAACAAAAATGAAATCTAGTAGCAGTAGCTAGTTACAATATTCATTAATTTGAATGAAACATTTGATTGACGA	3	3	2	2	1	3	1	2	3	1	3	1	1	2	2	3	1	3	3	1	3	3	1	1	3	3	3	2	3	3	3	1	3	3	2	3	3	2	2	1	1	2	1
SNP_837	Bb01	5.1	Codominant	Skeleton	Yes	TGCAGGCAAATTTAAGCAATGCTAACTTGGAAGGTGCACTTGCAACAGGAAATACATCTTTTAAGGGATCAAATATTACAGGTGCTGGTA	3	3	2	2	1	3	1	2	3	1	3	1	1	2	2	3	1	3	3	1	3	3	1	3	3	3	3	2	3	3	3	1	3	3	2	3	3	2	2	1	1	2	1
SNP_162	Bb01	5.1	Codominant	Redundant	Yes	TGCAGTTGGAAATGTCACGGCACGTGTTCCAATACAAATCCAACGGACAAAGCAAAATGATTTTTGCCTCAAATAATACAATTTTGCAAC	3	3	2	2	1	3	1	2	3	1	3	1	1	2	2	3	1	3	3	1	3	3	1	3	3	3	3	2	3	3	3	1	3	3	2	3	3	2	2	1	1	2	1
SNP_1078	Bb01	5.4	Codominant	Skeleton		TGCAGCAAGGTTATAGTAATTATATAGTTAAGCATTAAGACAACAATAACTAGATGAGAGAAATAAGTTATCTTGAGAAAATTGAGCACT	3	1	2	2	1	3	1	2	3	1	3	1	1	2	2	3	1	3	3	1	3	3	1	3	3	3	3	2	3	3	3	1	3	3	2	3	3	2	2	1	1	2	1
SNP_7126	Bb01	7.7	Codominant	Skeleton		TGCAGAAGTGCAGTTGTCTTGTCTGTTGAGGTTTTATCATTTGCTAATTGCTGCGATAGATAAGCGATCTTACCGAAATTTAATGCACCG	1	3	2	2	1	3	1	2	3	1	3	1	1	2	2	3	1	3	3	1	3	3	1	3	3	3	3	2	3	3	3	1	3	3	2	3	3	2	2	1	1	2	1
SNP_19207	Bb01	7.7	Codominant	Redundant		TGCAGACCGCGTCGTATCCTTCGTCTCCGCCTTCGCCGCTGCCAACGTAGCAGCCTCCGATGAGTTCCTTGATCACGTCCTCAAATTCCT	1	3	2	2	1	3	1	2	3	1	3	1	1	2	2	3	1	3	3	1	3	3	1	3	3	3	3	2	3	3	3	1	3	3	2	3	3	2	2	1	1	2	1
SNP_22024	Bb01	9.1	Codominant	Skeleton	Yes	TGCAGCTTCGGATGAACCGGAGCCGTGGGTAAACCGGTTCGCGGTTGCTGGAGTGGCGATCCAGAATGATCTGGTGTATGGTGGGAACCG	1	3	2	2	1	3	1	2	3	1	2	3	1	2	2	3	1	3	3	1	3	3	1	3	3	3	3	2	3	3	3	1	3	3	2	3	3	2	2	1	1	2	1
SNP_5522	Bb01	9.6	Codominant	Skeleton	Yes	TGCAGTAGGAGACCCTCAACTCTTTTTATTCATATTGGAGTTCAGGAAAGCACTTTAATTTGCCACGGCTCAATAATCAACCACCGTCCA	1	1	2	2	1	3	1	2	3	1	3	3	1	2	2	3	1	3	3	1	3	3	1	3	3	3	3	2	3	3	3	1	3	3	2	3	3	2	2	1	1	2	1
SNP_8495	Bb01	9.9	Codominant	Skeleton	Yes	TGCAGTCACATTTCCTACACAGAGGATCTTAACCTTTGGATAAATTTTATTGACAATTTTTTTTATTATAAAATGAAAGTTTTAGTAAAT	1	3	2	2	1	3	1	2	3	1	3	3	1	2	2	3	1	3	3	1	3	3	1	3	3	3	3	2	3	3	3	1	3	3	2	3	3	2	2	1	1	2	1
SNP_8312	Bb01	13.1	Codominant	Skeleton	Yes	TGCAGTTGTACCCTATAGTATTCCCAAACATCAAGGAAAGAAGAAAAATACAAAAATCAAGGAAATTAAACCAATATTGTTCATAGACAT	1	3	2	2	1	3	1	2	3	1	3	1	1	2	2	3	1	3	3	1	3	3	3	3	3	3	3	2	1	3	3	1	3	3	2	3	3	2	2	1	1	2	1
SNP_6827	Bb01	13.9	Codominant	Skeleton	Yes	TGCAGGAAGGTGTAAATGGGGACTAAAAGCAAATGCCTATAACTGTAACAGGCAAGCCAAAACTAAAAATAATAAGTTCTATTAGTTTCT	3	3	2	2	1	3	1	2	3	1	3	1	1	2	2	3	1	3	3	1	3	3	3	3	3	3	3	2	1	3	3	1	3	3	2	3	3	2	2	1	1	2	1
PAV_5607	Bb01	13.9	Dominant	Redundant		TGCAGCAATTCTTAAGAGGGACAAAGGGACACAAATGTATGTGTTGGACAAATGTATGTGTTGGATAGGAAATTAAACTCTTTCTACCAT	0	0	0	0	0	0	0	0	0	0	0	0	0	0	0	0	0	0	0	0	0	0	0	0	0	0	0	0	0	0	0	0	0	0	0	0	0	0	0	0	0	0	4
SNP_1852	Bb01	14.2	Codominant	Skeleton		TGCAGAACATTTATCATAACTACTTTTTTGCTTTTGTTTTCATTGATAAAATACCTTTTATTTATGACCAATGAGATTATAAACGATGCA	3	3	2	2	1	3	1	2	3	1	3	1	1	2	2	3	1	3	3	1	3	3	3	3	3	3	3	2	1	3	3	1	3	3	2	3	3	2	2	1	1	2	1
SNP_16688	Bb01	16.2	Codominant	Skeleton	Yes	TGCAGCATCATCAATTAAAAATCCACTGACTTTCCATCCAGGCTCAACACTACGAGCTCGACCAATTAAAGCTTTCAACCACTTAGATAC	3	3	2	2	1	3	1	2	3	1	3	1	1	2	2	3	1	3	3	1	3	3	3	3	3	3	3	2	1	3	3	1	3	3	2	3	3	2	2	1	1	2	1
PAV_19605	Bb01	16.2	Dominant	Redundant	Yes	TGCAGGGAGCAATTATGGGGCCATTAATAACTACAGTTATGATTGCCTCGAAGGATTTGTATGCTGAGTTTGTTCTGCAAGAACCTAAGG	0	0	0	0	0	0	0	0	0	0	0	0	0	0	0	0	0	0	0	0	0	0	0	0	0	0	0	0	0	0	0	0	0	0	0	0	0	0	0	0	0	0	1
PAV_10843	Bb01	*	Dominant	Attached		TGCAGGGAAAGGCAAAATAGAAAGAGCCTCAGACCATTGCAACAGAATCTGGATCTGGACAGACATAGATTTTTTTCCAACACTATAAGA	0	0	0	0	0	0	0	0	0	0	0	0	0	0	0	0	0	0	0	0	0	0	0	0	0	0	0	0	0	0	0	0	0	0	0	0	0	0	0	0	0	0	1
SNP_16896	Bb01	17	Codominant	Skeleton	Yes	TGCAGGAAGTGAACAAATAGAGACTGTCAACTATGAAGAAAAGGGAAGAAGAGAAGAAGAAAAAAAAATCCCTACATTACTGGCATACCC	3	1	2	2	1	3	1	2	3	1	3	1	1	2	2	3	1	3	3	1	3	3	3	3	3	3	3	2	1	3	3	1	3	3	2	3	3	2	2	1	1	2	1
PAV_7240	Bb01	17	Dominant	Redundant	Yes	TGCAGTAAGAGGCACGATGGAATATAATAACTGAAATAGTTGTGCCAAGCTATAAAAAAAGTCAGATGCTATTATTGTTTGTTAGTACTT	0	0	0	0	0	0	0	0	0	0	0	0	0	0	0	0	0	0	0	0	0	0	0	0	0	0	0	0	0	0	0	0	0	0	0	0	0	0	0	0	0	0	4
SNP_21722	Bb01	18.7	Codominant	Skeleton	Yes	TGCAGCTGTCCTCAACAATTTCAATTCAAGTATACACCACTACCAGCAACCTCTTGTCCATCCATCAGGTTTGTTTCCAGAGCATCCAAG	3	3	2	2	1	3	1	2	3	1	3	1	1	2	2	3	1	3	3	1	3	3	3	3	3	3	3	2	1	3	3	1	3	3	2	3	3	2	2	1	1	2	1
PAV_14680	Bb01	*	Dominant	Attached	Yes	TGCAGTAAGAGGCACGATGGAATATAATAACTGAAATAGTTGTGCCAAGCTATAAAAAAGTCAGATGCTATTATTGTTTGTTAGTACTTA	0	0	0	0	0	0	0	0	0	0	0	0	0	0	0	0	0	0	0	0	0	0	0	0	0	0	0	0	0	0	0	0	0	0	0	0	0	0	0	0	0	0	1
PAV_15853	Bb01	*	Dominant	Attached	Yes	TGCAGAGTAGGATTGAGACACTGTGATCAATGCGTGGCAGTCGAAGTTGCTACGCACCTGGTCATAAGTTTGTTTCGCAAGAGTGGTTTT	0	0	0	0	0	0	0	0	0	0	0	0	0	0	0	0	0	0	0	0	0	0	0	0	0	0	0	0	0	0	0	0	0	0	0	0	0	0	0	0	0	0	1
SNP_17822	Bb01	21.6	Codominant	Skeleton	Yes	TGCAGATGCTTTAATTTTACAACAGATGGAAGTAGATGAGGTTCAGACGCCTGAAAACATAGCTGGAAACACGAAAAGTCCTTCTAAGAT	3	3	2	2	1	1	1	3	3	1	3	1	3	2	2	3	1	2	3	1	3	3	3	3	3	3	3	2	1	3	3	1	3	3	3	3	3	2	2	3	1	2	1
PAV_10824	Bb01	21.6	Dominant	Redundant	Yes	TGCAGAAGATCCTTGATTGAAGAATTGATAATGGAGCTCAATGGATAAGGTGTAAATCCAGCATTTGTGAAGCGCATTCTCCACTTATTC	0	0	0	0	0	0	0	0	0	0	0	0	0	0	0	0	0	0	0	0	0	0	0	0	0	0	0	0	0	0	0	0	0	0	0	0	0	0	0	0	0	0	1
PAV_14510	Bb01	21.6	Dominant	Redundant		TGCAGATAAAATGGTTGAAGCTGAACAAGATAGCATTAAACGTGACAGAATGAAAGCCCGGCTGATGCGTCTGAGAGTAGCAGCTTTTCA	0	0	0	0	0	0	0	0	0	0	0	0	0	0	0	0	0	0	0	0	0	0	0	0	0	0	0	0	0	0	0	0	0	0	0	0	0	0	0	0	0	0	1
PAV_1221	Bb01	21.6	Dominant	Redundant	Yes	TGCAGATAAATATTATGCAAACTGCATTTTTTAATAGTCCATCTGACTTAATAGAGATGGTAACAACAACCAGTGGATAATATGCAGTGG	0	0	0	0	0	0	0	0	0	0	0	0	0	0	0	0	0	0	0	0	0	0	0	0	0	0	0	0	0	0	0	0	0	0	0	0	0	0	0	0	0	0	4
SNP_873	Bb01	24.4	Codominant	Skeleton	Yes	TGCAGATATTTAGTTCTTTTCTGAATCATATAATGCAGGTCTAGTATTCGTTGATTAAATTACACTATGTTTTCTTAACCCCGAAAGGGA	3	3	2	2	1	1	1	3	3	1	3	1	3	2	2	3	1	2	3	1	2	3	3	3	2	3	3	2	1	3	3	1	2	3	3	3	3	2	2	3	1	2	3
PAV_2737	Bb01	24.4	Dominant	Redundant		TGCAGAAGAAAACTTAGCATTTTTATATACACTTTCTCATCTAGAAAAGTTAAATTCTTTCTTGAACTATCAAGTTTTAGTAGTGATTCC	0	0	0	0	0	0	0	0	0	0	0	0	0	0	0	0	0	0	0	0	0	0	0	0	0	0	0	0	0	0	0	0	0	0	0	0	0	0	0	0	0	0	4
SNP_17619	Bb01	25.9	Codominant	Skeleton		TGCAGACCTTACATTCACTGGACATACAAAATGATGAAGCGTTGGGTGGAGACCTAGGAAAGCTTGAGCAATTGAGGTATCTGAGCTTGT	3	3	2	2	1	1	1	3	3	3	3	1	3	2	2	2	1	2	3	1	3	3	3	3	2	3	3	2	1	3	3	1	2	3	3	3	3	2	2	3	1	2	3
SNP_21266	Bb01	27	Codominant	Skeleton	Yes	TGCAGCTTCCACTTTCTCTTTGCTAATTTCTGCTGATTGATGGCGATGACCAAAATCAGTCACCAGCATTAATGAACTTAGAGGATGCAC	3	3	2	2	1	1	1	3	3	3	3	1	3	2	2	2	1	2	3	1	3	3	3	1	2	3	3	2	1	3	3	1	2	3	3	3	3	2	2	3	1	2	3
SNP_2124	Bb01	27.3	Codominant	Skeleton		TGCAGTCATAAGGACAATGCCGGTAGTGAAATACAATATAAGCTTCCAGTCATTAAATAAAGATGGATACATTTTTAACTTAATATCTAT	3	3	2	2	1	1	1	3	3	3	3	1	3	2	2	2	1	2	3	1	3	3	3	1	2	3	3	2	1	3	3	1	2	3	3	3	3	2	2	3	1	2	3
SNP_17276	Bb01	27.3	Codominant	Redundant		TGCAGCGCATAACAGTAAAACTAGTTACCGGTAGTAGAATACTCCTATACAGATCAGTAACTTCTAGTGATTATTATGCTTATGATGAAG	3	3	2	2	1	1	1	3	3	3	3	1	3	2	2	2	1	2	3	1	3	3	3	1	2	3	3	2	1	3	3	1	2	3	3	3	3	2	2	3	1	2	3
SNP_19948	Bb01	27.8	Codominant	Skeleton		TGCAGAGACAGTGTAAAACTGTGATTGAATGACAGTGTAAAAAACAGATTGGATACATATAGTATGGAGGGTAGTGTAAGACATTGCAGC	3	1	2	2	1	1	1	3	3	3	3	1	3	2	2	2	1	2	3	1	3	3	3	1	2	3	1	2	1	3	3	1	2	3	3	3	3	2	2	3	1	2	3
SNP_11659	Bb01	28.1	Codominant	Skeleton		TGCAGTTTCATAAGAGGTTCTCATTGCAAATGAAACAGACGGTTTATATCTTAGTGGAAAATTGCCATAGTGTGATTATTGCATAACAGT	3	3	2	2	1	1	1	3	3	3	3	1	3	2	2	2	1	2	3	1	3	3	3	1	2	3	1	2	1	3	3	1	2	3	3	3	3	2	2	3	1	2	3
SNP_19748	Bb01	29	Codominant	Skeleton		TGCAGGAAGCATATGAACTTATTATAAATTTTAATTAAAAATTTAATTGGATATTATGGCAGTAAAGTGATGATATTGTCACATCTCATG	3	3	2	2	1	1	1	3	3	3	1	1	3	2	2	2	1	2	3	1	3	3	3	1	2	3	1	2	1	3	3	1	2	1	3	3	3	2	2	3	1	2	3
PAV_577	Bb01	29	Dominant	Redundant	Yes	TGCAGAAGCACAGGCCAAGCTCTTCAAGATGGCCAATGAAGGAAGAATGAAGCCTAGGCCTTGAAATGATAGATCAAGTAGTTTTCTTGA	0	0	0	0	0	0	0	0	0	0	0	0	0	0	0	0	0	0	0	0	0	0	0	0	0	0	0	0	0	0	0	0	0	0	0	0	0	0	0	0	0	0	4
SNP_12212	Bb01	30.4	Codominant	Skeleton	Yes	TGCAGCCATTTGGAGAGCTTCCTGTTATTCAAGATGGTGATTATACTCTCTATGGTAACCACCTTGCCCCTTTATTATTTTCTGCACTTA	3	1	2	2	1	1	1	3	3	3	2	1	3	2	2	2	1	2	3	1	3	3	3	1	2	3	1	2	1	3	3	1	2	3	3	3	3	2	2	3	1	2	3
SNP_12487	Bb01	30.9	Codominant	Skeleton		TGCAGTAGATTCCAATTTTTGTTACCCATATGGATTATATGTGATTTGCTAGAAGCCTAGTTTCAATGTTCAACTGATTCTTCTGATCCT	3	3	2	2	1	1	1	3	3	3	3	1	3	2	2	2	1	2	3	1	3	3	3	1	2	3	1	2	1	3	3	1	2	3	3	3	3	2	2	3	1	2	3
SNP_6599	Bb01	30.9	Codominant	Redundant	Yes	TGCAGTTGATGCAAGTTTTGTTAACTAAGCCTAGATCTACAACATTTTCTACAATGTATGTCAAGAAACCAATAACATCAAAGAAATTTG	3	3	2	2	1	1	1	3	3	3	3	1	3	2	2	2	1	2	3	1	3	3	3	1	2	3	1	2	1	3	3	1	2	3	3	3	3	2	2	3	1	2	3
SNP_8011	Bb01	35	Codominant	Skeleton		TGCAGTTCTCGAATATCTTGCTGCTGAGGTAACATTCATTTATCGATGAGTATTAATTATTATTAATATTGAAGATAGATATTCGAATTC	3	3	2	2	1	1	1	3	1	3	3	1	3	2	2	2	1	2	3	1	3	3	3	1	2	3	1	2	2	3	3	1	2	3	1	3	3	3	2	3	1	2	3
PAV_4705	Bb01	35	Dominant	Redundant	Yes	TGCAGTACATTGACATCTGAAGATAGACCTCGATTTGCTCAGGCAGTCAGTAAGCCATTCTTTTGCAAATGCAGTACTTCTTTATTTTGT	0	0	0	0	0	0	0	0	0	0	0	0	0	0	0	0	0	0	0	0	0	0	0	0	0	0	0	0	0	0	0	0	0	0	0	0	0	0	0	0	0	0	4
PAV_14774	Bb01	*	Dominant	Attached		TGCAGTAAAATTCATTAATTTAAGAACAATTCCAATATGGTTGGCTAATGTGATTATTTAAGATAAAGCATCATATCTTAAACTAATTTA	0	0	0	0	0	0	0	0	0	0	0	0	0	0	0	0	0	0	0	0	0	0	0	0	0	0	0	0	0	0	0	0	0	0	0	0	0	0	0	0	0	0	5
PAV_9401	Bb01	*	Dominant	Attached	Yes	TGCAGACACAATAGACAAATTATATACGGTTCAATCACCCAATGATAAAGCATATGCATATTTAGAATAGCAAAACGTACGGGGTCAAAA	0	0	0	0	0	0	0	0	0	0	0	0	0	0	0	0	0	0	0	0	0	0	0	0	0	0	0	0	0	0	0	0	0	0	0	0	0	0	0	0	0	0	5
PAV_7880	Bb01	*	Dominant	Attached	Yes	TGCAGAGGAGTAAAAGCAAGAGCTTATTTTGATATTGGCACTCAAGGCCATAGTAAGATTATCATTTGTCATATCCTATTATTGTATACA	0	0	0	0	0	0	0	0	0	0	0	0	0	0	0	0	0	0	0	0	0	0	0	0	0	0	0	0	0	0	0	0	0	0	0	0	0	0	0	0	0	0	5
SNP_2181	Bb01	35.8	Codominant	Skeleton	Yes	TGCAGTTACGATTATAGGTTATCCTAAGGGGTGCAATATATGATACAATTGCTGTTGTTTTGGTCACTTAACGTGAAAATCATTTGCTTA	3	3	2	2	1	1	1	3	1	3	3	1	3	2	2	2	1	2	3	1	3	3	3	1	2	3	1	2	3	3	3	1	2	3	1	3	3	3	2	3	1	2	3
SNP_8883	Bb01	37.5	Codominant	Skeleton		TGCAGGGGGGAGTTTTGCAGAGACCTTGGTTGGCTTCACACTGTAAATCACATTTTTGGTGTTTCTTTTGAATGTATTTTTATTTTCTGA	3	1	2	2	1	1	1	3	1	1	2	1	3	2	2	2	1	2	3	1	3	3	3	1	2	3	1	2	3	3	3	1	2	3	1	3	3	3	2	3	1	2	3
PAV_14730	Bb01	37.5	Dominant	Redundant	Yes	TGCAGCTTCAAGGGTGTTGTTTAGTCATACCTCGAATAGAGATATTATTTAGGCTAAAATATGTTTTTAGTCCCTGTAAATATGGTAATG	0	0	0	0	0	0	0	0	0	0	0	0	0	0	0	0	0	0	0	0	0	0	0	0	0	0	0	0	0	0	0	0	0	0	0	0	0	0	0	0	0	0	5
SNP_23178	Bb01	42.4	Codominant	Skeleton	Yes	TGCAGAGGCTGCTAAGAAAGGCCCTCTTAAGGAGACATAATTTTCTGTTTTATGTTCCGGGCATTGTTCTTGCTAGGTGTTGGCTGTACT	3	3	2	2	1	1	3	3	1	3	3	1	3	2	2	2	1	3	2	1	3	3	3	1	2	3	1	2	3	3	3	1	2	3	1	3	3	3	2	3	1	2	3
SNP_9611	Bb01	42.4	Codominant	Redundant	Yes	TGCAGAAAATTGGAAGATAAACTGACCAGCATACTTGTGTACTCTTGGATATCATACGCATTCTTCCGGAATGGTGTCAGAAAATATGTT	3	3	2	2	1	1	3	3	1	3	3	1	3	2	2	2	1	3	2	1	3	3	3	1	2	3	1	2	3	3	3	1	2	3	1	3	3	3	2	3	1	2	3
PAV_11563	Bb01	*	Dominant	Attached		TGCAGGGGGGGACAAAAACCAAACCTTTGGTAGCCAAACAAAACACTATAAATTTGTAACAATGAAGAGATTATTAATAAGAAAGTAAGG	0	0	0	0	0	0	0	0	0	0	0	0	0	0	0	0	0	0	0	0	0	0	0	0	0	0	0	0	0	0	0	0	0	0	0	0	0	0	0	0	0	0	5
SNP_15273	Bb01	46.4	Codominant	Skeleton	Yes	TGCAGTCCAGCTTTCAATGCCCTTTGTGCAACATCTGTTGTAGGACAATAGCATCTAGTTACAAGCTTATGAAACCTAAACGAAACAAGA	2	2	2	2	1	1	3	3	1	3	3	1	3	2	2	2	1	3	2	1	3	3	3	1	2	3	1	2	3	3	3	1	2	2	1	3	3	3	2	3	1	2	3
SNP_7519	Bb01	49.6	Codominant	Skeleton	Yes	TGCAGTTGGACCCAGTGAAGTAGCTCGGAAGAAAACTAATCAACCTCCTTTTCCGGATTTGCTTGACTTGGGTGAACCAACTGACACTGT	2	3	2	2	1	1	3	3	1	3	3	1	3	2	2	2	1	3	2	1	3	3	3	1	3	3	1	2	3	3	3	1	2	2	1	3	3	3	2	2	1	3	3
SNP_4283	Bb01	49.6	Codominant	Redundant	Yes	TGCAGATAGTCAGTTGAGATCATCTGCTGTATGTTATTTTGTCAACTGTGCCAATTTATATAGTATATGTCAACTACGGAATTGATCATG	2	3	2	2	1	1	3	3	1	3	3	1	3	2	2	2	1	3	2	1	3	3	3	1	3	3	1	2	3	3	3	1	2	2	1	3	3	3	2	2	1	3	3
PAV_7587	Bb01	*	Dominant	Attached		TGCAGTTGAATAAATTATAATTTTTTTTCATAAAATTGGAGGTAAAATAATAAAAATAATAATACTATTATCAAATATATTTTCGAAAAT	0	0	0	0	0	0	0	0	0	0	0	0	0	0	0	0	0	0	0	0	0	0	0	0	0	0	0	0	0	0	0	0	0	0	0	0	0	0	0	0	0	0	5
PAV_12418	Bb01	*	Dominant	Attached		TGCAGGGAAGAAATGTGGAAGTGAGTATCACTCTACATACCTACTTTAAATTCATTCTTATGAGTTTCAAATTTGTCGTACAGATCACAT	0	0	0	0	0	0	0	0	0	0	0	0	0	0	0	0	0	0	0	0	0	0	0	0	0	0	0	0	0	0	0	0	0	0	0	0	0	0	0	0	0	0	5
SNP_22729	Bb01	51.9	Codominant	Skeleton		TGCAGGTCAAAAAGAAGGTTCTCATCAATTGGCACAATTTACCAAAATATGAAAACAGTTTAGAGGTTGCTTCAGAGGTTGATTGAGCTT	2	3	2	2	1	1	3	3	1	3	3	1	3	2	2	2	1	3	2	1	3	3	3	1	3	3	1	2	3	3	2	1	2	2	1	3	3	3	2	2	1	3	3
PAV_12058	Bb01	*	Dominant	Attached	Yes	TGCAGCTTCAAAATATCTTTTATGGGAACTTGGAACAATAATTGTGTGTTATATGTATCCTGTTGTGACCTGGCTGTGACCACCACACAC	0	0	0	0	0	0	0	0	0	0	0	0	0	0	0	0	0	0	0	0	0	0	0	0	0	0	0	0	0	0	0	0	0	0	0	0	0	0	0	0	0	0	5
SNP_15742	Bb01	53.8	Codominant	Skeleton	Yes	TGCAGGTTTATAAATCCCTGGAAAGAGAGTGAGTGTATAATTTGTTACTAGTTGATGTTACAAGCAGATACCACTAATTAGTACAAGCTT	2	3	2	2	1	1	3	3	1	3	3	1	3	2	2	2	1	3	2	1	3	3	3	1	3	3	1	2	3	3	2	1	2	2	1	3	3	3	2	2	1	3	3
SNP_17067	Bb01	55.3	Codominant	Skeleton	Yes	TGCAGCGATGATTGAATTATTTGTCATTTCTGTGTTGTTCTGTTAATGACCTTGCTTGGTTAAATTGGATATGCCTTTTGGATGTTTTTT	2	3	2	2	1	1	3	3	1	3	2	1	3	2	2	2	1	3	2	1	3	3	3	3	3	2	1	2	3	3	2	1	2	2	1	3	3	3	2	2	1	3	3
SNP_20198	Bb01	55.5	Codominant	Skeleton	Yes	TGCAGCAGAAGAACGTGCTGTTGTCAGAAAAGAATGTGCTGCCATTCGTGCCGCAATAGATGAAAATGATCCAGACTACAGGCACCGAAA	2	1	2	2	1	1	3	3	1	3	2	1	3	2	2	2	1	3	2	1	3	3	3	3	3	2	1	2	3	3	2	1	2	2	1	3	3	3	2	2	1	3	3
SNP_12265	Bb01	56.1	Codominant	Skeleton	Yes	TGCAGAAAAAATCTCAGCAGTGCATTGAAAATAAAGATAGGAACATAAAAAAGGGAAAATTGTAACAATAACTTCATAATTTACTGGAAC	2	3	2	2	3	1	3	3	1	3	2	1	3	2	2	2	1	3	2	1	3	3	3	3	3	2	1	2	3	3	2	1	2	2	1	3	3	3	2	2	1	3	3
SNP_12527	Bb01	56.1	Codominant	Redundant	Yes	TGCAGGACCTTGTGCCTCTCCAACAAGGACTTGAGCCTAAAGGCAAGGCTTCTCTCTGGTGCCACACCACTTATGTTCTTCTTGTACTCC	2	3	2	2	3	1	3	3	1	3	2	1	3	2	2	2	1	3	2	1	3	3	3	3	3	2	1	2	3	3	2	1	2	2	1	3	3	3	2	2	1	3	3
SNP_18376	Bb01	63.8	Codominant	Skeleton	Yes	TGCAGAACAGGGATGGTGGTTGGGGTTTGCATATTGAAGGACCAAGCACCGTGTTTGGCTCTGTCTTGACTTATGTTACTCTGAGATTGC	2	3	2	3	3	1	3	3	3	3	2	1	2	2	2	2	1	3	3	1	3	3	3	3	3	2	1	2	3	3	3	1	2	2	1	3	3	3	3	2	1	3	3
PAV_9813	Bb01	63.8	Dominant	Redundant		TGCAGGCACCAAACTGTCAAAGTTTGTTTCTGACTTATTTGCTGATCCCACTTATTTGATGATCCCACTGTACAGGTCAGTTGTGGGTGC	0	0	0	0	0	0	0	0	0	0	0	0	0	0	0	0	0	0	0	0	0	0	0	0	0	0	0	0	0	0	0	0	0	0	0	0	0	0	0	0	0	0	5
SNP_11127	Bb01	64.1	Codominant	Skeleton	Yes	TGCAGCGAATCCTGTGGGCGACAACGAAAGCAAGGAACTTTTTGAATCATTCCGAGTGTTCTGCAATAGAAAAAGTGTTAGTAGTCATTT	2	3	2	3	3	1	3	3	3	3	2	1	2	2	2	2	1	3	3	1	3	3	3	3	3	2	1	2	3	3	3	1	2	2	1	3	3	3	3	2	1	3	3
SNP_7337	Bb01	68.7	Codominant	Skeleton		TGCAGAACTCAAACCCATCTCCTTAGAGATAAGATAACAGCCTAATGACCAATTCAACTACCATATAAATAATAAAATATTTACTTTTCC	3	3	2	3	2	1	3	3	3	3	2	1	2	2	2	2	1	3	3	1	3	3	3	3	1	2	1	2	3	1	3	1	2	2	1	3	3	3	3	2	1	3	3
SNP_570	Bb01	69.5	Codominant	Skeleton	Yes	TGCAGCAAATATTAATTCAAGATTTCAGGTCATAAAATTGGCGATAACAAGTAAATTTCACAAAAATATTTCTGGTCAGAAACCCTGCCA	3	3	2	3	2	1	3	3	3	3	2	1	2	2	2	2	1	3	3	1	3	3	3	3	1	2	1	3	3	2	3	1	2	2	1	3	3	3	3	2	1	3	3
SNP_20375	Bb01	70.4	Codominant	Skeleton	Yes	TGCAGCCTCTTCAATGATAACTGAAAGTGCCCTTTTCTTCAAGCTCATTGCTTTGCTCTTTGCTACCACCAAAAAGGGGAACTTTTTTTA	3	3	2	3	3	1	3	3	3	3	2	1	2	2	2	2	1	3	3	1	3	3	3	3	1	2	1	3	3	3	3	1	2	2	1	3	3	3	3	2	1	3	3
SNP_8469	Bb01	72.7	Codominant	Skeleton	Yes	TGCAGCAAACTATAGAAGCATCACAGAACTAACCTTAGAGTTGTTTGGAGCCAAAGACTTCTTTGCAGATATTAACTGAACACGAGGATC	3	3	2	3	3	1	3	3	3	3	2	1	3	2	2	2	1	3	3	1	3	3	3	3	1	2	1	3	2	3	3	1	2	2	1	3	3	3	3	2	1	3	3
SNP_2197	Bb01	74.4	Codominant	Skeleton		TGCAGCATCAATGGGGTTTGCAACATTTGATGTTTTGTTGTTGGTGGTGGTGGGAGTGGAGAGTTGAAGATCCAGGTTGGGATGAAGCTT	3	3	2	3	3	1	3	3	3	3	2	1	3	2	2	2	1	3	3	1	3	3	3	3	1	2	1	3	3	3	3	1	2	2	1	3	3	3	1	2	1	3	3
SNP_5893	Bb01	75.5	Codominant	Skeleton	Yes	TGCAGAGAATCAACTCCAAATAATTAATTGTGCTCTGCTGCATCAGAGAAGAGTACCAACCTAGACTTGTGAACAAATAAAACTAGATTA	3	3	2	3	3	1	3	3	3	3	2	1	3	2	2	2	1	3	3	3	3	3	3	3	1	2	1	3	3	3	3	1	2	2	1	3	3	3	1	2	1	3	3
SNP_1473	Bb01	76.1	Codominant	Skeleton	Yes	TGCAGCCGAAAGGTCTTCGAAGTAGTAATGATCATCCTCCAGCTGAGATATTACTCCCAGTACCTCTCTTCTACCTGTTTGCCCCAACCA	3	3	2	3	3	1	3	3	3	3	2	1	3	2	2	2	1	3	2	3	3	3	3	3	1	2	1	3	3	3	3	1	2	2	1	1	3	3	1	2	1	3	3
SNP_13338	Bb01	78	Codominant	Skeleton		TGCAGGAACAGGTAGTCCAAATCCAGCCAGGCACTATTCCAAATAATCAAATAGGCTTAGCCACCAAGTCAAATCCCAATAAACAAATAC	3	3	2	3	3	1	3	3	3	3	2	1	3	2	2	2	1	3	3	3	3	3	3	3	1	2	1	3	3	3	3	1	2	2	1	3	3	3	1	2	1	3	2
SNP_22888	Bb01	78.3	Codominant	Skeleton	Yes	TGCAGGGAAATAGTAATTGTTCATAAACATCCTTTCATAACCAAATGAGAAGAGAACTATCATACCTTGAGCCGATTGACCAGGAACAAA	3	3	2	3	3	1	3	3	3	3	2	1	3	2	2	2	1	3	3	3	3	3	3	3	1	2	1	3	3	3	3	1	2	2	1	3	3	3	1	2	1	3	2
SNP_17503	Bb01	78.6	Codominant	Skeleton	Yes	TGCAGGAAACCCATAGTCATTCAAAACATTAACTTAAAAAGTAAAAAAGATTCCAGCAAAGACCATAAAGGAATACATAAACAACAAAGT	3	3	2	3	3	1	3	3	3	3	2	1	3	2	2	2	1	3	3	3	3	3	3	3	1	2	1	3	3	3	3	1	2	2	1	3	3	3	1	2	1	3	2
PAV_19774	Bb01	78.6	Dominant	Redundant		TGCAGTAGTCTTGCTATGTTTCCAAAAATATTGGCACCAATGCACAAACTAAAATATTTTTACTTGGGAGGAACTGCAATAAAGAATCTG	0	0	0	0	0	0	0	0	0	0	0	0	0	0	0	0	0	0	0	0	0	0	0	0	0	0	0	0	0	0	0	0	0	0	0	0	0	0	0	0	0	0	2
SNP_2781	Bb01	79.2	Codominant	Skeleton	Yes	TGCAGTGATTTACCCTTGCTGGTATTGACATCCTTAATAACTTCAAAATTGATTTTGTGAGACGGCAAGAAAACAAAAACAACAGGAAAC	3	3	2	3	3	1	3	3	3	3	2	1	3	2	2	2	1	3	3	3	3	3	3	3	1	2	1	3	3	3	3	1	2	2	1	3	3	3	1	2	1	3	2
PAV_1134	Bb01	79.2	Dominant	Redundant	Yes	TGCAGTATATATAGATAGACATCTCTCCACTAAACATTTGCAATTTTCATATATGAATATGATATATCATTGGTCTTTGTTACAAAGTGT	0	0	0	0	0	0	0	0	0	0	0	0	0	0	0	0	0	0	0	0	0	0	0	0	0	0	0	0	0	0	0	0	0	0	0	0	0	0	0	0	0	0	5
SNP_2048	Bb01	80	Codominant	Skeleton		TGCAGCATCTATCTGAGTCAAGAAAAATACAGGAATGAATAAACAATTCAATCATAAGAAATTATATACCGTAATACCTCAGTACGTAGT	3	3	2	3	3	1	3	3	3	3	2	1	3	3	2	2	1	3	3	3	3	3	3	3	1	2	1	3	3	3	3	1	2	2	1	3	3	3	1	2	1	3	2
SNP_15714	Bb01	80.6	Codominant	Skeleton		TGCAGAAATTTGCTGCTCAACTGTCAGATTGTGAATAGTGATTTGGGAGTAGAGAACATATGGTTTAATTTTGATTAAGGAGACCTGTTT	3	3	3	2	3	1	3	3	3	3	2	1	3	3	2	2	1	3	3	3	3	3	3	3	1	2	1	3	3	3	3	1	2	2	1	3	3	3	1	2	1	3	2
SNP_17348	Bb01	81.7	Codominant	Skeleton	Yes	TGCAGCTATTGGATTCAGGGAAAATGTAATTACGGAGATAAGTGCAAGTTCCTTCACCCTTGGAGTGTGGGGGATGGCTTTTCTTTGTTG	3	3	3	2	3	1	3	3	3	3	2	1	3	3	2	2	1	3	3	3	3	3	3	3	1	2	1	3	3	3	3	1	2	2	1	3	3	3	1	2	1	3	2
SNP_3113	Bb01	81.7	Codominant	Redundant	Yes	TGCAGCACTATTTAACCTTCTTGAGAAGTGCTGAGGTTCTAAACTCAGCATCATCCCTTATAAAACCCCACCAAAGAAATGTGAGAGGAA	3	3	3	2	3	1	3	3	3	3	2	1	3	3	2	2	1	3	3	3	3	3	3	3	1	2	1	3	3	3	3	1	2	2	1	3	3	3	1	2	1	3	2
SNP_2023	Bb01	81.7	Codominant	Redundant	Yes	TGCAGCACCAATATCATCAATCAAAAGAAAATCAGTTACGATGTTATGAGCAGTGGATAGAACATACCTTAGAAAAAAAAATCACTAAAT	3	3	3	2	3	1	3	3	3	3	2	1	3	3	2	2	1	3	3	3	3	3	3	3	1	2	1	3	3	3	3	1	2	2	1	3	3	3	1	2	1	3	2
SNP_20085	Bb01	82.3	Codominant	Skeleton	Yes	TGCAGCTGGTGGCAACAATGGATTCAACCAGAGAACATCCGAGATGTCTCAGAATCTACATTTGCAAGATGTGGTTCAAGATATTGTGGG	3	3	3	2	3	1	3	3	3	3	2	1	3	3	2	2	1	3	3	3	3	3	3	3	1	2	1	3	3	3	3	1	2	2	1	3	3	3	3	2	1	3	2
PAV_844	Bb01	82.3	Dominant	Redundant		TGCAGAGGACTATATCTGCATTTTGAAGTGTATACTTTATAGCTATTGCTCACGAGTTTTAGGCTTTCGAACTAACAAAAAGTAAAAAAA	0	0	0	0	0	0	0	0	0	0	0	0	0	0	0	0	0	0	0	0	0	0	0	0	0	0	0	0	0	0	0	0	0	0	0	0	0	0	0	0	0	0	5
SNP_12199	Bb01	93.5	Codominant	Skeleton		TGCAGAAAATCAATATTCTTATCGCAAATCAAGTTTGTAATCATACAACCAATTAGACTGTAGATACTGATAGGAATCTATCAAGGTTCA	3	3	3	3	3	1	3	3	3	3	2	1	3	3	3	2	1	2	3	3	3	3	3	3	1	2	1	3	3	3	3	2	3	2	1	3	3	2	3	2	1	3	2
PAV_8215	Bb01	93.5	Dominant	Redundant		TGCAGAACAGAAATGAAAGGTACGTCAATCAGACAACATAATAAATTAAACTCAGCTGGTTTAGCATACAACAAAACCCATAAACAAAGG	0	0	0	0	0	0	0	0	0	0	0	0	0	0	0	0	0	0	0	0	0	0	0	0	0	0	0	0	0	0	0	0	0	0	0	0	0	0	0	0	0	0	2
SNP_3021	Bb01	94.1	Codominant	Skeleton	Yes	TGCAGCTGGGCAATCAGCTAGCCAGGTAACCAGTAATTTTAGGATAATTTCTTGAGTATATGAGTTTTCTGATGATCTCGACATTCCATC	3	3	3	3	3	1	3	3	3	3	2	1	3	3	3	2	1	2	3	3	3	3	3	3	1	2	1	3	3	3	3	2	3	2	1	3	3	2	3	2	1	3	2
SNP_22658	Bb01	94.1	Codominant	Redundant	Yes	TGCAGGAACTTGCTTACTAATAATATTATTAAGTTGGAAGACAACCTTTTACATTTTTGGATTTTTGTCTCTTAATTTGTTGTTTGACTT	3	3	3	3	3	1	3	3	3	3	2	1	3	3	3	2	1	2	3	3	3	3	3	3	1	2	1	3	3	3	3	2	3	2	1	3	3	2	3	2	1	3	2
SNP_18663	Bb01	94.4	Codominant	Skeleton		TGCAGGCTGGGATTCTGATTTTGGTTCATTTTCTGCATTGAGCTGGCAGGTCTCTTCCTGCACTCAATATGCCGGTTTCAACCGATAGTG	3	3	3	3	3	1	3	3	3	3	2	1	3	3	3	2	1	2	3	3	3	3	3	3	1	2	1	3	3	3	3	2	3	2	1	3	3	2	3	2	1	3	2
SNP_13152	Bb01	94.4	Codominant	Redundant	Yes	TGCAGTATCCTCAGTATCAATTTGTGGTGTCTGCACCACTTCTTTAATCTTCTCTGTAAATTCTGCTTCTTGCTCTCTTTCCTCTATACT	3	3	3	3	3	1	3	3	3	3	2	1	3	3	3	2	1	2	3	3	3	3	3	3	1	2	1	3	3	3	3	2	3	2	1	3	3	2	3	2	1	3	2
SNP_6871	Bb01	94.4	Codominant	Redundant		TGCAGTATTTCATTATTATCATCTTCGACAAAGACAGCAGCGGGAATTGTTGTGCGGATTTCTTCCTCATAAAGCTCCATTTTTGTTGCT	3	3	3	3	3	1	3	3	3	3	2	1	3	3	3	2	1	2	3	3	3	3	3	3	1	2	1	3	3	3	3	2	3	2	1	3	3	2	3	2	1	3	2
SNP_21747	Bb01	94.4	Codominant	Redundant		TGCAGTCTCCTCAGTATCAATTTGTGGTGTCTGCACCAGTCCGTTATTCTTCTGTGTAAGTTGTCGTTCTGGCTTTCTCTCCTCTTGACT	3	3	3	3	3	1	3	3	3	3	2	1	3	3	3	2	1	2	3	3	3	3	3	3	1	2	1	3	3	3	3	2	3	2	1	3	3	2	3	2	1	3	2
SNP_10990	Bb01	94.7	Codominant	Skeleton		TGCAGTGGCGACTTCTGGTAATTGCATTATTGCTGCTTCTTTAATCTCTTTGTCTTCTTCTTGACCGAACTTGTTATCATCTTCAGTCCC	3	3	3	3	3	1	3	2	3	3	2	1	3	3	3	2	1	2	3	3	3	3	3	3	1	2	1	3	3	3	3	2	3	2	1	3	3	2	3	2	1	3	2
SNP_19092	Bb01	95.5	Codominant	Skeleton	Yes	TGCAGGACATTATCAATCAAGAAAAGAAATTAAGAATATACGAAGTAATAACACAAGAATGAAAGTGAAGGGTCAGTGTTAACTGACAGT	3	3	3	3	3	1	3	3	3	3	2	1	3	3	3	2	1	2	3	3	3	3	3	3	1	2	1	3	3	3	3	2	3	2	1	3	3	2	3	2	1	3	2
SNP_17408	Bb01	96.4	Codominant	Skeleton	Yes	TGCAGGAAGGTTTATACTCAATGAAGACGGACAGTATAATCAATATCTCACAAAACACCGTAGAAATTTCTCTGTGATTACTTAGCACTT	3	3	3	3	2	1	3	3	3	3	2	1	3	3	1	2	1	2	3	3	3	2	3	3	1	2	1	3	3	3	3	2	3	2	1	3	3	2	3	2	1	3	2
SNP_2870	Bb01	98.1	Codominant	Skeleton	Yes	TGCAGGTGAAAAAAATTTTCTTAGCTTCCATCAATCTCTTAAAGAAAATAAAAATTAAGTATAATAGTTGATTTTTCTGCTAAGTTCATA	3	3	3	3	2	1	3	3	3	3	2	1	3	3	1	2	1	2	3	3	1	2	3	3	1	3	1	3	3	3	3	2	3	2	1	3	3	2	3	2	1	3	2
PAV_3671	Bb01	98.1	Dominant	Redundant	Yes	TGCAGGCTAAACTTGGTTCTGATGACCTAAGGACACAGGTAGTCTTACCTATGCTTCTTTATGATAGATTAATACATACATAGTAATGCT	0	0	0	0	0	0	0	0	0	0	0	0	0	0	0	0	0	0	0	0	0	0	0	0	0	0	0	0	0	0	0	0	0	0	0	0	0	0	0	0	0	0	2
SNP_21324	Bb01	98.6	Codominant	Skeleton		TGCAGCACCTATTGAATCTGCAACACTACTTGTGAGACAACAAATCCATTGGTTGCAATGGTACATCACCACCTATTGAGGGTTCATCCA	3	3	3	3	2	1	3	3	3	3	2	1	3	3	1	2	1	2	3	3	1	2	3	3	1	3	1	3	3	3	3	2	3	2	1	3	3	2	3	2	1	3	2
PAV_11516	Bb01	98.6	Dominant	Redundant	Yes	TGCAGGCTAAACTTGGTTCTGATGACCTAAGGACACAGGTAGTCTTACCTATGCTTCTTTATGATAGATTAAAATACATACATAGTAATG	0	0	0	0	0	0	0	0	0	0	0	0	0	0	0	0	0	0	0	0	0	0	0	0	0	0	0	0	0	0	0	0	0	0	0	0	0	0	0	0	0	0	5
PAV_12932	Bb01	98.6	Dominant	Redundant	Yes	TGCAGCTTTGAGGAGGTTTGTTTAGTCCCAGGTCGATTAAAGATATGGGTTAAATAGAGCTTATACAGCTTGGGTAATTGCACCTTACAA	0	0	0	0	0	0	0	0	0	0	0	0	0	0	0	0	0	0	0	0	0	0	0	0	0	0	0	0	0	0	0	0	0	0	0	0	0	0	0	0	0	0	2
SNP_7106	Bb01	99.2	Codominant	Skeleton	Yes	TGCAGCTTGATGCCACCAGTAAATTTTGTGCGAGGAAGCTTCTAAGCTGCCACTTGGCAATGCACTTTGGTATGATCAATGTCAGACTTT	3	3	3	3	2	1	3	3	3	3	2	1	3	3	1	2	1	2	3	3	1	2	3	3	1	3	1	3	3	3	3	2	3	2	1	1	3	2	3	2	1	3	2
SNP_16426	Bb01	99.2	Codominant	Redundant	Yes	TGCAGTGTTGTGTTGTTTCTTTAGGATGATGGCCTTTGCTGTTGCCCTCATTGGCGGCTTCCGGGTTGTTTTTCCGGCGGCGTTCATTGT	3	3	3	3	2	1	3	3	3	3	2	1	3	3	1	2	1	2	3	3	1	2	3	3	1	3	1	3	3	3	3	2	3	2	1	1	3	2	3	2	1	3	2
PAV_21619	Bb01	99.2	Dominant	Redundant	Yes	TGCAGCTTTGAGGAGGTTTGTTTAGTCCCACATCGATTACAGATATGGGTTAAATAGAGCTTATACAGCTTGGGTAATTTGCACCTTACA	0	0	0	0	0	0	0	0	0	0	0	0	0	0	0	0	0	0	0	0	0	0	0	0	0	0	0	0	0	0	0	0	0	0	0	0	0	0	0	0	0	0	5
SNP_7333	Bb01	99.8	Codominant	Skeleton	Yes	TGCAGTTTTGCGCAGACTTGTCTTTGGATAAACTTAGATCAGATGGACTGATGGGCTGGAATTTAATTCACTTGGACAATGCCAGCCAAG	3	3	3	3	2	1	3	3	3	3	2	1	3	3	1	2	1	2	3	3	1	2	3	3	1	3	1	3	3	3	3	2	3	2	1	1	3	2	3	2	1	3	2
SNP_18837	Bb01	99.8	Codominant	Redundant	Yes	TGCAGCAGGCACTGGGCAAGCTGCGCACATCAAATAATGCAGGTCGGGGTGGTGGATTATGCTCATCCGAGGAGGAACTTAACAGACTTG	3	3	3	3	2	1	3	3	3	3	2	1	3	3	1	2	1	2	3	3	1	2	3	3	1	3	1	3	3	3	3	2	3	2	1	1	3	2	3	2	1	3	2
SNP_19005	Bb01	99.8	Codominant	Redundant	Yes	TGCAGGGCGCCGCGGTGGCCTTCGGCGAGACGCTGCCGATCCCGGAGATCGTGGCGGTGGGGGGGCAGTCCGACGGTAAGAGCTCCCTCC	3	3	3	3	2	1	3	3	3	3	2	1	3	3	1	2	1	2	3	3	1	2	3	3	1	3	1	3	3	3	3	2	3	2	1	1	3	2	3	2	1	3	2
PAV_5923	Bb01	99.8	Dominant	Redundant		TGCAGCATCAGACTCAATGTCCATTTGGATGCATTTTTCTAGAAACACTTTTAGAGAAAGGAAAAAAAAGAATGAAATGAACTTCTAACC	0	0	0	0	0	0	0	0	0	0	0	0	0	0	0	0	0	0	0	0	0	0	0	0	0	0	0	0	0	0	0	0	0	0	0	0	0	0	0	0	0	0	5
SNP_4525	Bb01	102	Codominant	Skeleton	Yes	TGCAGATATTATTTCTGCAACATTAATTAAGCATCTGCAATTTCAGCAGATTCAGCAGCAGCTAAGACAAGCTCAGGATGAACCTTTCCT	3	3	3	3	2	1	1	3	3	3	2	1	3	3	1	2	1	2	3	3	1	3	3	1	1	3	3	3	3	3	3	2	3	2	1	1	2	2	3	2	1	3	2
SNP_5868	Bb01	102	Codominant	Redundant	Yes	TGCAGCATTAGATTTATCCTCCAGAGCTAGCTTTTGAGATTCTGTTGGGAGAGCTGTGACTAAATCCTCCATAAACTGTGGGTAGAAAGT	3	3	3	3	2	1	1	3	3	3	2	1	3	3	1	2	1	2	3	3	1	3	3	1	1	3	3	3	3	3	3	2	3	2	1	1	2	2	3	2	1	3	2
SNP_17332	Bb01	102.9	Codominant	Skeleton		TGCAGTAACACCACACAGAAAATTACCAAAGTTTATATGAATAATTAAATTAAATAATCAATTTACATTACTAATCTCAGTGGAGAAATA	3	3	3	3	2	1	3	3	3	3	2	1	3	3	1	2	1	2	3	3	1	3	3	1	1	3	2	3	3	3	3	2	3	2	1	1	2	2	3	2	1	3	2
SNP_8445	Bb01	103.4	Codominant	Skeleton	Yes	TGCAGGTGAAGTCAAAGGTCGTTCAGGTATTGCGTTGTCCTGCTTTATTTTCTTATAGCCAATACACAAATATTTTGTAGTCTAAAATAC	3	3	3	3	2	1	3	3	3	3	2	1	3	3	1	2	1	2	3	3	1	3	3	1	1	3	3	3	3	3	3	2	3	2	1	1	2	2	3	2	1	3	2
SNP_21037	Bb01	103.4	Codominant	Redundant	Yes	TGCAGCTGAGGGCATCCACCAAATAACCACAGGAAAACTAGTTTCCCTCTCAGAGCAAGAGCTAGTGGATTGTGACACAAAGGGTGTAGA	3	3	3	3	2	1	3	3	3	3	2	1	3	3	1	2	1	2	3	3	1	3	3	1	1	3	3	3	3	3	3	2	3	2	1	1	2	2	3	2	1	3	2
SNP_13193	Bb01	103.4	Codominant	Redundant	Yes	TGCAGCTTCTCCCAGCAATTGCCATAGAAACTATTGCCATTGCTTTCCAGAAAGGAATCACGAATCCCCATTTCATACTTGCATCTCTGC	3	3	3	3	2	1	3	3	3	3	2	1	3	3	1	2	1	2	3	3	1	3	3	1	1	3	3	3	3	3	3	2	3	2	1	1	2	2	3	2	1	3	2
SNP_3207	Bb01	103.4	Codominant	Redundant		TGCAGGTTCGTCAATTGATCCAAAGGATAACCATCCTCTCCTCTCGGGTTTTCATCAATAATGTTTCTTGAAACACCCCAGATGAATGAT	3	3	3	3	2	1	3	3	3	3	2	1	3	3	1	2	1	2	3	3	1	3	3	1	1	3	3	3	3	3	3	2	3	2	1	1	2	2	3	2	1	3	2
SNP_16034	Bb01	103.4	Codominant	Redundant	Yes	TGCAGATTTGTATATGGATTGATGGCAGTACTAGCTCAAGCAGTTGGATAAATGGGATTGTTTGCAATTCCACATACACCTTCCTTGGCA	3	3	3	3	2	1	3	3	3	3	2	1	3	3	1	2	1	2	3	3	1	3	3	1	1	3	3	3	3	3	3	2	3	2	1	1	2	2	3	2	1	3	2
PAV_10481	Bb01	103.4	Dominant	Redundant		TGCAGGCTCTGCGATGTGGATCAATATAATGCTTAGATTTTTCCGCAGTAGTCAGAAAATCTCGCTCTTGTGTATAGCCAGATTGGGAGT	0	0	0	0	0	0	0	0	0	0	0	0	0	0	0	0	0	0	0	0	0	0	0	0	0	0	0	0	0	0	0	0	0	0	0	0	0	0	0	0	0	0	2
PAV_3574	Bb01	103.4	Dominant	Redundant	Yes	TGCAGTGGCTGCGGTGGAGGGTATCCACCAAATTTCTACAAATAAATTGGTGTCTCTCTCAGAGCAAGAACTGGTAGATTGTGTTAAAGG	0	0	0	0	0	0	0	0	0	0	0	0	0	0	0	0	0	0	0	0	0	0	0	0	0	0	0	0	0	0	0	0	0	0	0	0	0	0	0	0	0	0	2
PAV_4433	Bb01	103.4	Dominant	Redundant	Yes	TGCAGAAACAGGTCGAAGTGTGCTCCCTATTTTCTATGATGTCACTCCTTCTGATGTCCGAAAACAGAATGGAATGTTTGGAGAGGCTTT	0	0	0	0	0	0	0	0	0	0	0	0	0	0	0	0	0	0	0	0	0	0	0	0	0	0	0	0	0	0	0	0	0	0	0	0	0	0	0	0	0	0	2
PAV_22090	Bb01	103.4	Dominant	Redundant		TGCAGAAGTAGTTCAATTTTAATATATGCACCAAAGTATTTGTAACCATCAGCACCTACGTTGTCTTCTTGCTTGTGTTAATTTGATCTT	0	0	0	0	0	0	0	0	0	0	0	0	0	0	0	0	0	0	0	0	0	0	0	0	0	0	0	0	0	0	0	0	0	0	0	0	0	0	0	0	0	0	2
PAV_9439	Bb01	103.4	Dominant	Redundant		TGCAGTTGGACCAATGGAATATTACCACGGGAGATTAACTGAACACGGGAGATTAACTGAACCGACATACCACCATTCACTGTTGAGGAA	0	0	0	0	0	0	0	0	0	0	0	0	0	0	0	0	0	0	0	0	0	0	0	0	0	0	0	0	0	0	0	0	0	0	0	0	0	0	0	0	0	0	2
SNP_6697	Bb01	103.7	Codominant	Skeleton	Yes	TGCAGAAGGAAAGATACACAAAATTGAAGATAAATAAAAAGGTATCTATCTGAATCCCATCCTCAATGTCCTCCCAGAAAGTGCAGAAAC	3	3	3	3	2	1	3	3	3	3	2	1	3	3	1	2	1	2	3	3	1	3	3	1	1	3	3	3	3	3	3	2	3	2	1	1	2	2	3	2	1	3	2
SNP_2473	Bb01	104	Codominant	Skeleton	Yes	TGCAGGCGGCGCTGGACTGGGCCTGCGGTGCCAGCGGCGCTGACTGCCGCCCAATCCAGAACGGTGGGCCCTGCTACGACCCCTCCAGCG	3	3	3	3	2	1	3	3	3	3	2	1	3	3	1	2	1	2	3	3	1	3	3	1	1	3	3	3	3	3	3	2	3	2	1	1	2	2	3	2	1	3	2
SNP_21535	Bb01	105.7	Codominant	Skeleton		TGCAGCTAAGCCAGTGAACACAAAGTCATCTGAAGTGACATTAGCAACTGGCTTGCAGTGGTAGCCTGAAGGGGTCTCTGGAGCCTTGAT	3	3	3	3	2	1	3	3	3	3	2	3	3	3	1	2	1	2	3	3	1	3	3	1	1	3	3	1	3	3	3	2	3	2	1	1	2	2	1	2	1	3	2
SNP_19895	Bb01	105.7	Codominant	Redundant	Yes	TGCAGTGGAGAGCCACCTTCTGCTCCCCAAAGGATTTTACATTACTAGATGGAGGGTACGAATTCCATTTAGCACATAGTTTTTATATAT	3	3	3	3	2	1	3	3	3	3	2	3	3	3	1	2	1	2	3	3	1	3	3	1	1	3	3	1	3	3	3	2	3	2	1	1	2	2	1	2	1	3	2
SNP_7828	Bb01	105.7	Codominant	Redundant		TGCAGAAAAGTGGAAAACTAAAAGTTTCATCGAGTACAAGGGAATCGATAGATAAAGACATTACTAGTGGTGTTTGATTAAATACTTATC	3	3	3	3	2	1	3	3	3	3	2	3	3	3	1	2	1	2	3	3	1	3	3	1	1	3	3	1	3	3	3	2	3	2	1	1	2	2	1	2	1	3	2
SNP_3279	Bb01	105.7	Codominant	Redundant	Yes	TGCAGGGAATGGAATCTGCAACAGAAGATTCAGAATTTTCTCATTCCCACTCACAGCTGCCAAAAACAGTGGTGAACACTTGGACTTGTT	3	3	3	3	2	1	3	3	3	3	2	3	3	3	1	2	1	2	3	3	1	3	3	1	1	3	3	1	3	3	3	2	3	2	1	1	2	2	1	2	1	3	2
PAV_4278	Bb01	105.7	Dominant	Redundant	Yes	TGCAGTTGTAAGATGCCCTGGGATGGCACCAAAATCTTTGCCAACAAGGAAAGCCTGATATAAACAATCAAATTTGCATATATATGAAGT	0	0	0	0	0	0	0	0	0	0	0	0	0	0	0	0	0	0	0	0	0	0	0	0	0	0	0	0	0	0	0	0	0	0	0	0	0	0	0	0	0	0	5
PAV_1753	Bb01	105.7	Dominant	Redundant		TGCAGTGAGCCTATAAATATTTTTGTAACCAATATTGATAATCATATTAATGTTGTACGGTGTACTTTTAGGTGGGAGGGAAGATTGCAG	0	0	0	0	0	0	0	0	0	0	0	0	0	0	0	0	0	0	0	0	0	0	0	0	0	0	0	0	0	0	0	0	0	0	0	0	0	0	0	0	0	0	5
SNP_22327	Bb01	106	Codominant	Skeleton		TGCAGATAAAACTACAAGTGGGGTAGTTTACTGTACAATACTTTTGTGCCTTTAATTGGGCTCTGCATTCTTTACGGTGCTATTTGGACT	3	3	3	3	2	1	3	3	3	3	2	3	3	3	1	2	1	2	3	3	1	3	3	1	1	3	3	1	3	3	3	2	3	2	1	1	2	2	1	2	1	3	2
SNP_8700	Bb01	106.3	Codominant	Skeleton	Yes	TGCAGATCCAGTGCACAATGTGTTCCTCTTGTAACAATCCTTGCAATCAACTTCCATCTCTGCCACCACCCTCTCCTCCTTCCTCGGGCA	3	3	3	3	2	1	3	3	3	3	2	3	3	3	1	2	1	2	3	3	1	3	3	1	1	3	3	1	3	3	3	2	3	2	1	1	2	2	1	2	1	3	2
SNP_17019	Bb01	106.3	Codominant	Redundant	Yes	TGCAGAAAATCTTGTTGAGTTGCACTTGCCATTTAGCCGTGTGAAAAAACTTTGGCAAGAAGTTCCGGTAAATATTACATCTCCTACACT	3	3	3	3	2	1	3	3	3	3	2	3	3	3	1	2	1	2	3	3	1	3	3	1	1	3	3	1	3	3	3	2	3	2	1	1	2	2	1	2	1	3	2
PAV_13447	Bb01	106.3	Dominant	Redundant	Yes	TGCAGGCAAGATGACTTTACTATAGGCCCCAAGTTGTTGTTGACCTGGATTTGGCAAACTTAATTCAATGGCCAATGGCTTTAAGGTCCC	0	0	0	0	0	0	0	0	0	0	0	0	0	0	0	0	0	0	0	0	0	0	0	0	0	0	0	0	0	0	0	0	0	0	0	0	0	0	0	0	0	0	2
PAV_376	Bb01	*	Dominant	Attached		TGCAGAATCAAGAACCATCATCCCTAGAACTGCGTTAGGCTTCTCAATGAAGCCCAGGAAAAAAAACAACAGTAAATTGGTCAGTACAAA	0	0	0	0	0	0	0	0	0	0	0	0	0	0	0	0	0	0	0	0	0	0	0	0	0	0	0	0	0	0	0	0	0	0	0	0	0	0	0	0	0	0	5
PAV_10857	Bb01	*	Dominant	Attached		TGCAGTACAATAATTTCAGCACATAAACATAACCAAATTGGCAAAAGGATGGTAGAGCAAACAAGTATTAGTATTTTATTCAAATTATAT	0	0	0	0	0	0	0	0	0	0	0	0	0	0	0	0	0	0	0	0	0	0	0	0	0	0	0	0	0	0	0	0	0	0	0	0	0	0	0	0	0	0	5
SNP_217	Bb01	107.1	Codominant	Skeleton	Yes	TGCAGGAAAAGTTTAATTGGAAATCGGTAATGGCAACGGATAGATAGAACAAGTAGGGCTTTACAGAGGGTTTAAGTTTATGCTGCTGCG	3	3	3	3	2	1	3	3	3	3	2	3	3	3	1	2	1	2	3	3	1	3	3	1	1	3	3	1	3	3	3	2	3	2	1	1	2	2	1	2	1	3	2
PAV_3419	Bb01	107.1	Dominant	Redundant	Yes	TGCAGTGGCAGAAATGAAACAAAAGAGAGTCAAAAGCCAAACAGGAGACATAGTCATATGGTTATGTGTAAGAGTTCTACTAAATATCTA	0	0	0	0	0	0	0	0	0	0	0	0	0	0	0	0	0	0	0	0	0	0	0	0	0	0	0	0	0	0	0	0	0	0	0	0	0	0	0	0	0	0	5
PAV_9898	Bb01	107.1	Dominant	Redundant	Yes	TGCAGAGTGTATGAACTTGTAAAATCAATTCAATGTTTATTTAATAATTTCTCTTGGAGAAAAAAAAAATAGTAGTCTTATGAATGAGAC	0	0	0	0	0	0	0	0	0	0	0	0	0	0	0	0	0	0	0	0	0	0	0	0	0	0	0	0	0	0	0	0	0	0	0	0	0	0	0	0	0	0	5
PAV_17337	Bb01	107.1	Dominant	Redundant	Yes	TGCAGAGTGTATGAACTTGTAAAATCATTTCAATGTTTATTTAATAATTTCTCTTGGAGAAAAAAAATAGTAGTCTTATGAATGAGACTG	0	0	0	0	0	0	0	0	0	0	0	0	0	0	0	0	0	0	0	0	0	0	0	0	0	0	0	0	0	0	0	0	0	0	0	0	0	0	0	0	0	0	2
PAV_13675	Bb01	107.1	Dominant	Redundant	Yes	TGCAGTTGCAGAAATGAAACAAAAGAGAGTCAAAAGCCAAATAGGAGACATAGCCATATGGTTATGTGTAAGAGTTCTACTAAATATCTA	0	0	0	0	0	0	0	0	0	0	0	0	0	0	0	0	0	0	0	0	0	0	0	0	0	0	0	0	0	0	0	0	0	0	0	0	0	0	0	0	0	0	2
SNP_21285	Bb01	110.6	Codominant	Skeleton	Yes	TGCAGTAGATATTTAAGTAGATAATGACTTTTTGCTTTACAATGCCTTTGTTTTTAAAATTTTCTTTGTTATCTCTGGAAGAGTATCTAA	3	3	3	3	2	1	3	3	3	3	2	3	1	3	1	2	1	2	3	3	1	3	3	1	1	3	3	1	3	3	3	2	1	2	1	1	2	2	1	2	1	3	2
SNP_1009	Bb01	111.1	Codominant	Skeleton		TGCAGCTGTAACTGTAAGTTTCAATTTTTACTGTGTCACGTTATGTTGTTGTTGTTGTGATTGTTGGTTGGTTGGAGAAGTTGTTTCTAA	3	3	3	3	2	1	3	3	3	3	2	3	1	3	1	2	1	2	3	3	1	3	3	1	1	3	3	1	3	3	3	2	1	2	1	1	2	2	1	2	1	3	3
PAV_19135	Bb01	111.1	Dominant	Redundant	Yes	TGCAGTATCCGTCTTGGTACCCTTTCCAGCACCAGCACCAGCACCCTTCTTCCCAGTAGTGGACGCTCGCGTCCCGGAGTTACCCCTACC	0	0	0	0	0	0	0	0	0	0	0	0	0	0	0	0	0	0	0	0	0	0	0	0	0	0	0	0	0	0	0	0	0	0	0	0	0	0	0	0	0	0	5
SNP_15535	Bb01	113.4	Codominant	Skeleton	Yes	TGCAGGACACTTCTAATTATCCATTGAGCTTAGCGTCGTAGCAGTGTTCAATATATATATGCCTTGTAGAGTCTTTCACGCTCTAGATGT	3	3	3	3	2	1	3	3	3	3	2	3	1	3	1	2	1	2	3	3	3	3	3	1	1	3	3	1	3	3	3	2	1	2	1	1	3	2	1	2	1	3	3
PAV_14617	Bb01	*	Dominant	Attached	Yes	TGCAGCTTCCAATGATGAGAGTTTGGACTCCATCATCTTTCTCAACACAAACATTGGTATTTGGTTCTCAAGCATTACAATGTCCCTCAG	0	0	0	0	0	0	0	0	0	0	0	0	0	0	0	0	0	0	0	0	0	0	0	0	0	0	0	0	0	0	0	0	0	0	0	0	0	0	0	0	0	0	5
SNP_18474	Bb01	113.7	Codominant	Skeleton		TGCAGTAATGCAAAACCATCATTTTTAACAAAATGCAGGATTAAATTGTCATTTTCAAGACTTGAAATTTAACAGAGAGACTATAATTGT	3	3	3	3	2	1	3	3	3	3	2	3	1	3	1	2	1	2	3	3	3	3	3	1	1	3	3	1	3	3	3	2	1	2	1	1	3	2	1	3	1	3	3
SNP_14980	Bb02	0	Codominant	Skeleton	Yes	TGCAGTCCTCTACCATTTTCTTATTTTTTTTTGTAATCGTCTCATAAGTTTTCTTTTGGCTCAAGCAGGCTTGGAATTTCTGAAATGAAT	1	2	3	3	3	3	3	3	3	3	2	3	2	1	3	3	2	2	2	1	1	3	1	3	2	3	1	1	2	3	3	3	2	1	2	2	3	2	3	2	3	1	3
SNP_3436	Bb02	0	Codominant	Redundant		TGCAGCAGAGAAACGCTCATCCATCTTTGCTTCTCTCCGATCTGCCTTCTTCTTCGCTCAAGGTAACGGAGTTCGTTTTCTTAATTTGCA	1	2	3	3	3	3	3	3	3	3	2	3	2	1	3	3	2	2	2	1	1	3	1	3	2	3	1	1	2	3	3	3	2	1	2	2	3	2	3	2	3	1	3
SNP_20001	Bb02	1.1	Codominant	Skeleton	Yes	TGCAGGCTTGTACTTCCTGCACCTCTAATTTTATTTCCTGCACCCGGCATACAAATTTTCCCCTTTCTTCGCCCACGCCCGTGCCAAAGA	3	2	3	3	3	3	3	3	3	3	2	3	2	1	3	3	2	2	2	1	1	3	1	3	2	3	1	1	2	3	3	3	2	1	2	2	3	2	3	2	3	1	1
SNP_3482	Bb02	1.4	Codominant	Skeleton		TGCAGATGTATCCTCTGTGGATATAAAGTTTGAACGTACTTTTAATTTAATATAACATTTTAAACTTTGGAGGTGGAGTTTTCTAAATTA	3	2	3	3	3	3	3	3	3	3	2	3	2	1	3	3	2	2	2	1	1	3	1	3	2	3	1	1	2	3	3	3	2	1	2	2	3	2	3	2	3	1	1
SNP_1772	Bb02	2.3	Codominant	Skeleton	Yes	TGCAGAAGAATGTCCCAACTGATACACCTCTAGCCCACATCCCTCTTTTACAAGGCCTTGTGTTCCAAACCTTGAATGAAATTCTTGAAA	3	2	3	3	3	3	3	3	3	3	2	3	2	1	3	3	2	2	2	1	1	3	1	3	2	3	1	1	2	3	3	3	2	1	2	2	3	2	3	2	3	1	1
SNP_1565	Bb02	2.3	Codominant	Redundant	Yes	TGCAGAAGACCTCCCTATTTTTGCTCTCCAAGATGACAGGGTGGTTGAAGTAGTCGGGGACCCAGTTGGAGTGCACAAGGCATTGGAGTT	3	2	3	3	3	3	3	3	3	3	2	3	2	1	3	3	2	2	2	1	1	3	1	3	2	3	1	1	2	3	3	3	2	1	2	2	3	2	3	2	3	1	1
SNP_20594	Bb02	2.3	Codominant	Redundant		TGCAGGTATTCGTGAGAAGATTTAATTAGCAAAGAGATTCATAACACGTCTGATGTGTCATCTATTTATTTTTTCATATTGCCTAATATT	3	2	3	3	3	3	3	3	3	3	2	3	2	1	3	3	2	2	2	1	1	3	1	3	2	3	1	1	2	3	3	3	2	1	2	2	3	2	3	2	3	1	1
SNP_1823	Bb02	2.8	Codominant	Skeleton	Yes	TGCAGCATCCTGAACAGTAGTGATGCTCTGTGCGCTTTCCTCTTCAATGGCAATACCAAAAGCTTCCTCAAGTGCCATCACGATCTCAAC	3	2	3	3	3	3	3	3	3	3	2	3	2	1	3	3	2	2	2	1	1	3	1	3	2	3	1	1	2	3	3	3	2	1	2	2	3	2	3	2	3	1	1
PAV_19918	Bb02	2.8	Dominant	Redundant		TGCAGCTACTCTAGGAAGCTTTTAATAGCAAGCTTCATCCTTCCAATCCACTTACATTTAAAAAAAAACCTCACAATTCGAAACCTTCAA	0	0	0	0	0	0	0	0	0	0	0	0	0	0	0	0	0	0	0	0	0	0	0	0	0	0	0	0	0	0	0	0	0	0	0	0	0	0	0	0	0	0	1
SNP_6698	Bb02	3.1	Codominant	Skeleton		TGCAGAAAATCGATGGTAATCTTTCAAGTTTCTTTCTTGTCACTTGCACGCTAGATAATCATTTTTATTTATTATATTTGGTTGTTGTCC	3	2	3	3	3	3	3	3	3	3	2	3	2	1	3	3	2	2	2	1	1	3	1	3	2	3	1	1	2	3	3	3	2	1	2	2	3	2	3	2	3	1	1
SNP_6834	Bb02	3.4	Codominant	Skeleton		TGCAGACAGCAAAACTGTTAAATATCATTATGGTTTTCAAAAAACGCGTGCTGCAAATCAATTTGAAGCTGGCTAAATTCGGTAAATGTA	3	2	3	3	3	3	3	3	3	3	2	3	2	1	3	3	2	2	2	1	1	3	1	3	2	3	1	1	2	3	3	3	2	1	2	2	3	2	3	2	3	1	1
SNP_3299	Bb02	3.4	Codominant	Redundant	Yes	TGCAGAAGAAGGTGTTGAAAATTCTATCTGGCAGTTAGCTAAAGCTTACGTAGCAGTAAACGACTCGGGCTATCATCAGCTTATTAGCCA	3	2	3	3	3	3	3	3	3	3	2	3	2	1	3	3	2	2	2	1	1	3	1	3	2	3	1	1	2	3	3	3	2	1	2	2	3	2	3	2	3	1	1
SNP_6388	Bb02	3.7	Codominant	Skeleton	Yes	TGCAGCCCAAAGCAATCCAAGAGATGAAAAAAGGACTCAAAGCACTGTGTTTTCTACTCTTCTAACAAGAAAAGGCTCGTGTTGGATCGT	3	2	3	3	3	3	3	3	3	3	2	3	2	1	3	3	2	2	2	1	1	3	1	1	2	3	1	1	2	3	3	3	2	1	2	2	3	2	3	2	3	1	1
PAV_22170	Bb02	3.7	Dominant	Redundant	Yes	TGCAGATTGGTGTTATCCACAGCTTCCATAAGCATTTGTCTGCCTGTTCCACTACGGTATCAAACAATTTCCCCTCGAACTCCTTGTTGA	0	0	0	0	0	0	0	0	0	0	0	0	0	0	0	0	0	0	0	0	0	0	0	0	0	0	0	0	0	0	0	0	0	0	0	0	0	0	0	0	0	0	4
PAV_13162	Bb02	3.7	Dominant	Redundant	Yes	TGCAGATAATTGTAATTAAAAAGGCTTCAAATTCCACAGATAATGCTACGAGTTGATCTAAGAAAAGCAGGAGATCTAGCTAAGCCCTCT	0	0	0	0	0	0	0	0	0	0	0	0	0	0	0	0	0	0	0	0	0	0	0	0	0	0	0	0	0	0	0	0	0	0	0	0	0	0	0	0	0	0	4
PAV_8371	Bb02	3.7	Dominant	Redundant	Yes	TGCAGGGATTTTATCCCTAACATTCTTAAGTACACTTTCTGGAACCCTAATCCCACCTTCATAGAGTTTAAACACGTCTTCAAAGTTATC	0	0	0	0	0	0	0	0	0	0	0	0	0	0	0	0	0	0	0	0	0	0	0	0	0	0	0	0	0	0	0	0	0	0	0	0	0	0	0	0	0	0	4
SNP_8270	Bb02	4.5	Codominant	Skeleton	Yes	TGCAGCTGTGGAAAATCTTCCCGCATCAAGAACTCAACAAAGCGTGGAACTACACCAGCTTGAATAACCTCCTCAATTGGTGGGCTACGT	3	2	3	3	3	1	3	3	3	3	2	3	2	1	3	3	2	2	2	1	1	3	1	3	2	3	1	1	2	3	3	3	2	1	2	2	3	2	3	2	3	1	1
PAV_18189	Bb02	4.5	Dominant	Redundant	Yes	TGCAGACTTGGATTGGAGAGTTGAGTTTCAATATAAGAAATATTTGTTATGTATTCACTACAAGATTGAATTTACTCTGTAGTTCCTCTC	0	0	0	0	0	0	0	0	0	0	0	0	0	0	0	0	0	0	0	0	0	0	0	0	0	0	0	0	0	0	0	0	0	0	0	0	0	0	0	0	0	0	1
SNP_7871	Bb02	5.1	Codominant	Skeleton	Yes	TGCAGTGACCTTAGAAGTTGTAAATGGATTGGATGCTACATTCATCAACCAATAGGCATTGAATCCATTAAAGAAGTGTGGCTTCCCATT	3	2	3	3	3	3	3	3	3	3	2	3	2	1	3	3	2	2	2	1	1	3	1	3	2	3	1	1	2	3	3	3	2	1	2	2	3	2	3	2	3	1	1
PAV_18957	Bb02	5.1	Dominant	Redundant		TGCAGGTTTGTGCAAAAATGTATATATGGGTGTTGACTGAGTTGACAATGGGCCTCCATCACTCAGCTAAGCCCATTGGGTTGCTTCCTG	0	0	0	0	0	0	0	0	0	0	0	0	0	0	0	0	0	0	0	0	0	0	0	0	0	0	0	0	0	0	0	0	0	0	0	0	0	0	0	0	0	0	1
PAV_4856	Bb02	*	Dominant	Attached	Yes	TGCAGCCAATAAAAGCACATTTTAAGTGAGAAGAAACATTACCACCCTCACTGTTGCAAAACACGGAATGGCAGTGTGAAAGTAAATGAA	0	0	0	0	0	0	0	0	0	0	0	0	0	0	0	0	0	0	0	0	0	0	0	0	0	0	0	0	0	0	0	0	0	0	0	0	0	0	0	0	0	0	1
SNP_2882	Bb02	5.4	Codominant	Skeleton	Yes	TGCAGGATAAAATATATCAGGTTATCAGATGACTCTTCTCTGAGAACAATAAATAGTGAATAATTTCACCCAAGGCATTATAGTCAATTT	3	2	3	3	3	3	3	3	3	3	2	3	2	1	3	3	2	2	2	1	1	3	1	3	2	3	1	1	2	3	3	3	2	1	2	2	3	2	3	2	3	1	1
SNP_1156	Bb02	5.4	Codominant	Redundant	Yes	TGCAGACAGTGTAAGTTGGTCATTTAAAATTTGTGGTTTGGGTTTATGTTTACAGAATAATAGTAAGCCAATTTGAGATAGTGGAAAAGT	3	2	3	3	3	3	3	3	3	3	2	3	2	1	3	3	2	2	2	1	1	3	1	3	2	3	1	1	2	3	3	3	2	1	2	2	3	2	3	2	3	1	1
SNP_8966	Bb02	5.4	Codominant	Redundant	Yes	TGCAGTCAATTGCAATTGCTGTTGGAGACTGGTATTTTGATCGGAAAACTGTCAAAGCTATTGACTGTGCTTACCCCTGTGACAATACCT	3	2	3	3	3	3	3	3	3	3	2	3	2	1	3	3	2	2	2	1	1	3	1	3	2	3	1	1	2	3	3	3	2	1	2	2	3	2	3	2	3	1	1
SNP_9551	Bb02	5.6	Codominant	Skeleton	Yes	TGCAGCTCTTGCCGCACCTCTGCAAACCTGGCAATTATAAACGACATTGACAGGGAAATGAACCACAATTTTGTTCACTTTATTGATTTT	3	2	3	3	3	3	3	3	3	3	2	3	2	1	3	3	2	2	2	1	1	3	1	3	2	3	1	1	2	3	3	3	2	1	2	2	3	2	3	2	3	1	1
PAV_22960	Bb02	5.6	Dominant	Redundant	Yes	TGCAGAATAATTAATGATGAATTTGAATAACAGGAAAACGTGCCAAGGTAGAACAACCAACTTTACTGCATACAAAGCAAATACATTAAC	0	0	0	0	0	0	0	0	0	0	0	0	0	0	0	0	0	0	0	0	0	0	0	0	0	0	0	0	0	0	0	0	0	0	0	0	0	0	0	0	0	0	4
SNP_2266	Bb02	6.8	Codominant	Skeleton	Yes	TGCAGCAATTAAGAAATTAGATGCCAGTAAACAGCCTGATGACGAATTTTTAGCCCAGGTATGTGTCAACCTATGCTTACTGTGTCTAGT	3	2	3	3	3	2	3	3	3	3	2	3	2	1	3	3	2	2	2	1	1	3	1	3	2	3	1	1	2	3	3	3	2	1	2	2	3	2	3	2	3	1	1
PAV_4842	Bb02	6.8	Dominant	Redundant	Yes	TGCAGCCCCGGCTCTCACTTGCATTGATTCTGAATCTGAAAATAGCTTTCCCTGGTTAAAAAAAAAAGAGTCAAATTACGAAGAAAAGCT	0	0	0	0	0	0	0	0	0	0	0	0	0	0	0	0	0	0	0	0	0	0	0	0	0	0	0	0	0	0	0	0	0	0	0	0	0	0	0	0	0	0	4
PAV_6913	Bb02	6.8	Dominant	Redundant		TGCAGGACCATAAAAATAGCTTAAAAAACTTACCTATGATATTTTCTTTTTATCAGTACTTACCTAAGATATTAGTATTAGAGATGCCAT	0	0	0	0	0	0	0	0	0	0	0	0	0	0	0	0	0	0	0	0	0	0	0	0	0	0	0	0	0	0	0	0	0	0	0	0	0	0	0	0	0	0	4
PAV_13744	Bb02	6.8	Dominant	Redundant		TGCAGAGTAGCTTGGGCTGTCCTGTTTTGTATATTGAAAGTCTCCTTGCACTGTATATAAGAATTTCTGTACTTAATTTTAAAGACTTAA	0	0	0	0	0	0	0	0	0	0	0	0	0	0	0	0	0	0	0	0	0	0	0	0	0	0	0	0	0	0	0	0	0	0	0	0	0	0	0	0	0	0	4
PAV_14340	Bb02	6.8	Dominant	Redundant	Yes	TGCAGGCAACTCAAATTTGTAAGCAAAGACCAGCATTGACCGAATATTATAAAAAAAAAAAATCAAAATAAAGAACCAAATTCCTCAGAT	0	0	0	0	0	0	0	0	0	0	0	0	0	0	0	0	0	0	0	0	0	0	0	0	0	0	0	0	0	0	0	0	0	0	0	0	0	0	0	0	0	0	4
PAV_21227	Bb02	6.8	Dominant	Redundant		TGCAGGACCATAAAAATAGCTTAAAAACTTACCTATGATATTTTCTTTTTATCAGTACTTACCTAAGATATTAGTATTAGAGATGCCATA	0	0	0	0	0	0	0	0	0	0	0	0	0	0	0	0	0	0	0	0	0	0	0	0	0	0	0	0	0	0	0	0	0	0	0	0	0	0	0	0	0	0	1
SNP_12691	Bb02	8.2	Codominant	Skeleton	Yes	TGCAGAATTGTTGAATGATGATCATTTTAATTTCTTAATCAAAGGCAAACACAAATTAAGATAATCAATTTATTATTATAATTTGAATTA	3	2	3	3	3	2	0	3	3	2	2	3	2	1	3	3	2	2	2	1	1	3	1	3	2	3	1	1	2	3	3	2	2	1	2	2	3	2	1	2	3	1	1
PAV_20725	Bb02	8.2	Dominant	Redundant	Yes	TGCAGCCCCGGCTCTCACTTGCATTGATTCTGAATCTGAAAATAGCTTTCCCTGGTTAAAAAAAAAGAGTCAAATTACGAAGAAAAGCTT	0	0	0	0	0	0	0	0	0	0	0	0	0	0	0	0	0	0	0	0	0	0	0	0	0	0	0	0	0	0	0	0	0	0	0	0	0	0	0	0	0	0	1
SNP_13452	Bb02	8.8	Codominant	Skeleton	Yes	TGCAGACTCAGATCTCTATAAAACGTTTCATTCTTTTTTTAGCTCAACCAATAAGAAAAAAACAATTATTTTGTGTACCTTTTATTTTGT	3	2	3	3	3	2	3	3	3	3	2	3	2	1	3	3	2	2	2	1	1	3	1	3	2	3	1	1	2	3	3	2	2	1	2	2	3	2	3	2	3	1	1
SNP_13006	Bb02	8.8	Codominant	Redundant	Yes	TGCAGGTCCCATATGTGTATGATATTATGTAATTCTGCTTTTCAATTCCCACAAAAAGAAACTACCAACATCCCACTAACATCTAAAAGT	3	2	3	3	3	2	3	3	3	3	2	3	2	1	3	3	2	2	2	1	1	3	1	3	2	3	1	1	2	3	3	2	2	1	2	2	3	2	3	2	3	1	1
SNP_3156	Bb02	9.6	Codominant	Skeleton	Yes	TGCAGTTGGAAGCAATGGCGGCAAGTCCATCAGTGGTGAAACCCTCGCAGGAAGTGAGAACTAAGACCTTGAAGTTTTTGAAGGACTTAG	3	2	3	3	3	2	3	3	3	3	2	3	2	1	3	3	2	2	3	1	1	3	1	3	2	3	1	1	2	3	3	2	2	1	2	2	3	2	3	2	3	1	1
PAV_7472	Bb02	9.6	Dominant	Redundant		TGCAGAAACTTCACCTTCAACAAAGTACGTGTCTCTCTTCTACTTCTCACGCCTTAGAGAACCAGGCCTATATATATATATATGTAAGAA	0	0	0	0	0	0	0	0	0	0	0	0	0	0	0	0	0	0	0	0	0	0	0	0	0	0	0	0	0	0	0	0	0	0	0	0	0	0	0	0	0	0	4
SNP_1377	Bb02	10.4	Codominant	Skeleton		TGCAGGAGTTAAATCGTCCCCCAAAAAAAATAAAAAAGAAGAAAAGTAAACAGTTTTCAGAAAAACATATATGCAATTGGAGGTCAAGAA	3	2	3	3	3	2	2	3	3	3	2	3	2	1	3	3	2	2	3	1	1	3	1	3	2	3	1	1	2	3	3	2	2	1	2	2	3	2	3	2	3	1	1
SNP_13376	Bb02	10.4	Codominant	Redundant	Yes	TGCAGCACTGTAGAAATTATGAATGATGAAGTAAACAGATATTTCAGTGAAAGCTTCATCTCGGAGAATGTCTCACCTCGGATAAACAAT	3	2	3	3	3	2	2	3	3	3	2	3	2	1	3	3	2	2	3	1	1	3	1	3	2	3	1	1	2	3	3	2	2	1	2	2	3	2	3	2	3	1	1
PAV_11439	Bb02	10.4	Dominant	Redundant	Yes	TGCAGTAAGCCAACAACTTGTTACTCAATATAATACAGCTTTCCCAAGTTCATTAACGAAAAACACAAATTAGAAGGTACATCGTGCCAT	0	0	0	0	0	0	0	0	0	0	0	0	0	0	0	0	0	0	0	0	0	0	0	0	0	0	0	0	0	0	0	0	0	0	0	0	0	0	0	0	0	0	1
SNP_198	Bb02	10.7	Codominant	Skeleton	Yes	TGCAGCAACAAATATGAAATTTCTAGCCTGACAAATCGCTTCTGCGTCTAAGAATCCCAACACCTAAGTAATCAACTGGACCCCGAACTG	3	2	3	3	3	2	2	3	3	3	2	3	2	1	3	3	2	2	3	1	1	3	1	3	2	3	1	1	2	3	3	2	2	1	2	2	3	2	3	2	3	1	1
SNP_13392	Bb02	11.3	Codominant	Skeleton	Yes	TGCAGTTCTTTAGTCTTCCTGCACAGGAATGTCTGTGGCATCCTACAAACTAATGACTTGACATCCTGATGCAGAAGACAACTATGTTTC	3	2	3	3	3	2	2	3	3	3	2	3	2	1	3	3	2	2	3	1	1	3	1	3	2	3	1	1	2	3	3	2	2	1	2	2	3	2	3	2	3	1	1
PAV_8442	Bb02	11.3	Dominant	Redundant	Yes	TGCAGTTGAATTGGGCCGGAGGATGGGCCTCGTCTAATCAGGTGGCTTCAATGGGAGGACCACTTGCTGAGGCACTCAGATCATCTACTT	0	0	0	0	0	0	0	0	0	0	0	0	0	0	0	0	0	0	0	0	0	0	0	0	0	0	0	0	0	0	0	0	0	0	0	0	0	0	0	0	0	0	4
SNP_7456	Bb02	11.9	Codominant	Skeleton		TGCAGTGGTTTTCTCCAAAGTGTACCCTCGTATCCGGATGGGAAATATCTTAGAAAGAAATAGAAGTGATAAAAAAAATATTTAAATTCA	3	2	3	3	3	2	2	3	3	3	2	3	2	1	3	3	2	2	3	1	1	3	1	3	2	3	1	1	2	3	3	2	2	1	2	2	3	2	3	2	3	1	1
SNP_12831	Bb02	13	Codominant	Skeleton	Yes	TGCAGGGTTCACTTTGTCCAGCCCAATCAACTTGTTTTCAATCACCAAATATTTCAATGGGAACAAATTTTCTAACCTCACCTCCCCTTT	3	2	3	3	3	2	2	3	3	3	2	3	3	1	3	3	2	2	3	1	1	3	1	3	2	3	1	1	2	3	3	2	2	1	2	2	3	2	3	2	3	1	1
SNP_242	Bb02	13.3	Codominant	Skeleton	Yes	TGCAGTAACCTGTAGGAAATCAACATTGTCCATCTCAACATCATTCAAGATCAAAATTCGAAACCCCACGGAAAAGAACCACATTGAGTG	3	2	3	3	3	2	2	3	3	3	2	3	3	1	3	3	2	2	3	1	1	3	1	3	2	3	1	1	2	3	3	2	2	1	2	2	3	2	3	2	3	1	1
SNP_9490	Bb02	13.3	Codominant	Redundant	Yes	TGCAGCTCTTGCTTACTAATAACCACCTTAATCCTAACCACGTTACTTTTATGTACATCTTGGACTTCTGGTTCTGCAAACCTCACCTTC	3	2	3	3	3	2	2	3	3	3	2	3	3	1	3	3	2	2	3	1	1	3	1	3	2	3	1	1	2	3	3	2	2	1	2	2	3	2	3	2	3	1	1
SNP_6351	Bb02	13.3	Codominant	Redundant		TGCAGGAGAAGCAATAAAAAAAATTGGTGACACAAACCAAGCTTCCAAGAGGGTAACAGCTTTTCTCTTTCACTCAAGTACAATATTCTT	3	2	3	3	3	2	2	3	3	3	2	3	3	1	3	3	2	2	3	1	1	3	1	3	2	3	1	1	2	3	3	2	2	1	2	2	3	2	3	2	3	1	1
SNP_10831	Bb02	14.4	Codominant	Skeleton	Yes	TGCAGGAAAATGGCCGAATTCCTTCACTTGAGACACTAAAATCTATAGATCCTTCTTTTGATTCTTCACTTGAAGTAGTTTTGGTGGATA	3	2	3	3	3	2	2	3	3	3	3	3	3	1	3	3	2	2	3	1	1	3	1	3	3	3	3	1	2	3	3	2	2	1	2	2	3	2	3	2	3	1	1
SNP_8781	Bb02	14.4	Codominant	Redundant		TGCAGGGGACTTTCAACCTTGCATCCCCAAAACCTCTCAATTTCTACTCTTCCTTCTCTTCCTATCATTCTCCCTTACCCCAACAGAGTT	3	2	3	3	3	2	2	3	3	3	3	3	3	1	3	3	2	2	3	1	1	3	1	3	3	3	3	1	2	3	3	2	2	1	2	2	3	2	3	2	3	1	1
SNP_2929	Bb02	14.4	Codominant	Redundant	Yes	TGCAGCCGCTGTTGGAGCAGCGAATGATGCACTTGGAAGAAGCCAAGGAGGGAATGTTTCGGTTTCATTGGGACAAGAGCTTTCAGAGGG	3	2	3	3	3	2	2	3	3	3	3	3	3	1	3	3	2	2	3	1	1	3	1	3	3	3	3	1	2	3	3	2	2	1	2	2	3	2	3	2	3	1	1
SNP_3010	Bb02	14.4	Codominant	Redundant	Yes	TGCAGGCATCTTTTATTTTTATCAATTATTTTTAGATTATGAAAATTCGGTAGTGGGGAAAATTTTCCAGGTCGATAACTTCAGTAACCA	3	2	3	3	3	2	2	3	3	3	3	3	3	1	3	3	2	2	3	1	1	3	1	3	3	3	3	1	2	3	3	2	2	1	2	2	3	2	3	2	3	1	1
PAV_2816	Bb02	14.4	Dominant	Redundant		TGCAGCCAAAATCCAGCTAACCTTTAAACCGTTGATAGTTCATTGCATAGGAAAGACAGAAATATAAGATGAATTGTTGAGATCTTGACT	0	0	0	0	0	0	0	0	0	0	0	0	0	0	0	0	0	0	0	0	0	0	0	0	0	0	0	0	0	0	0	0	0	0	0	0	0	0	0	0	0	0	1
PAV_20607	Bb02	14.4	Dominant	Redundant	Yes	TGCAGAAAAGAACTCACATTGTTGTGCACAACAGAATGTTGAAACACTGACCAGCCAATGGAATGCAGTTTCCTATACAAATAAGGTCCC	0	0	0	0	0	0	0	0	0	0	0	0	0	0	0	0	0	0	0	0	0	0	0	0	0	0	0	0	0	0	0	0	0	0	0	0	0	0	0	0	0	0	4
SNP_19365	Bb02	14.7	Codominant	Skeleton	Yes	TGCAGGAACCTTTGTATACTAAACAATCATTAACATCACCTAACTGATAAAATTAATGATTTGATTAACTAGCTATTGAGTGCTTAGTGT	3	2	3	3	3	2	2	2	3	3	3	3	3	1	3	3	2	2	3	1	1	3	1	3	3	3	3	1	2	3	3	2	2	1	2	2	3	2	3	2	3	1	1
SNP_1783	Bb02	14.7	Codominant	Redundant	Yes	TGCAGCTTTGGAAACAGAATGCCTAAGTCTCGGTTTTTCACTGCCATCAACCCACCTCTTTAGCCTTTCAAGCAACTTTGTCCTTTTTGA	3	2	3	3	3	2	2	2	3	3	3	3	3	1	3	3	2	2	3	1	1	3	1	3	3	3	3	1	2	3	3	2	2	1	2	2	3	2	3	2	3	1	1
SNP_21121	Bb02	14.7	Codominant	Redundant		TGCAGACAGTGGTTTGAGTTAATTAATTAATTGAAACCCTACGAATATAGCCATATATATATTCAATGATAATAAAGTTTATATATATAA	3	2	3	3	3	2	2	2	3	3	3	3	3	1	3	3	2	2	3	1	1	3	1	3	3	3	3	1	2	3	3	2	2	1	2	2	3	2	3	2	3	1	1
SNP_17880	Bb02	15	Codominant	Skeleton	Yes	TGCAGTTAGATGATGACAATCTAAGACAACTGAAATGTAAACATCAGGCTAAATATAAGAGAACGGCATAAGATATCACCTTATATTTCA	3	2	3	3	3	2	2	2	3	3	3	3	3	1	3	3	2	2	3	1	1	3	1	3	3	3	3	1	2	3	3	2	2	1	2	2	3	2	3	2	3	1	1
SNP_8745	Bb02	15.8	Codominant	Skeleton	Yes	TGCAGTTGTAGTATCAGGATTGACTTGTGACTTGGGAGAAACACATAAATGATAAAGTCATTCATAGGCAAACAAATTTACACAAGCTAA	3	2	3	3	3	2	2	2	3	3	3	3	3	1	3	3	2	2	3	1	1	3	1	3	3	3	3	1	2	3	3	2	2	1	2	2	3	2	3	2	3	1	1
SNP_2161	Bb02	15.8	Codominant	Redundant	Yes	TGCAGTGATATACAGCAATTGCGCGTAACTAAGAATTACCTTTCCCACGAGTCTTTGGGAAAAAGCTGCAATGCATTCTCACTTAAACAA	3	2	3	3	3	2	2	2	3	3	3	3	3	1	3	3	2	2	3	1	1	3	1	3	3	3	3	1	2	3	3	2	2	1	2	2	3	2	3	2	3	1	1
PAV_4012	Bb02	15.8	Dominant	Redundant		TGCAGAACCACAACTAATGTTTCTGATCAGCAAAGTTCTCTTTCGACTAAATTCTGCCCAAAGTCAGCTTCCACGTGACCTGCCTCACAA	0	0	0	0	0	0	0	0	0	0	0	0	0	0	0	0	0	0	0	0	0	0	0	0	0	0	0	0	0	0	0	0	0	0	0	0	0	0	0	0	0	0	1
PAV_17205	Bb02	15.8	Dominant	Redundant	Yes	TGCAGAGTTTGGTGATGCAAGTTTTGTTGGTGGGACCAGTAATTACCTATACAGTCACAATGGGGTGGTAGATAATACTCAGAAGTTGAT	0	0	0	0	0	0	0	0	0	0	0	0	0	0	0	0	0	0	0	0	0	0	0	0	0	0	0	0	0	0	0	0	0	0	0	0	0	0	0	0	0	0	1
SNP_10037	Bb02	17.5	Codominant	Skeleton	Yes	TGCAGTGTAGTATTACTATATTAGATATATTTTTGACCAATCAGTAATTGTTTTGGAAAAAGAGATGTAACTACAAATACATCTTTTCCA	3	2	3	3	3	2	2	2	3	3	1	3	3	1	3	3	2	2	3	1	1	3	1	3	3	3	3	1	2	3	3	2	2	1	2	2	3	2	3	2	3	1	1
PAV_2046	Bb02	17.5	Dominant	Redundant		TGCAGAAGCAATTTGATCAGTCTTTCACGGGGCTATCACAGTCTTTTTATAAAGTTAATCACGACTAATTAAGGGATTTGCTGTCCATAC	0	0	0	0	0	0	0	0	0	0	0	0	0	0	0	0	0	0	0	0	0	0	0	0	0	0	0	0	0	0	0	0	0	0	0	0	0	0	0	0	0	0	4
PAV_1706	Bb02	17.5	Dominant	Redundant	Yes	TGCAGAACGCCAAATATATACTAGTCAAATCTCAGTCAACAGTATTAAAAAGAGAGAACAAGAACAATGCTCTAGTAGTTTGCAACTAAA	0	0	0	0	0	0	0	0	0	0	0	0	0	0	0	0	0	0	0	0	0	0	0	0	0	0	0	0	0	0	0	0	0	0	0	0	0	0	0	0	0	0	4
PAV_4107	Bb02	17.5	Dominant	Redundant		TGCAGTTAAATCAGAATAGTCCATCCCAAAGTTAGTTACTTACTACTCAAATAGTTAAAGAGTAAGTATGAGATGTGCAACTTAGGGACT	0	0	0	0	0	0	0	0	0	0	0	0	0	0	0	0	0	0	0	0	0	0	0	0	0	0	0	0	0	0	0	0	0	0	0	0	0	0	0	0	0	0	4
PAV_13638	Bb02	17.5	Dominant	Redundant	Yes	TGCAGGCTAGACCCTTGTTTAAAGATCGAAGAAAGTTTTCACAAATGGCTGATCCAACACTCCAAGGTCAATATCCTCCAAGAGGGCTAT	0	0	0	0	0	0	0	0	0	0	0	0	0	0	0	0	0	0	0	0	0	0	0	0	0	0	0	0	0	0	0	0	0	0	0	0	0	0	0	0	0	0	4
PAV_17860	Bb02	17.5	Dominant	Redundant	Yes	TGCAGGCAAGTTTTGTCTCACTCCTAGTCTTTTCTCTATGTAAAGTAAAGAAAAAAGATAAGTTACTGAAATAGCATAGCATAATTTTTT	0	0	0	0	0	0	0	0	0	0	0	0	0	0	0	0	0	0	0	0	0	0	0	0	0	0	0	0	0	0	0	0	0	0	0	0	0	0	0	0	0	0	1
PAV_15167	Bb02	17.5	Dominant	Redundant	Yes	TGCAGAACGCCAAATATATACAAGTCAAATCTCAGTCATTAAAAAGAGAGAACAAGAACAATGCTCTAGTAGTTTGCAACTAAAATAGAT	0	0	0	0	0	0	0	0	0	0	0	0	0	0	0	0	0	0	0	0	0	0	0	0	0	0	0	0	0	0	0	0	0	0	0	0	0	0	0	0	0	0	1
SNP_18118	Bb02	18.1	Codominant	Skeleton	Yes	TGCAGCAAGGGATCGATAATACCTTGTATATCTCCACTCTCAATGTGTAATTTTGCCTATGAATACATTGATCCAGGCAACCAAAGTTTA	3	2	3	3	3	2	2	2	3	3	3	3	3	1	3	3	2	2	3	1	3	3	1	3	3	3	3	1	2	3	3	2	2	1	2	2	3	2	3	2	3	1	1
SNP_5983	Bb02	18.1	Codominant	Redundant		TGCAGGTATCAAAATGGGGTTTTGACATTGAATAAAATTCTTGGTCTTCTTGGTCATATACCCATATGGAAGGTTATGCATTGTTGTTAT	3	2	3	3	3	2	2	2	3	3	3	3	3	1	3	3	2	2	3	1	3	3	1	3	3	3	3	1	2	3	3	2	2	1	2	2	3	2	3	2	3	1	1
SNP_20134	Bb02	18.4	Codominant	Skeleton	Yes	TGCAGGCAGGTCTTAAGATAATACAGTTATATATGGAAGGTTATCGACAAGATTGGAAGCTTTCATTTGAGAAGGATACTATTTCCAGAG	3	2	3	3	3	2	2	2	3	3	3	3	3	3	3	3	2	2	3	1	3	3	1	3	3	3	3	1	2	3	3	2	2	1	2	2	3	2	3	2	3	1	1
SNP_2506	Bb02	18.9	Codominant	Skeleton		TGCAGGCAAACGTGTTGTTCCGTCCCTGTATGTGTCATCTTTTTTAACACTTTTTAGTAATGGCCAATCACTTTTATAACTTTCTTTTTT	3	2	3	3	3	2	2	2	3	3	3	3	3	3	3	3	2	2	3	1	3	3	1	3	3	3	3	1	2	2	3	2	2	1	2	2	3	2	3	2	3	1	1
SNP_7430	Bb02	20	Codominant	Skeleton	Yes	TGCAGTTGCTGTTGCTGATGGCAAAGCCGAACTAGGTAACATATTCGGAAACGGCATTACAGGTCTGTTCATTCCCATTTCCATACCCAT	3	3	3	3	3	2	2	2	3	3	3	3	3	3	3	3	2	2	3	1	3	3	1	3	3	3	3	1	2	3	3	2	2	1	2	2	3	2	3	2	3	1	1
PAV_9902	Bb02	20	Dominant	Redundant	Yes	TGCAGAGACACGAGGCCTAATAGTAGTAATATATATGAAGATAGATTCTTGCTGGCATTGGCATAAAAAGCACGCATTTGTAAAATTGGC	0	0	0	0	0	0	0	0	0	0	0	0	0	0	0	0	0	0	0	0	0	0	0	0	0	0	0	0	0	0	0	0	0	0	0	0	0	0	0	0	0	0	4
PAV_3013	Bb02	20	Dominant	Redundant		TGCAGAACGTGGGGAGGTAGCCGATACGGCTAAATATAGAGTTTGGTAGGGTTAAATGGTAAATATAAAAATTGCTCATTTTGTTATTCT	0	0	0	0	0	0	0	0	0	0	0	0	0	0	0	0	0	0	0	0	0	0	0	0	0	0	0	0	0	0	0	0	0	0	0	0	0	0	0	0	0	0	4
SNP_8209	Bb02	21.2	Codominant	Skeleton		TGCAGAAAGGCATATAAATATTACATTTAACTACATATAGACAAAAACTTAAATTTCATCTTAAACTGAAGCTTATGGTTTAAATATTGA	3	3	3	3	3	2	2	2	3	3	3	3	3	3	3	3	2	2	3	3	3	3	1	2	3	3	3	1	2	3	3	2	2	1	2	2	3	2	3	2	3	1	1
SNP_6948	Bb02	21.2	Codominant	Redundant	Yes	TGCAGCAGTCGAAAATACTTGTATTGGATGAAGCAACAGCATCGGTTGATACCGCCACAGACAATCTTATCCAGAAGATTATCCGAAATG	3	3	3	3	3	2	2	2	3	3	3	3	3	3	3	3	2	2	3	3	3	3	1	2	3	3	3	1	2	3	3	2	2	1	2	2	3	2	3	2	3	1	1
SNP_3120	Bb02	21.2	Codominant	Redundant	Yes	TGCAGGAAATGAGGAAACGAGGTTTTGTTGAGGATAAATTGGTTCTTTTGATGGGTGTCAGTGGAGCTTTCAGGCCAGGTGTTCTGACTG	3	3	3	3	3	2	2	2	3	3	3	3	3	3	3	3	2	2	3	3	3	3	1	2	3	3	3	1	2	3	3	2	2	1	2	2	3	2	3	2	3	1	1
SNP_1405	Bb02	21.2	Codominant	Redundant	Yes	TGCAGTTACGAGTTGCCAAAGGGCAGCCAGTGTTGTCAGCTGCTCCACAGTATGTTCCACAACACTCTTTTAAAAGTGCTCCACCTCCTT	3	3	3	3	3	2	2	2	3	3	3	3	3	3	3	3	2	2	3	3	3	3	1	2	3	3	3	1	2	3	3	2	2	1	2	2	3	2	3	2	3	1	1
SNP_2462	Bb02	21.2	Codominant	Redundant		TGCAGCAGAAAATAAAAATTATACATAAAGGAGTGCAGAGACAAATTATTTATGCATAAATAACAAAGTAAATAGAAGTAATCATAGTAA	3	3	3	3	3	2	2	2	3	3	3	3	3	3	3	3	2	2	3	3	3	3	1	2	3	3	3	1	2	3	3	2	2	1	2	2	3	2	3	2	3	1	1
SNP_7741	Bb02	21.2	Codominant	Redundant	Yes	TGCAGATATGTGAAAAAAAAGGAAGATAAATTTACAGACACTCACTTCTTGCAAAAAGTCTGCCACGCCTTTCCTGTCTGGACATTTAAA	3	3	3	3	3	2	2	2	3	3	3	3	3	3	3	3	2	2	3	3	3	3	1	2	3	3	3	1	2	3	3	2	2	1	2	2	3	2	3	2	3	1	1
SNP_3798	Bb02	22.9	Codominant	Skeleton		TGCAGAATTGTTTAAATGGTTGTTTACAGAATTTTTGAAGGCACACAAAACCAAAAGGCCTCAAATTCTTTTCACGGATCAAGATTTTGC	3	3	3	3	3	2	2	2	3	3	3	1	3	3	3	3	2	2	3	3	3	3	1	2	3	3	3	1	2	3	3	2	2	3	2	2	2	2	3	2	3	1	1
SNP_13477	Bb02	22.9	Codominant	Redundant	Yes	TGCAGATTGTCATTTTTGTTTTCGTACAAAAAATGGTTCACTTTTTTCAAACGCGTGTGTTTTGGACGGAGAACTTTTTCAATATCTCTC	3	3	3	3	3	2	2	2	3	3	3	1	3	3	3	3	2	2	3	3	3	3	1	2	3	3	3	1	2	3	3	2	2	3	2	2	2	2	3	2	3	1	1
SNP_3631	Bb02	23.7	Codominant	Skeleton	Yes	TGCAGAAAGCTTCAATTTCAAAAGAATATATAAATATAAGATATACAATGTAGCCAGTTTTATGTACAATTAAACACACTAGTTTATTCA	3	3	3	3	3	2	2	2	3	3	3	1	3	3	3	3	2	2	3	3	3	3	1	2	3	3	3	1	2	1	3	2	2	3	2	2	2	2	3	2	3	1	1
SNP_14317	Bb02	23.7	Codominant	Redundant	Yes	TGCAGTTGTGAATGACTAGTGATCCTATTTGTTTTTATCATCCTTTTGCCATAGTGACCCTCCGCTTTGTCTGTTGTCTTTGCCTTTTCA	3	3	3	3	3	2	2	2	3	3	3	1	3	3	3	3	2	2	3	3	3	3	1	2	3	3	3	1	2	1	3	2	2	3	2	2	2	2	3	2	3	1	1
SNP_17130	Bb02	24.6	Codominant	Skeleton		TGCAGATGAGGTATGTTTGACATTTTATAGAAATAATACTACAAAAAATTAAATTCAGTAACCGAATGCAATTTTTAGAATATCAGTTAC	3	3	3	3	3	2	2	2	3	3	3	1	3	3	3	3	2	2	1	3	3	1	1	2	3	3	3	1	2	1	3	2	2	3	2	2	2	2	3	2	3	1	1
PAV_21666	Bb02	24.6	Dominant	Redundant	Yes	TGCAGAACTTACTAAAGAATTAAGAAGTCAAACCAGTTAAAACATCTTTAATAATGGGGAATAACACTGATACATCTAACTTTCTTTGAG	0	0	0	0	0	0	0	0	0	0	0	0	0	0	0	0	0	0	0	0	0	0	0	0	0	0	0	0	0	0	0	0	0	0	0	0	0	0	0	0	0	0	4
PAV_10649	Bb02	24.6	Dominant	Redundant		TGCAGAACTTACTAAAGAATTAAGAACTTACTAAAGAATTAAGAAGTCAAACCAGTTAAAACATCTTTAATAATGGGGAATAACACTGAT	0	0	0	0	0	0	0	0	0	0	0	0	0	0	0	0	0	0	0	0	0	0	0	0	0	0	0	0	0	0	0	0	0	0	0	0	0	0	0	0	0	0	1
SNP_9929	Bb02	29.2	Codominant	Skeleton	Yes	TGCAGGTTCCTAAAGATTTCACTATCAAGAAGGCTAAAGTTGTTAGATGCGTTGTCTATTGTTTTCTTCTCCGCCACCCAAACAGAAAGA	3	1	3	3	1	1	2	2	3	1	0	1	3	3	3	3	2	2	3	3	3	1	1	2	3	3	3	1	2	1	3	2	2	3	2	1	2	2	2	2	3	1	1
PAV_6646	Bb02	29.2	Dominant	Redundant		TGCAGTATTATACAATAGTAAATGTAAGATTTCCAGAAAACAAGTAAAGGGTGTTAAAGTGTGGTTGTGGTCGTCTAGTTGCAGTGTTTA	0	0	0	0	0	0	0	0	0	0	0	0	0	0	0	0	0	0	0	0	0	0	0	0	0	0	0	0	0	0	0	0	0	0	0	0	0	0	0	0	0	0	4
SNP_7601	Bb02	30.9	Codominant	Skeleton	Yes	TGCAGTCCTGCTGATGTCCAAGCATTTACTGAAGAGAAGAAACAATCTCTTGCCAAACGTCTAGGAAGGGGTGGTGAACTTGCTCGTGCA	3	3	3	3	3	3	2	2	3	1	3	1	3	3	3	3	2	2	3	3	3	1	1	2	3	3	3	1	2	1	3	2	2	3	2	3	2	2	3	2	3	1	1
SNP_8471	Bb02	30.9	Codominant	Redundant	Yes	TGCAGATCGCAATGCTTGGGCAGATCATTTTACTAGGAATGGCACGAAGGTTGTCTTCTCCAATGGGCAGCTTGGAATGGTATTGAAACA	3	3	3	3	3	3	2	2	3	1	3	1	3	3	3	3	2	2	3	3	3	1	1	2	3	3	3	1	2	1	3	2	2	3	2	3	2	2	3	2	3	1	1
SNP_863	Bb02	30.9	Codominant	Redundant	Yes	TGCAGAAATTTTATATAAAAATGTGAGATATGATGTCTGTTGGTATGGCTTATTATTAGATTCGGCTGATTTTATTGGATAGAAATGTTT	3	3	3	3	3	3	2	2	3	1	3	1	3	3	3	3	2	2	3	3	3	1	1	2	3	3	3	1	2	1	3	2	2	3	2	3	2	2	3	2	3	1	1
PAV_9249	Bb02	30.9	Dominant	Redundant		TGCAGTATTATACAATAGTAAATGTAAGATTTCCAGAAAACAAGTAAAGGGTGTTAAAGTGTGGTTGCGGTCGTCTAGTCGTTTAATACT	0	0	0	0	0	0	0	0	0	0	0	0	0	0	0	0	0	0	0	0	0	0	0	0	0	0	0	0	0	0	0	0	0	0	0	0	0	0	0	0	0	0	1
SNP_7966	Bb02	31.8	Codominant	Skeleton	Yes	TGCAGTGCCACCTTAAAATCTTTTTGACGTCCTCTCTTTGCCTACAACCATTGTTTGGTTTGTACTCGTGATGTTATGAAAACTGCCTAT	3	3	3	3	3	3	2	2	3	1	3	1	3	3	3	3	2	2	3	3	3	1	1	2	3	3	3	1	2	1	3	2	2	3	2	3	2	2	3	2	3	1	1
SNP_2053	Bb02	33.8	Codominant	Skeleton	Yes	TGCAGCAATAATGGCACTCGAATCTGCGGCTGCTCTCGCTGTTGTTCGTGTTATGTTCGGAAGCGCCAACGTTGTTGTTGTTGTTGTCGT	3	3	3	3	3	3	2	2	3	1	3	1	3	3	3	3	2	2	3	3	3	1	1	2	3	3	3	1	2	1	3	2	2	3	2	3	2	3	3	2	3	1	1
PAV_11036	Bb02	33.8	Dominant	Redundant		TGCAGCACAGGGATCAAATTAAACGTAATTAAGGTATTTCACGATTTGGCCTTCGACCAAGGCCTCATTGTCCACATCTTCACTTCCCAC	0	0	0	0	0	0	0	0	0	0	0	0	0	0	0	0	0	0	0	0	0	0	0	0	0	0	0	0	0	0	0	0	0	0	0	0	0	0	0	0	0	0	1
PAV_4861	Bb02	33.8	Dominant	Redundant		TGCAGGATCCGGACTTGGAAGCTAAAGTTGTGGATTTCACTCTCCCTTCCAGTGGTTGGAACATTCAAAAATTGAGATCTTTCATTCCTA	0	0	0	0	0	0	0	0	0	0	0	0	0	0	0	0	0	0	0	0	0	0	0	0	0	0	0	0	0	0	0	0	0	0	0	0	0	0	0	0	0	0	1
SNP_601	Bb02	36.6	Codominant	Skeleton	Yes	TGCAGAATTTCAATCTGTTGGCAGCAATGTAAGAGTAACAAGGTAGCTAGAATATAAGACTACTAGTGAGAAAGGAGCTTATTTCAGTAG	3	3	3	3	1	3	2	2	3	1	3	1	3	3	3	3	2	2	3	3	3	1	1	2	3	3	3	1	1	1	3	2	2	3	3	3	2	3	3	2	3	1	1
SNP_1714	Bb02	36.6	Codominant	Redundant	Yes	TGCAGTTTGATTACGAAACAAGCTCACAAACGAGCGATCCACATTAATCATCACTTCAATTTATTTTTGAAAATAACCTAGAATCATTTA	3	3	3	3	1	0	2	2	3	1	3	1	3	3	3	3	2	2	3	3	3	1	1	2	3	3	3	1	1	1	3	2	2	3	3	3	2	3	3	2	3	1	1
PAV_9979	Bb02	36.6	Dominant	Redundant	Yes	TGCAGGAACCTGCACATAAGTACCACTCTACAGATAAAAAAAAAAAAAAAACAAGACCCTAATAAAGTATAATTCTTCCTTTAAGCATAT	0	0	0	0	0	0	0	0	0	0	0	0	0	0	0	0	0	0	0	0	0	0	0	0	0	0	0	0	0	0	0	0	0	0	0	0	0	0	0	0	0	0	1
PAV_17482	Bb02	36.6	Dominant	Redundant		TGCAGCTAAGATCTGCTGCAACTAAGATCTCCTTGGCTGCTGAATTGCTCCAACCTCTACCTGCTGCTGCTGAATTGATCTCCTAGTGTG	0	0	0	0	0	0	0	0	0	0	0	0	0	0	0	0	0	0	0	0	0	0	0	0	0	0	0	0	0	0	0	0	0	0	0	0	0	0	0	0	0	0	1
SNP_6301	Bb02	40.3	Codominant	Skeleton		TGCAGAATGCAGATCAGATTGTCTGTCAATTAAAATCAAAATTATAATAATCAATTGAATGACGTATGTAATATCCTATTTTTTCCTCTA	3	3	3	3	1	3	2	2	3	1	3	1	3	3	3	3	2	2	3	3	3	1	1	2	3	3	3	1	1	1	3	2	2	3	3	3	2	1	3	3	3	3	3
SNP_3507	Bb02	40.3	Codominant	Redundant	Yes	TGCAGCAAGAAAATAGAATACAGTCATTGATGTCTCTCGCACCAATGGCCAAAACAATAGTGCAATAATAGTATCATTCCTATCTGAAAT	3	3	3	3	1	3	2	2	3	1	3	1	3	3	3	3	2	2	3	3	3	1	1	2	3	3	3	1	1	1	3	2	2	3	3	3	2	1	3	3	3	3	3
PAV_8029	Bb02	40.3	Dominant	Redundant		TGCAGCCTGACCATCTCCCGCAAAATCCCAAGCAAGCTCTGTTCAATATGGGGTCCATTGGGCTCGAGGACGCGAAGGGCTCTAGCCACA	0	0	0	0	0	0	0	0	0	0	0	0	0	0	0	0	0	0	0	0	0	0	0	0	0	0	0	0	0	0	0	0	0	0	0	0	0	0	0	0	0	0	4
SNP_21873	Bb02	40.6	Codominant	Skeleton		TGCAGCAACCCCACTATAGTAAAAAGCGCGAGGAAAGGCGTAAAAGTGGAAGCTTTCAAAGGAGCCTTGTGTGACAGAGTCACAGAGTGT	3	3	3	3	1	3	2	2	3	1	3	1	3	3	3	3	2	2	3	3	3	1	1	2	3	3	3	1	1	1	3	2	2	3	3	3	2	1	3	3	3	3	3
SNP_11891	Bb02	42.3	Codominant	Skeleton	Yes	TGCAGGAGGATTCTTGATTGGATACAAGTTGCATTGGCCACCAAAGCCTACAATGTCTTCTCATCTTCCTCTTATGATCTTCACATAAAC	3	3	2	2	1	3	2	2	3	1	3	1	3	3	3	3	2	2	3	3	3	1	1	2	3	3	3	1	1	1	3	2	2	3	3	3	2	1	3	3	3	3	3
SNP_14969	Bb02	43.2	Codominant	Skeleton	Yes	TGCAGAAACATTTTTAATAACACGAAAAGGGAAACTCAAAATTCCCTCTGCAATTAATAGTTGTAACAAACATTTAACCAATAAACTATT	3	3	3	2	1	3	2	2	3	1	3	1	3	3	3	3	2	2	3	3	3	1	1	2	3	3	3	1	1	1	3	2	2	3	3	3	2	1	3	3	3	1	3
SNP_14080	Bb02	44.9	Codominant	Skeleton	Yes	TGCAGCCCTTGCATCTGCATCCTTGAGGAACGCTTGAATGTATTCTAGCTCCTCCTTTATTTCACCAAATTCTTCGGGGATGTCCAAAAG	3	3	3	2	1	3	2	2	3	1	3	1	3	3	3	3	2	2	3	3	3	1	1	2	3	3	1	1	1	1	3	2	2	3	3	3	2	1	3	3	3	3	3
SNP_11741	Bb02	44.9	Codominant	Redundant		TGCAGCAAATATAATGATATGTACTATAAAGTTATAATTATTGAACTGAGAGATGAACCAATAAAAGTTTCAGAAAAAATTCAATGTTTT	3	3	3	2	1	3	2	2	3	1	3	1	3	3	3	3	2	2	3	3	3	1	1	2	3	3	1	1	1	1	3	2	2	3	3	3	2	1	3	3	3	3	3
SNP_2176	Bb02	46.3	Codominant	Skeleton		TGCAGTGGTTTTAGGTGATGTTTTGTGAAATTCATAATCAGTGCAAAATCAATTAACACTTGGTTTGAGGCGATGTTTTGTGAAATTCAT	3	3	3	2	1	3	2	2	3	1	3	1	3	3	3	3	2	2	3	2	3	1	1	2	3	3	1	1	1	1	3	2	2	2	3	3	2	1	3	3	3	3	3
PAV_14030	Bb02	46.3	Dominant	Redundant		TGCAGAACTTACAGCACATAGTAAGCATTTCTCAAACAAAAAAAACACTTCAGCTTCATCGTTCGAACGGTTTTCCTAATTTTTACTGAC	0	0	0	0	0	0	0	0	0	0	0	0	0	0	0	0	0	0	0	0	0	0	0	0	0	0	0	0	0	0	0	0	0	0	0	0	0	0	0	0	0	0	4
SNP_19428	Bb02	48	Codominant	Skeleton	Yes	TGCAGAGAATTGAAATTCTTGATGGTATGTGCCTCATCCAACACAATCCTCCTCCAATGCATCTTCTTGGCCACCATCTCAGGCACATTG	3	3	3	2	1	3	2	2	3	1	3	1	3	3	3	3	2	2	3	2	3	1	1	2	3	3	1	1	1	1	3	2	2	2	3	3	2	1	3	1	3	3	3
SNP_15569	Bb02	48.6	Codominant	Skeleton		TGCAGTAGTTAGATTCAAAGAAAAAACTATCTAAGATAAGTATGTTATATCATATATATTGGTTTCTTATTATTCATATACTCACTCTTG	3	3	2	2	1	3	2	2	3	1	3	1	3	3	3	3	2	2	3	2	3	1	1	2	3	3	1	1	1	1	3	2	2	2	3	3	2	1	3	1	3	3	3
SNP_11870	Bb02	48.8	Codominant	Skeleton		TGCAGTCCAACTTGATTTTATACAAATTATATGTTTGGTTATTGCTAGATAAATTTATTGGGGATGCAGCTCACTTGTCTCTATCTCACC	3	3	3	2	1	3	2	2	3	1	3	1	3	3	3	3	2	2	3	2	3	1	1	2	3	3	1	1	1	1	3	2	2	2	3	3	2	1	3	1	3	3	3
SNP_3565	Bb02	48.8	Codominant	Redundant	Yes	TGCAGATATCCTCACCTTCCAATCCATATAATTGCCATAAAATATAGTAATGAAGACAACATTTTAACTTAATTATGACATTATTCACGT	3	3	3	2	1	3	2	2	3	1	3	1	3	3	3	3	2	2	3	2	3	1	1	2	3	3	1	1	1	1	3	2	2	2	3	3	2	1	3	1	3	3	3
SNP_6778	Bb02	50.2	Codominant	Skeleton	Yes	TGCAGATGTGAATTTATATTTGTGATGCTGTGAAGCTGTTGTGGTACCAGAGCCCCTTCTATTGGAACACTTTCTTATGGTCAATTTTTC	3	3	3	2	1	3	2	2	3	1	3	1	3	3	3	3	2	2	3	2	3	1	1	2	3	3	1	1	1	1	3	3	2	2	3	3	2	1	3	1	3	3	3
PAV_16947	Bb02	50.2	Dominant	Redundant	Yes	TGCAGATTATGACCAGATAAAGATTTTAGTTATTAATTCCAAGAGATCACCATTTTAGTTTTCAATTTCGGAAATATATTTTGTTTTCTT	0	0	0	0	0	0	0	0	0	0	0	0	0	0	0	0	0	0	0	0	0	0	0	0	0	0	0	0	0	0	0	0	0	0	0	0	0	0	0	0	0	0	4
SNP_7220	Bb02	51.4	Codominant	Skeleton	Yes	TGCAGTGGCTGAAGCTGCATTTCTTATTGGACTAGAAAGGAATAGGTTGAATTACTAACAATTTTTACTTAAGTTTTATTCTATAAACTA	3	2	3	2	1	3	2	2	3	1	3	1	3	3	3	3	2	2	3	2	3	1	1	2	3	3	1	1	1	1	3	3	2	2	3	1	2	1	3	1	3	3	3
SNP_17224	Bb02	52.5	Codominant	Skeleton	Yes	TGCAGTGTGTCTTCTTCCAGTGTTCATCTTCACAAGACCAATTTTGATACTCTTGGGCCAAGAAGAGAGCATAGCAGAAGTGGCAGAAAA	3	3	3	2	1	3	2	2	3	1	3	1	3	3	3	3	2	2	3	2	3	1	1	2	3	3	1	1	1	1	3	3	2	2	3	1	2	1	3	1	3	3	3
SNP_7732	Bb02	52.5	Codominant	Redundant		TGCAGGCACGATTAATCTATCACCCATTGTTGTAACAACAGCATTCCAAACCAACAAAAACAACGGTGTTGGTTAACTAGTTACTTAACT	3	3	3	2	1	3	2	2	3	1	3	1	3	3	3	3	2	2	3	2	3	1	1	2	3	3	1	1	1	1	3	3	2	2	3	1	2	1	3	1	3	3	3
PAV_14691	Bb02	52.5	Dominant	Redundant	Yes	TGCAGAATGCAGGTTCCGTCCATTCCAAATTCCAAGGTTAATTGGCAATAAATATGTAGCACAAAATTAGTTAATTTGGTTCTGAGTTCT	0	0	0	0	0	0	0	0	0	0	0	0	0	0	0	0	0	0	0	0	0	0	0	0	0	0	0	0	0	0	0	0	0	0	0	0	0	0	0	0	0	0	4
PAV_10673	Bb02	52.5	Dominant	Redundant	Yes	TGCAGAATGCAGGTTCCATTGATTCCAAATTCCAAGGTTAATTGGCAATAACTATGTAGCACAAAAATAGTTAATTTGGTTCTGAGTTCT	0	0	0	0	0	0	0	0	0	0	0	0	0	0	0	0	0	0	0	0	0	0	0	0	0	0	0	0	0	0	0	0	0	0	0	0	0	0	0	0	0	0	5
SNP_12053	Bb02	53.1	Codominant	Skeleton	Yes	TGCAGGCTACGAATATAAGAAAAGGCAGGATAGAATTAAAGCCAAGCTCAAAGAGGACCTGAACTAAGTTGATAAAATATAGAGAAGGAA	3	3	3	2	1	3	2	2	3	1	3	1	3	3	3	3	2	2	3	2	3	1	1	2	3	3	1	1	1	1	3	3	2	2	3	1	2	1	3	1	3	3	3
SNP_18585	Bb02	54.2	Codominant	Skeleton	Yes	TGCAGCAGCTAACAACTTTGCTGCAAATGATTCAGATACTGAAGGCAAGAATGATGAACGTGATATATAGAGCTCTTCATCTTCTATAAG	3	3	3	2	1	3	2	2	3	1	3	1	3	3	3	3	2	2	3	2	3	1	1	2	3	3	1	1	1	1	3	3	2	2	3	1	2	1	3	1	3	3	3
PAV_9932	Bb02	*	Dominant	Attached		TGCAGAATGGGGATTTCAAGTTTCTCCTCAAAAATCATCTTGAAAGATATACAAGATACAAGATATCAGATATCAGAAGTATCTGAAAAT	0	0	0	0	0	0	0	0	0	0	0	0	0	0	0	0	0	0	0	0	0	0	0	0	0	0	0	0	0	0	0	0	0	0	0	0	0	0	0	0	0	0	5
SNP_18057	Bb02	54.5	Codominant	Skeleton	Yes	TGCAGTTCTTCAAGCCTGGAAATATTGTCAAAGAGAACCAAAGAGTCACTTATACAACTGTGTACAAATGTGCCAATTTCTCAGTAAGTG	3	3	3	2	1	3	2	2	3	1	3	1	3	3	3	3	2	2	3	2	3	1	1	2	3	3	1	1	1	1	3	3	2	2	3	1	2	1	3	1	3	3	3
SNP_16986	Bb02	54.5	Codominant	Redundant	Yes	TGCAGCCCTAAGGTAAAATTCGATACTCACAGTCACTGGTGAGTGGTGTAACTGTAAGTAACGACGACGACGATGAAGGTGGTGGCACTC	3	3	3	2	1	3	2	2	3	1	3	1	3	3	3	3	2	2	3	2	3	1	1	2	3	3	1	1	1	1	3	3	2	2	3	1	2	1	3	1	3	3	3
PAV_21685	Bb02	*	Dominant	Attached	Yes	TGCAGCTCTGGCTTCAAGGAAGTCCTCTCCAAGAGTGACTAATGAGGCTGTTCAGAAGGCTGTGAGTGCTTATTCAGCTGCACCTGTTTT	0	0	0	0	0	0	0	0	0	0	0	0	0	0	0	0	0	0	0	0	0	0	0	0	0	0	0	0	0	0	0	0	0	0	0	0	0	0	0	0	0	0	5
SNP_1926	Bb02	55.3	Codominant	Skeleton	Yes	TGCAGAAGAAAGATGTTTTAGAGTTGATGAAAGCCAAGGGTCCTTCACCAAAGGCTTCAAAGAAGAAGAGCAAGAAGGGTGGACTTTCCA	3	3	3	2	1	3	2	2	3	1	3	1	3	3	3	3	2	2	3	2	3	1	1	2	3	3	1	1	1	1	1	3	2	2	3	1	2	1	3	1	3	3	3
PAV_5264	Bb02	55.3	Dominant	Redundant	Yes	TGCAGTTAATGAATTTGCGGTATAACATAAATGCTATTAATTATGTTTTACTAAAAAGCTTCCTTCATTTGTACTACTAGATTCTTGTTT	0	0	0	0	0	0	0	0	0	0	0	0	0	0	0	0	0	0	0	0	0	0	0	0	0	0	0	0	0	0	0	0	0	0	0	0	0	0	0	0	0	0	4
PAV_20814	Bb02	55.3	Dominant	Redundant	Yes	TGCAGAACCAAAAGGGTGTTTTTTTCCGGGCACAAAATTTGGTGGACTTCATCAAAGTTCGCTCCTTTCTGCACAAGAAATTTGGCCCAA	0	0	0	0	0	0	0	0	0	0	0	0	0	0	0	0	0	0	0	0	0	0	0	0	0	0	0	0	0	0	0	0	0	0	0	0	0	0	0	0	0	0	4
PAV_23106	Bb02	55.3	Dominant	Redundant		TGCAGAAGAAGCCATTTGATTTGAACTGATGAGTTAAATCCAAAATACGAAAGAATCAAGTTATGGAGTAGATTAATGCTTAGAAGAATT	0	0	0	0	0	0	0	0	0	0	0	0	0	0	0	0	0	0	0	0	0	0	0	0	0	0	0	0	0	0	0	0	0	0	0	0	0	0	0	0	0	0	4
PAV_501	Bb02	55.3	Dominant	Redundant		TGCAGAATGGGGATTTCAAGTTTCTCCTCAAAAATCATCTTGAAAGATATACAAGATACAAGATATCAGATATCAGATATCAGAAGTATC	0	0	0	0	0	0	0	0	0	0	0	0	0	0	0	0	0	0	0	0	0	0	0	0	0	0	0	0	0	0	0	0	0	0	0	0	0	0	0	0	0	0	4
SNP_7666	Bb02	56.7	Codominant	Skeleton	Yes	TGCAGTTGTTTCAACACTTGGAGGTTTTGGGAGTGAGGAACAGATGAAAAGAATTAATGGCGAGGCTAATGTTGTGGCTGTGAATGCTGC	3	3	3	2	1	3	2	2	3	1	3	1	3	3	3	3	2	2	3	2	3	1	1	2	3	3	1	1	1	3	1	3	2	2	3	1	2	1	3	1	3	3	3
SNP_8571	Bb02	56.7	Codominant	Redundant		TGCAGAATAATTCTTTGGACCATACCTGGGGTTGGATCAATTGCTTTCAATGTCTTTGTATGAAGATATTTTTGCAGTACCATATATTTA	3	3	3	2	1	3	2	2	3	1	3	1	3	3	3	3	2	2	3	2	3	1	1	2	3	3	1	1	1	3	1	3	2	2	3	1	2	1	3	1	3	3	3
SNP_6507	Bb02	57.3	Codominant	Skeleton		TGCAGAGCAAATTACACTAAATATAGTAAATAGCACACACCTGCTAACCTCCTACGTACACACAAAGTATTTAATATTTTAGTGTTTTTG	3	3	3	2	1	3	2	2	3	1	3	1	3	3	3	3	2	2	3	2	3	1	1	2	2	3	1	1	1	3	1	3	2	2	3	1	2	1	3	1	3	3	3
SNP_17773	Bb02	57.3	Codominant	Redundant	Yes	TGCAGGTACTATTGAAGTTTCAAGTCCATCCATTCCTTCCCAAGAAACCTCATAGCATTCTCTCCCTTGAACTCTTCGGCTCTTAATGAT	3	3	3	2	1	3	2	2	3	1	3	1	3	3	3	3	2	2	3	2	3	1	1	2	2	3	1	1	1	3	1	3	2	2	3	1	2	1	3	1	3	3	3
SNP_15726	Bb02	57.9	Codominant	Skeleton		TGCAGAATCCAAAGTGCTGCATAATTAATTTAGTTAGTTTGCAGCATATAAAGTTATGCCATTCTTTTAAATTTGATATATATATGTATA	1	3	3	2	1	3	2	2	3	1	3	1	3	3	3	3	2	2	3	2	1	1	1	2	2	3	1	1	1	3	1	3	2	2	3	1	2	1	3	1	3	3	3
PAV_22739	Bb02	57.9	Dominant	Redundant	Yes	TGCAGTAGCTCCAACAAGTACTTCATCCCAGTTTACATAAAATACATCTCCTGCTCATCAAGCAAAATATTGAATGCCCTCCAGAGAAAA	0	0	0	0	0	0	0	0	0	0	0	0	0	0	0	0	0	0	0	0	0	0	0	0	0	0	0	0	0	0	0	0	0	0	0	0	0	0	0	0	0	0	5
PAV_8499	Bb02	57.9	Dominant	Redundant		TGCAGAAAAGTTAAGTTGTGAGATATACAGAATATATGTAAAATTTCTCCAATTCCAATAATTCCGTTGATTTGGACATTAAAGTCTATA	0	0	0	0	0	0	0	0	0	0	0	0	0	0	0	0	0	0	0	0	0	0	0	0	0	0	0	0	0	0	0	0	0	0	0	0	0	0	0	0	0	0	5
SNP_14377	Bb02	58.7	Codominant	Skeleton		TGCAGATGAATTCCACAAATTATTAATGAAATGAAACAAGTTACACATAATAATTGAGAAGGTCTTATGTAGTTTATTTATTAATTTTTT	3	3	3	2	1	3	2	2	3	1	3	1	3	3	3	3	2	2	3	2	3	1	1	2	2	3	1	1	1	3	1	3	2	2	3	1	2	1	3	1	3	3	3
SNP_13053	Bb02	59.3	Codominant	Skeleton	Yes	TGCAGTTAGTGAAGAAAAATTTATACATCAGAAGTTGGAATAGAATCAAAACATTACACAAAGAAGAAAAAAAATTAGGATATACCAAAA	3	3	3	2	1	3	2	2	3	1	3	1	3	3	3	3	2	2	3	2	3	1	1	2	2	3	1	1	1	3	1	3	2	2	3	1	2	1	3	1	3	3	3
SNP_12639	Bb02	60.1	Codominant	Skeleton	Yes	TGCAGAAGTAGCAAGCGCCTTTTCCAAACGCCTCTTTTTCTTCTCAGCCTGTTTAAGACGATCCAACTCGTCTTTCACCTGCTTCTTCTT	3	3	3	2	1	3	2	2	3	1	3	1	3	3	3	3	2	2	3	2	3	1	1	2	2	3	1	1	1	3	1	3	2	2	3	1	2	1	3	1	3	3	3
SNP_15570	Bb02	60.1	Codominant	Redundant	Yes	TGCAGTACCCACAGCTAAGTCCAATTCCACACTACTTATAGACAAGCACAAGAACTAACTCCCATCGTTCCACTGCCTGTCTTCCTAATT	3	3	3	2	1	3	2	2	3	1	3	1	3	3	3	3	2	2	3	2	3	1	1	2	2	3	1	1	1	3	1	3	2	2	3	1	2	1	3	1	3	3	3
SNP_15140	Bb02	60.4	Codominant	Skeleton	Yes	TGCAGATCCTAAAAGTTTTCTAATTTTTGGCTGTGACAGAAAGTGGTGCTAAAGGTGGAACTCTATGATGACAAAATCAAGAAAAAGGCC	3	3	3	2	1	3	2	2	3	1	3	1	3	3	3	3	3	2	3	2	3	1	1	2	2	3	1	1	1	3	1	3	2	2	3	1	2	1	3	1	3	3	3
PAV_14360	Bb02	60.4	Dominant	Redundant		TGCAGAACTAACTTCTGATTTTTCAACCATTCCATTGAAGAAATTTTTCGTATTAGCTCATCATTTTCTTGAACTAATGAGACAGCTTTA	0	0	0	0	0	0	0	0	0	0	0	0	0	0	0	0	0	0	0	0	0	0	0	0	0	0	0	0	0	0	0	0	0	0	0	0	0	0	0	0	0	0	4
PAV_14273	Bb02	60.4	Dominant	Redundant		TGCAGAACTAACTTCTGATTTTTCAACCATTGAAGAAATTTTTCGTATTAGCTCATCATTTTCTTGAACTAATGAGACAGCTTTAATCTT	0	0	0	0	0	0	0	0	0	0	0	0	0	0	0	0	0	0	0	0	0	0	0	0	0	0	0	0	0	0	0	0	0	0	0	0	0	0	0	0	0	0	5
SNP_13319	Bb02	61	Codominant	Skeleton	Yes	TGCAGTGATAGCCAAAAGGGAAGTTGATATTAATACAGCAAACCACTCTGGGAACATTTTCTCCAACGAAATAGAAACACCCTTCAATAA	3	3	3	2	1	3	2	2	3	1	3	1	3	3	3	3	3	2	3	2	3	1	1	2	2	3	1	1	1	3	1	3	2	2	3	1	2	1	3	1	3	3	3
SNP_14161	Bb02	61	Codominant	Redundant	Yes	TGCAGAAGTACTTGAAGGTAAGATCTCATTTTGCCGTATTATTTATTATTATGGAACGGATTGTACTATAAATGCAAATGAAGCAATGTG	3	3	3	2	1	3	2	2	3	1	3	1	3	3	3	3	3	2	3	2	3	1	1	2	2	3	1	1	1	3	1	3	2	2	3	1	2	1	3	1	3	3	3
SNP_18758	Bb02	61	Codominant	Redundant	Yes	TGCAGATAATGCAGCACAGCAGGTTGAAAACAACGGGAACAGTGTTATCCCCTTTAGTGAGACTTCATTTTACAAATTGGAGATGATTAA	3	3	3	2	1	3	2	2	3	1	3	1	3	3	3	3	3	2	3	2	3	1	1	2	2	3	1	1	1	3	1	3	2	2	3	1	2	1	3	1	3	3	3
PAV_4216	Bb02	61	Dominant	Redundant		TGCAGATGGAAATCATTGATAACTGACCACCCTAATGCAAACAGTATATAGAATTCAGTGACCATATAAAGAAAGGATAGGTAAAAGATT	0	0	0	0	0	0	0	0	0	0	0	0	0	0	0	0	0	0	0	0	0	0	0	0	0	0	0	0	0	0	0	0	0	0	0	0	0	0	0	0	0	0	4
PAV_14173	Bb02	61	Dominant	Redundant	Yes	TGCAGAACCCCTGAGTGGCTGAAAAAAATATTTGCAGCAGTCACCAAGAGTGAGAGGAATGGCCCTGTATTTCGCTTTTTTATTGATCTA	0	0	0	0	0	0	0	0	0	0	0	0	0	0	0	0	0	0	0	0	0	0	0	0	0	0	0	0	0	0	0	0	0	0	0	0	0	0	0	0	0	0	5
PAV_15009	Bb02	61	Dominant	Redundant	Yes	TGCAGTGGTGACTGCTGCGGGGTATGAAATAACGTTGCCATAGTAACCAACAGGTAATGGAGGATTGAACCTGGCACGTGCGTTCACGAT	0	0	0	0	0	0	0	0	0	0	0	0	0	0	0	0	0	0	0	0	0	0	0	0	0	0	0	0	0	0	0	0	0	0	0	0	0	0	0	0	0	0	5
PAV_6211	Bb02	61	Dominant	Redundant		TGCAGAGATGTCAAATATAAGTAACTTCATATCTTTTCCTCAACACATTCAACATTAATCTAATTTGGATGAAATCACAAAAGAATAATA	0	0	0	0	0	0	0	0	0	0	0	0	0	0	0	0	0	0	0	0	0	0	0	0	0	0	0	0	0	0	0	0	0	0	0	0	0	0	0	0	0	0	5
SNP_17541	Bb02	61.5	Codominant	Skeleton		TGCAGTTAGGAATATTCTTTTAAGTGATGACCAATAAGACGTTATTCCCCTCACACGTCATCACCATATTGTCAACAAATATTAGTTGTT	3	3	3	2	1	3	2	2	3	1	3	1	3	3	3	3	3	2	3	2	3	1	1	2	2	3	1	1	1	3	1	3	2	2	3	1	2	1	3	1	3	3	3
SNP_12230	Bb02	61.5	Codominant	Redundant		TGCAGAATCACATTGATACTGCAATTTATTTATTTTTCAACATCGTTATCTATCTTGATTTGGTAAACTAGCAAAAAGTCAATAAATTGT	3	3	3	2	1	3	2	2	3	1	3	1	3	3	3	3	3	2	3	2	3	1	1	2	2	3	1	1	1	3	1	3	2	2	3	1	2	1	3	1	3	3	3
SNP_11725	Bb02	61.5	Codominant	Redundant	Yes	TGCAGATACCATTTCTAAGCGTAGGATCAACCATTCATTTGAAGAAAAACTATGGAAGAAAGCACTAGCATTGATATCAATTAGATCAAG	3	3	3	2	1	3	2	2	3	1	3	1	3	3	3	3	3	2	3	2	3	1	1	2	2	3	1	1	1	3	1	3	2	2	3	1	2	1	3	1	3	3	3
SNP_6819	Bb02	61.5	Codominant	Redundant	Yes	TGCAGGCTGACTTGCGGGACAGAGAAGCCTGGAGAAAATTTTTTCAACCGTAAGGTAAGGATTAGGCAGAATTTTTTGCAATTGAAAAAA	3	3	3	2	1	3	2	2	3	1	3	1	3	3	3	3	3	2	3	2	3	1	1	2	2	3	1	1	1	3	1	3	2	2	3	1	2	1	3	1	3	3	3
SNP_7113	Bb02	61.5	Codominant	Redundant	Yes	TGCAGAAAGATATAGGGGTTACTCCTGAAGTTCCAGCTGAAGCGAAACCCAGGGATAACACTAGTGCACAGGGTCATAATTTAAAGCGTA	3	3	3	2	1	3	2	2	3	1	3	1	3	3	3	3	3	2	3	2	3	1	1	2	2	3	1	1	1	3	1	3	2	2	3	1	2	1	3	1	3	3	3
PAV_17118	Bb02	*	Dominant	Attached		TGCAGAAGGAGTAAATTTTTAGTTTAGAATGCATATGATCATTTTCTTATTGTATTTATTCCTAAAATTAGGAGTAGGTGATGGAATCTT	0	0	0	0	0	0	0	0	0	0	0	0	0	0	0	0	0	0	0	0	0	0	0	0	0	0	0	0	0	0	0	0	0	0	0	0	0	0	0	0	0	0	5
SNP_8073	Bb02	61.8	Codominant	Skeleton	Yes	TGCAGATATTATATAATTTGCAAGAGTGCATTGACTTAGAATTGAAAATATTAACTGAAAGTTTCGTGTAAGGCCATAAGAGGAAGCCAT	3	1	3	2	1	3	2	2	3	1	3	1	3	3	3	3	3	2	3	2	3	1	1	2	2	3	1	1	1	3	1	3	2	2	3	1	2	1	3	1	3	3	3
PAV_1497	Bb02	61.8	Dominant	Redundant		TGCAGTGCGTCTCTTATAGTTATACTCATTAAGGACAAAAAAGAAATACACAAATGAAACCAAATCTGTTAACTATAATTTTTGTTTTAA	0	0	0	0	0	0	0	0	0	0	0	0	0	0	0	0	0	0	0	0	0	0	0	0	0	0	0	0	0	0	0	0	0	0	0	0	0	0	0	0	0	0	4
PAV_16830	Bb02	61.8	Dominant	Redundant		TGCAGAATGCGCAGATAATTGTGGATGTAATTCTACCTTTTTGTTATCTGGTTTGCAAATATTCATTTCATCCAGAGCTAAGCAAACCAA	0	0	0	0	0	0	0	0	0	0	0	0	0	0	0	0	0	0	0	0	0	0	0	0	0	0	0	0	0	0	0	0	0	0	0	0	0	0	0	0	0	0	4
PAV_13291	Bb02	61.8	Dominant	Redundant	Yes	TGCAGTGAGGCTAAATCAATATATGCATATACAAATTTAGACTGAAGAAGTAATACAAACAAATCGTCCTCCTTTGAATTGGCCTGATGA	0	0	0	0	0	0	0	0	0	0	0	0	0	0	0	0	0	0	0	0	0	0	0	0	0	0	0	0	0	0	0	0	0	0	0	0	0	0	0	0	0	0	5
SNP_20298	Bb02	62.4	Codominant	Skeleton	Yes	TGCAGGATGAGTCATCCTTAATCTGGATTACAAGTAGTGGAGAAAGAAATCTGAAGCTATCTTCTGTCTCTAGAATTATTCCTGGACAAA	3	0	3	2	1	3	2	2	3	1	3	1	3	3	3	3	3	2	3	2	3	1	1	2	2	3	1	1	1	3	1	3	2	2	3	1	2	1	3	1	3	3	3
PAV_16778	Bb02	62.4	Dominant	Redundant	Yes	TGCAGTTTTGCAAATTAGATCTACTTTCCCATTCTCTGTCGGGGAATTGAAGAACCATTGAAAAGAAAGATTAAAAAAAAAATGCTTTTT	0	0	0	0	0	0	0	0	0	0	0	0	0	0	0	0	0	0	0	0	0	0	0	0	0	0	0	0	0	0	0	0	0	0	0	0	0	0	0	0	0	0	5
PAV_5598	Bb02	62.4	Dominant	Redundant		TGCAGAATGCGCAGATAATTGTGGATGTAATTCTACCTTTTTGTTTTCTGGTTTGCAAATATTCATTTCATCCCGAGCTAAACAAACCAA	0	0	0	0	0	0	0	0	0	0	0	0	0	0	0	0	0	0	0	0	0	0	0	0	0	0	0	0	0	0	0	0	0	0	0	0	0	0	0	0	0	0	5
SNP_17717	Bb02	65	Codominant	Skeleton		TGCAGTAGACAATTAACATTGCATTGAATCTGAGCATCAAAGCATTGCAAAACATAAGAGGCAACACTTCCGACCAAAACTAAGAAAGAG	1	0	2	2	1	3	2	2	1	1	2	1	3	3	3	3	3	2	3	2	3	1	1	2	2	3	1	1	1	2	1	3	2	2	2	1	2	1	1	1	3	3	3
PAV_6513	Bb02	65	Dominant	Redundant		TGCAGTAAAAATAAGACAAATGTGTGCTAGCAGAGTTAGTATTAGTGATATAGGATTAGACTATTAGTGATAGTGTGATATTGGATTTGT	0	0	0	0	0	0	0	0	0	0	0	0	0	0	0	0	0	0	0	0	0	0	0	0	0	0	0	0	0	0	0	0	0	0	0	0	0	0	0	0	0	0	4
PAV_11350	Bb02	65	Dominant	Redundant		TGCAGGGTTGGTTTGTATTTGAAAGTGTCCAAAGTGTCCTATATAGGTTGTATTTGCCGAGAGTGAATCCAGTTAGGCTGTAGTGTCTTG	0	0	0	0	0	0	0	0	0	0	0	0	0	0	0	0	0	0	0	0	0	0	0	0	0	0	0	0	0	0	0	0	0	0	0	0	0	0	0	0	0	0	4
PAV_17277	Bb02	65	Dominant	Redundant	Yes	TGCAGCAGTTCTATTTATGTGCAATCTGTTTCGGAGTGAGAGAGAGAGAGGGGGAAATTGGGGTGAGTCACTGACATCAACACAAGAAAC	0	0	0	0	0	0	0	0	0	0	0	0	0	0	0	0	0	0	0	0	0	0	0	0	0	0	0	0	0	0	0	0	0	0	0	0	0	0	0	0	0	0	4
PAV_15247	Bb02	65	Dominant	Redundant	Yes	TGCAGCTTCCAACAAAAGCTTGGAGAAAAAAATGCTTTACAGAAACAATCAGTGCCAAAACTTGCTTTAAGAATGTTGATTTCCTATTTT	0	0	0	0	0	0	0	0	0	0	0	0	0	0	0	0	0	0	0	0	0	0	0	0	0	0	0	0	0	0	0	0	0	0	0	0	0	0	0	0	0	0	4
PAV_15721	Bb02	65	Dominant	Redundant		TGCAGAATTGTATTCCTATGAAGAAGTATGTTAGTCAGTTTATTATTTTACTGAAATGGATAAATTATCTTCATAAAATTTATGTGATTT	0	0	0	0	0	0	0	0	0	0	0	0	0	0	0	0	0	0	0	0	0	0	0	0	0	0	0	0	0	0	0	0	0	0	0	0	0	0	0	0	0	0	4
PAV_5396	Bb02	65	Dominant	Redundant		TGCAGAGTTCATTGATTCAATCATCTTTTCACTTCTTTATTTCCTAGAAAGAAGTCTCACAGTAATATATATACTAAGCTTAATTATCAC	0	0	0	0	0	0	0	0	0	0	0	0	0	0	0	0	0	0	0	0	0	0	0	0	0	0	0	0	0	0	0	0	0	0	0	0	0	0	0	0	0	0	4
PAV_15933	Bb02	65	Dominant	Redundant		TGCAGTAACATATTGGACAATTAAAAAAAGCTACGCCAAAGATGTTAAAGTATGATGAAAGTTGTCTAAACTTGAATGCTAAAGGAACAA	0	0	0	0	0	0	0	0	0	0	0	0	0	0	0	0	0	0	0	0	0	0	0	0	0	0	0	0	0	0	0	0	0	0	0	0	0	0	0	0	0	0	4
PAV_18306	Bb02	65	Dominant	Redundant		TGCAGAATTGTATTCCTATAAGAAGTATGTTAGTCAGTTTATTATTTTACTGAAATGGATAATTATCTTCATATAAATTTTTGTGATTTA	0	0	0	0	0	0	0	0	0	0	0	0	0	0	0	0	0	0	0	0	0	0	0	0	0	0	0	0	0	0	0	0	0	0	0	0	0	0	0	0	0	0	5
SNP_7545	Bb02	66.7	Codominant	Skeleton		TGCAGTTGGTCAGGGGATCCTCCAAGTATAGTCTGAGATATTTAGACAGTGTTGTGGTTTTGTTGGGGTAATTAAGCTACGTCAAATGAA	3	3	3	2	1	3	2	2	1	1	3	1	3	3	3	3	3	2	3	2	3	1	1	2	2	3	1	1	1	3	1	3	2	2	3	1	2	1	3	1	3	3	3
SNP_443	Bb02	66.7	Codominant	Redundant	Yes	TGCAGAAAAGAGAAGTATCAAAAACATAGTGTATACAACACTAAAAAACAAATTCACTCATCATCCTTATATGGATACTCTTCTGGGACA	3	3	3	2	1	3	2	2	1	1	3	1	3	3	3	3	3	2	3	2	3	1	1	2	2	3	1	1	1	3	1	3	2	2	3	1	2	1	3	1	3	3	3
SNP_13417	Bb02	68.1	Codominant	Skeleton		TGCAGTCTTGAAATAATGAGAAGCATCAACAGACTTTATAAACACGATAATTTTGGGAAAATAAACCAAAAAATTGATTAAAGTATGTCT	3	3	3	2	1	1	2	2	1	1	3	1	3	3	3	3	3	2	3	2	3	1	1	2	2	3	1	1	1	3	1	3	2	2	3	1	2	1	3	1	3	2	3
PAV_600	Bb02	68.1	Dominant	Redundant	Yes	TGCAGGTCCAAGGTGCTGATGATTTGGTTAGTTGTCCTGGAACTTCCTCTGTTGGCAAGGAGGATGAAGTTGATTTGTATCTGCTGGCGA	0	0	0	0	0	0	0	0	0	0	0	0	0	0	0	0	0	0	0	0	0	0	0	0	0	0	0	0	0	0	0	0	0	0	0	0	0	0	0	0	0	0	4
SNP_16608	Bb02	68.4	Codominant	Skeleton	Yes	TGCAGCCCATAATATGGCATTTCCAGCTGTTAATTGGTCAAAATTGGGATATAATTTGTACTCTGTAAATCAACATATATTTGTTTGGAG	3	3	3	2	1	3	2	2	1	1	3	1	3	3	3	3	3	2	3	2	3	1	1	2	2	3	1	1	1	3	1	3	2	2	3	1	2	1	3	1	3	2	3
SNP_1907	Bb02	68.4	Codominant	Redundant	Yes	TGCAGCATCAGAATATCCAATATCTTTATTACCTATAACTATATCCTTTTCATCTTTCCCTTCCCCCTTTCGGCCAGAACCCTTGCTCAC	3	3	3	2	1	3	2	2	1	1	3	1	3	3	3	3	3	2	3	2	3	1	1	2	2	3	1	1	1	3	1	3	2	2	3	1	2	1	3	1	3	2	3
SNP_2190	Bb02	68.9	Codominant	Skeleton	Yes	TGCAGGATGTGTGCTACAGATCTACCTTTTTTGGTCAGTGTAATTTGAATATCTTGATATTGACTCAGATGCAAAAAAGCATTATGACTC	3	3	3	2	1	3	2	2	1	1	3	1	3	3	3	3	3	2	3	2	3	1	1	2	2	3	1	1	1	3	1	3	2	2	3	1	2	1	3	1	3	2	3
SNP_944	Bb02	68.9	Codominant	Redundant	Yes	TGCAGTTGAGGTTGAGACCAATGTCCCATCTACTTTCAGTTTATCTGCTATCACAGGTAAAGTTTTAGATATGTATTTAGTTATAGCCAT	3	3	3	2	1	3	2	2	1	1	3	1	3	3	3	3	3	2	3	2	3	1	1	2	2	3	1	1	1	3	1	3	2	2	3	1	2	1	3	1	3	2	3
PAV_20657	Bb02	68.9	Dominant	Redundant		TGCAGGAAAAAAATGCCAATTGTGCAAAAATGTGGTTAGATCAATAGTGCAGATAATTTTAAAGATACCTTTATCTTAAACCTTATTTTG	0	0	0	0	0	0	0	0	0	0	0	0	0	0	0	0	0	0	0	0	0	0	0	0	0	0	0	0	0	0	0	0	0	0	0	0	0	0	0	0	0	0	4
PAV_17956	Bb02	68.9	Dominant	Redundant	Yes	TGCAGTTTGGCATCAGTACTGTTTTATCTGAAACTTTATTCTTTCATTTTGTTGTTATCTTAGATATTTTGTATTTTGAATTATGCACAG	0	0	0	0	0	0	0	0	0	0	0	0	0	0	0	0	0	0	0	0	0	0	0	0	0	0	0	0	0	0	0	0	0	0	0	0	0	0	0	0	0	0	5
SNP_17938	Bb02	71.5	Codominant	Skeleton		TGCAGCTCAAGCAAAAAGCTCTAAAATCCATCCTTTCTTTACCTAAAATAGCATTTTTCCACCTCTTACTCTAAAAAAATGTCTTCTCCT	3	3	1	2	1	3	2	2	1	1	3	1	3	1	3	3	3	2	3	2	3	1	1	2	2	3	1	1	1	3	1	3	2	2	1	1	2	1	3	1	3	2	3
PAV_2307	Bb02	*	Dominant	Attached		TGCAGAGGCTGAATATATCGCTGCTGGTAGTTGTTGTGCTCAATCGCTTTGGTTGAAACAACAGTTATCGGATTTCGGTATGCGTTTAGG	0	0	0	0	0	0	0	0	0	0	0	0	0	0	0	0	0	0	0	0	0	0	0	0	0	0	0	0	0	0	0	0	0	0	0	0	0	0	0	0	0	0	5
SNP_18773	Bb02	73.5	Codominant	Skeleton		TGCAGAATTCCAATTGATTGAAAGAGTTGTAATCGATTGATTCGATCAGATTTTCAAAAAGTTGAGTTTCAATTGAATACTTTAGTCGAT	3	3	3	2	1	3	2	2	1	1	3	1	3	2	3	3	3	2	3	2	3	1	1	2	2	3	1	1	1	3	1	3	2	2	3	1	2	1	3	1	3	2	3
PAV_12725	Bb02	73.5	Dominant	Redundant	Yes	TGCAGGCCTTTTGAAGAACAATACTCTAGCATATCATCCATATTTGTCCATCACAATGACTAAAGTTAGACAACTATGGCCCTTTTCTGT	0	0	0	0	0	0	0	0	0	0	0	0	0	0	0	0	0	0	0	0	0	0	0	0	0	0	0	0	0	0	0	0	0	0	0	0	0	0	0	0	0	0	5
PAV_15219	Bb02	73.5	Dominant	Redundant		TGCAGTTATGTACAAGCTGTTATTACGCAAAATGAAGATGACATAATTAATGAAGATCATTGCCATCTTTGACTTGTGCTTGCTCAAACA	0	0	0	0	0	0	0	0	0	0	0	0	0	0	0	0	0	0	0	0	0	0	0	0	0	0	0	0	0	0	0	0	0	0	0	0	0	0	0	0	0	0	5
PAV_2741	Bb02	73.5	Dominant	Redundant		TGCAGAATTTCAATCGATTTAAATTCCTCTAATCGATTGGTTCAATTAGATTTTCAAAAGCTGAGTTTCAATTGAATTCTATCATTGAAT	0	0	0	0	0	0	0	0	0	0	0	0	0	0	0	0	0	0	0	0	0	0	0	0	0	0	0	0	0	0	0	0	0	0	0	0	0	0	0	0	0	0	5
PAV_13332	Bb02	73.5	Dominant	Redundant		TGCAGCTTGGTCCAGCGAGAATGGCTCGCCCTAGCGAGAGCTTTGTTTCCAGCTGAACAAATCTCAGCGTTGGAGCGAGGATTTTGCGCT	0	0	0	0	0	0	0	0	0	0	0	0	0	0	0	0	0	0	0	0	0	0	0	0	0	0	0	0	0	0	0	0	0	0	0	0	0	0	0	0	0	0	5
PAV_3514	Bb02	73.5	Dominant	Redundant		TGCAGTGGAGTATCTTGCAACGCAAAGAGGAGTTGACTTGTTTGTAATGTATTTTTTTTATTTTCTTTCAATCTGTTAGGTCCAGCTGTA	0	0	0	0	0	0	0	0	0	0	0	0	0	0	0	0	0	0	0	0	0	0	0	0	0	0	0	0	0	0	0	0	0	0	0	0	0	0	0	0	0	0	5
PAV_10738	Bb02	73.5	Dominant	Redundant		TGCAGTTATGTACAAGTTATTTAGCAAAATGAAGATGACATAATTAATGAAGATCATTGCCATCTTTGACTTGTGCTTGCTCAAACACGA	0	0	0	0	0	0	0	0	0	0	0	0	0	0	0	0	0	0	0	0	0	0	0	0	0	0	0	0	0	0	0	0	0	0	0	0	0	0	0	0	0	0	5
PAV_1801	Bb02	73.5	Dominant	Redundant		TGCAGCAAGAAGTTTCTCGCTGGAGCGAGAACAGTGCAGCAGACAAATTTTCAAACTTTCCCCAAAAAATCCTGCTGCAACCTTTTTCTT	0	0	0	0	0	0	0	0	0	0	0	0	0	0	0	0	0	0	0	0	0	0	0	0	0	0	0	0	0	0	0	0	0	0	0	0	0	0	0	0	0	0	5
PAV_9881	Bb02	73.5	Dominant	Redundant	Yes	TGCAGGAAGTTTGATCAAATAATAGTTTAGGCAAAGGCATTTGAATACAATATAGTAGCAGATGAACATATTTCTTCAAGTAGTTTAAGC	0	0	0	0	0	0	0	0	0	0	0	0	0	0	0	0	0	0	0	0	0	0	0	0	0	0	0	0	0	0	0	0	0	0	0	0	0	0	0	0	0	0	5
PAV_6990	Bb02	73.5	Dominant	Redundant	Yes	TGCAGTAGTCAAAAGCAACATTTAAGTTTTCAGAGGTGCTTTTTTTTTTCACCATTACAAAATATCATTTTTCTGTTCCTTTTCCTATGA	0	0	0	0	0	0	0	0	0	0	0	0	0	0	0	0	0	0	0	0	0	0	0	0	0	0	0	0	0	0	0	0	0	0	0	0	0	0	0	0	0	0	5
PAV_22775	Bb02	73.5	Dominant	Redundant		TGCAGATTTCAGGCAATTCCAGCAATTCCAGAATTTCAGGCAATCCTCCAGCACCCAATGCACAATTATGCAGCATTTCCAGAATTCTAG	0	0	0	0	0	0	0	0	0	0	0	0	0	0	0	0	0	0	0	0	0	0	0	0	0	0	0	0	0	0	0	0	0	0	0	0	0	0	0	0	0	0	4
PAV_8759	Bb02	73.5	Dominant	Redundant	Yes	TGCAGGCCTTTTGAAGAACAATACTCTAGCATATCATCCATATTTGTCCATCACAGTTACTAAAGTTAGACAACTATGAACTTTTACAGT	0	0	0	0	0	0	0	0	0	0	0	0	0	0	0	0	0	0	0	0	0	0	0	0	0	0	0	0	0	0	0	0	0	0	0	0	0	0	0	0	0	0	4
PAV_22314	Bb02	73.5	Dominant	Redundant		TGCAGAATTGTGACAGCATTTTGCTGCATAATCTTGACAGATTTTTCTGCATAATTTTTCTGCATAATTTTTGCTGCATAATTTTTTTTT	0	0	0	0	0	0	0	0	0	0	0	0	0	0	0	0	0	0	0	0	0	0	0	0	0	0	0	0	0	0	0	0	0	0	0	0	0	0	0	0	0	0	4
PAV_15887	Bb02	73.5	Dominant	Redundant		TGCAGGATGGCTTGAACAATCTCTTGCATTTTGACTTGGGAACTAGTTGAATAGTTGTTACTTAACAAAACTGGTGCCTTATCTCACATG	0	0	0	0	0	0	0	0	0	0	0	0	0	0	0	0	0	0	0	0	0	0	0	0	0	0	0	0	0	0	0	0	0	0	0	0	0	0	0	0	0	0	4
PAV_4938	Bb02	73.5	Dominant	Redundant		TGCAGCCCAGTTCTCTCGCTGGAGCGAGAGGCTGTTCGAAGCCTTTACACTCTTCAATCATCTCTCTCGCTGGAGCGAGAGAGTGTTCTG	0	0	0	0	0	0	0	0	0	0	0	0	0	0	0	0	0	0	0	0	0	0	0	0	0	0	0	0	0	0	0	0	0	0	0	0	0	0	0	0	0	0	4
PAV_10308	Bb02	73.5	Dominant	Redundant	Yes	TGCAGACAATACAATCACTTCTGTAAACAAATTTCTGGTTCACTCATTGGCTCTTTCATTGCAATAGTTCTGTTTATCGTACTCATTCTC	0	0	0	0	0	0	0	0	0	0	0	0	0	0	0	0	0	0	0	0	0	0	0	0	0	0	0	0	0	0	0	0	0	0	0	0	0	0	0	0	0	0	4
PAV_14685	Bb02	73.5	Dominant	Redundant		TGCAGGAAATTCCCCGTGTAAATATACACTTTTCTAATAATGGGTTATTGATTCTTTTATAGAGCTCTTGGTATACAAGCCTTAAAATAT	0	0	0	0	0	0	0	0	0	0	0	0	0	0	0	0	0	0	0	0	0	0	0	0	0	0	0	0	0	0	0	0	0	0	0	0	0	0	0	0	0	0	4
SNP_12225	Bb02	77.8	Codominant	Skeleton	Yes	TGCAGTCTTTCTGTATTCTCTTTGCTTTCAGTCTCTAATGCTGAAACCTTCAGCAGTAAACCTTGCTGCAAAGCATTAGATACTTCAATA	3	3	3	2	1	3	2	2	1	3	3	1	3	3	3	3	3	2	3	2	3	1	3	2	2	3	1	1	1	3	1	3	2	2	1	1	2	1	3	3	3	2	3
PAV_101	Bb02	77.8	Dominant	Redundant	Yes	TGCAGAAACAAAATGTCCTCCAGCGTGATGCTTTCAATCTTCAATTAAAATTTGGTCAGGAAGTTGACACTATTTGGTGGTTTATCCTCT	0	0	0	0	0	0	0	0	0	0	0	0	0	0	0	0	0	0	0	0	0	0	0	0	0	0	0	0	0	0	0	0	0	0	0	0	0	0	0	0	0	0	5
PAV_19381	Bb02	77.8	Dominant	Redundant	Yes	TGCAGAAACAAAATGTCCTCCAGCTTGATGCTTTCAATCTTCAATTAAAATTTGGTCCGGAAGTTGACACTATTTGGTGGTTTATCCTCC	0	0	0	0	0	0	0	0	0	0	0	0	0	0	0	0	0	0	0	0	0	0	0	0	0	0	0	0	0	0	0	0	0	0	0	0	0	0	0	0	0	0	4
PAV_74	Bb02	77.8	Dominant	Redundant	Yes	TGCAGATATACAGCCATCAAATATCCAATATCATTCTAGGTTTCTGGGAGACGGCAAACAGATAAGGAACAAAAATGATTCAACCTAAGT	0	0	0	0	0	0	0	0	0	0	0	0	0	0	0	0	0	0	0	0	0	0	0	0	0	0	0	0	0	0	0	0	0	0	0	0	0	0	0	0	0	0	4
PAV_18195	Bb02	*	Dominant	Attached		TGCAGAAAGTAATATTGTAAAAGATATTTCTTTTCCGTTGCGATGCTCAGTACAATAGAACTGTGAGTCGGCAAGTGGGTGACCTTTTTC	0	0	0	0	0	0	0	0	0	0	0	0	0	0	0	0	0	0	0	0	0	0	0	0	0	0	0	0	0	0	0	0	0	0	0	0	0	0	0	0	0	0	5
SNP_21011	Bb02	78.7	Codominant	Skeleton	Yes	TGCAGGGGGAACCTGAATTACCAAATTTCACCTAATCAATCCATTGCGTATTACAATCTCTAAAATTAAAATGTACCAATGGCAAGAATC	3	3	3	2	1	3	2	2	1	3	3	1	3	3	3	3	3	2	3	2	3	1	3	2	2	3	1	1	1	3	1	3	2	2	3	1	2	1	3	3	3	2	3
SNP_13488	Bb02	80.6	Codominant	Skeleton	Yes	TGCAGAATTACACAAAGAAGATGGTTGGTAAAACAAAACAGAATAAATTTCAGATTGTAACAGTAGCACATATGCGTAACGATGATGGAC	2	3	3	2	1	1	2	2	1	3	3	1	3	3	3	3	3	2	3	2	3	1	3	2	2	3	1	1	1	3	1	3	2	2	3	1	2	3	3	3	3	2	3
SNP_7255	Bb02	80.6	Codominant	Redundant	Yes	TGCAGTGGGATTGAGAATCTGGAGCTTTGGGGTTCGGCTGTTAAGTGGGGTTCTGAGTTCAAGTTCAACACTTCCGAAGGGTGCTGCAAA	2	3	3	2	1	1	2	2	1	3	3	1	3	3	3	3	3	2	3	2	3	1	3	2	2	3	1	1	1	3	1	3	2	2	3	1	2	3	3	3	3	2	3
PAV_41840	Bb02	80.6	Dominant	Redundant		TGCAGGTGATAGAAAAAAAAACTTTTATAAGAATAAAGAAAAAAAATTATGTACTTACAGTATAAATACTGTCATCCAATCATTATTTTC	0	0	0	0	0	0	0	0	0	0	0	0	0	0	0	0	0	0	0	0	0	0	0	0	0	0	0	0	0	0	0	0	0	0	0	0	0	0	0	0	0	0	4
PAV_23508	Bb02	80.6	Dominant	Redundant	Yes	TGCAGCCAAAATAGAAGAGAAAGGAAAGAATAAAATTAAATTCAACTAAAAATGTGTATATTTTCAACCGACCAAGGTTAATCAATAAAC	0	0	0	0	0	0	0	0	0	0	0	0	0	0	0	0	0	0	0	0	0	0	0	0	0	0	0	0	0	0	0	0	0	0	0	0	0	0	0	0	0	0	4
PAV_11308	Bb02	80.6	Dominant	Redundant		TGCAGGGTGATAGAAAAAAAAACTTTTATAAGAATAAAGAAAAAAAATTATGTACTTACAGTATAAATACTGTCATCCAATCATTATTTT	0	0	0	0	0	0	0	0	0	0	0	0	0	0	0	0	0	0	0	0	0	0	0	0	0	0	0	0	0	0	0	0	0	0	0	0	0	0	0	0	0	0	5
SNP_5691	Bb02	84.4	Codominant	Skeleton		TGCAGATACGGTTCCCATTCTTCAACTTTCTTGGACTTCAAATTATTAAGAGTTTAATTCTGATGTAGAAAATATTTTTACATTATTATT	2	3	3	3	1	1	2	2	1	3	3	1	3	3	3	3	3	2	3	3	2	1	3	2	2	3	1	1	1	3	1	3	2	2	3	3	2	3	3	3	3	2	3
SNP_11136	Bb02	84.4	Codominant	Redundant		TGCAGCTCTAGAGGGTCAATATCTATTACATTTGTGGTACCTACATTGTTTGACCGAGTCTGATTGAGAAATAACACCCTTAATATCATA	2	3	3	3	1	1	2	2	1	3	3	1	3	3	3	3	3	2	3	3	2	1	3	2	2	3	1	1	1	3	1	3	2	2	3	3	2	3	3	3	3	2	3
SNP_12584	Bb02	85.8	Codominant	Skeleton		TGCAGTCATCAAAGTGAAAGTTCCGCCATAAAACACACAGATAACAGCAAATTCCGACAATCATTGTACAGAAACCTACACTGACAAATG	2	3	3	3	1	1	2	2	1	3	3	1	3	3	1	3	3	2	3	3	2	1	3	2	2	3	1	1	1	3	1	3	2	2	3	3	2	3	3	3	2	2	3
SNP_8076	Bb02	86.9	Codominant	Skeleton		TGCAGACTTCACACGGTCGCAAAGTAAAGGGGGTGATGTTTATAGTTTTATTTAGTTTTTGAGGCAAGATGCTTATAATTTGCTAGACAC	2	3	3	3	1	1	2	2	1	3	3	1	3	3	1	3	3	2	3	3	2	1	3	2	2	3	1	1	1	3	1	3	2	2	3	3	2	3	3	3	2	2	3
SNP_10295	Bb02	86.9	Codominant	Redundant	Yes	TGCAGTGAAAAGGGAAAATGAAAGTAACCCAAAGTTTTGAATCGATTGAGAGTATATTTTTGCATTATACATCATTTCAAAGTGGTATTA	2	3	3	3	1	1	2	2	1	3	3	1	3	3	1	3	3	2	3	3	2	1	3	2	2	3	1	1	1	3	1	3	2	2	3	3	2	3	3	3	2	2	3
SNP_22211	Bb02	88.3	Codominant	Skeleton	Yes	TGCAGGAGCTTTCTTGTGGTGTATCTATTTTAAAGCGTAACAATCGGATTGTTCACCTAAGAGGACCTATACATCTCCCAGATGAAATAC	2	3	3	3	1	1	2	2	1	3	3	1	3	3	1	3	3	2	3	3	2	1	3	2	2	3	1	1	1	3	1	3	2	2	3	3	2	3	3	3	2	2	3
SNP_1199	Bb02	88.6	Codominant	Skeleton		TGCAGTTTGTTTCCTACACATTTTCAAATTGATCAAAACAAGGATAGTCTTGTCTTGGATATGGAAGAATTCTAAGAACAGGGAATTATT	2	3	3	3	1	1	2	2	1	3	3	1	3	3	1	3	3	2	3	3	2	1	3	2	2	3	1	1	1	3	1	3	2	2	3	3	2	3	3	3	2	2	3
SNP_22838	Bb02	89.7	Codominant	Skeleton	Yes	TGCAGCAAATTTATTTCCCAGAAATGAAAGATTGCTGATTCCAGAATTACCCATTTCTGAAATCGATGGAGATGCAGGTACACGTACTGA	2	3	3	3	1	1	2	2	1	3	3	1	3	3	1	3	3	2	3	3	2	1	3	2	2	3	1	1	1	3	1	3	2	2	3	3	2	3	3	3	2	2	3
SNP_20760	Bb02	89.7	Codominant	Redundant	Yes	TGCAGAGGAGAGAGCACGATATCCCAATAATGTTGACACAGAAATGACCCTTTTGAGGATTGTTGATGGAGCAAGTGGTAGAAACATTGG	2	3	3	3	1	1	2	2	1	3	3	1	3	3	1	3	3	2	3	3	2	1	3	2	2	3	1	1	1	3	1	3	2	2	3	3	2	3	3	3	2	2	3
SNP_17378	Bb02	89.7	Codominant	Redundant		TGCAGTGTACCTCAAACCCAGAAAACAGCTCACTTTTCCATTTCGTATTACATTACATAAAAATCAACAGCTTCCATAAAGACTATCACA	2	3	3	3	1	1	2	2	1	3	3	1	3	3	1	3	3	2	3	3	2	1	3	2	2	3	1	1	1	3	1	3	2	2	3	3	2	3	3	3	2	2	3
SNP_21530	Bb02	91.2	Codominant	Skeleton		TGCAGTTCCCTATAAACCTTCTCTTAGAGCCAATCCCTGGCTTCAGACACCTGGATTGCCAACCGGGGCTCTTTTTCCTATACTCTGATG	2	3	3	3	1	1	2	2	1	3	1	1	2	3	1	3	3	2	3	3	2	1	3	2	2	3	1	1	1	3	1	3	2	2	3	3	2	3	3	3	2	2	3
SNP_10797	Bb02	91.4	Codominant	Skeleton	Yes	TGCAGTCAGCACAATCAAAAAATACACACATCATTTAGGTTTCGAAATGGCGCAAAAACTCAAGAAAAAAATTGTTCCATTCGTTGAATG	2	3	3	3	1	1	2	2	1	3	3	1	2	3	1	3	3	2	3	3	2	1	3	2	2	3	1	1	1	3	1	3	2	2	3	3	2	3	3	3	2	2	3
SNP_8558	Bb02	91.4	Codominant	Redundant		TGCAGCTGTATCTACTTCACCTTGTGTATGTTATAATAGTGTAAGGCACCAAGATGGCTTTTGAAATTCAGTTTTCCCAAGTTGTATAAT	2	3	3	3	1	1	2	2	1	3	3	1	2	3	1	3	3	2	3	3	2	1	3	2	2	3	1	1	1	3	1	3	2	2	3	3	2	3	3	3	2	2	3
SNP_17029	Bb02	91.4	Codominant	Redundant		TGCAGTCATTTTGTTAATGCATTATTACTCTAGTATTAATATGCATTCTCCAAATTAAGTATAGAATTAATTTGTAATATGATAAAACTT	2	3	3	3	1	1	2	2	1	3	3	1	2	3	1	3	3	2	3	3	2	1	3	2	2	3	1	1	1	3	1	3	2	2	3	3	2	3	3	3	2	2	3
PAV_24887	Bb02	91.4	Dominant	Redundant	Yes	TGCAGAAAGCTTGGTTCAACTCACAACCATCAAGGTTATTCAATGTGAGTCGATGGTGACTATTGTGTCAAAGCCAGAAAATGAAGAATG	0	0	0	0	0	0	0	0	0	0	0	0	0	0	0	0	0	0	0	0	0	0	0	0	0	0	0	0	0	0	0	0	0	0	0	0	0	0	0	0	0	0	4
PAV_17322	Bb02	91.4	Dominant	Redundant		TGCAGCAACAAAGCTTCCCTTTTGTTTCGGCCGTTTCCATTGTTGGAGAATCTAATGTTTGAAGAGATGTCAGATTGGGAGGAATGGCTA	0	0	0	0	0	0	0	0	0	0	0	0	0	0	0	0	0	0	0	0	0	0	0	0	0	0	0	0	0	0	0	0	0	0	0	0	0	0	0	0	0	0	5
SNP_10786	Bb02	94.3	Codominant	Skeleton	Yes	TGCAGAAGTTTATTAGGATAGTAATGGTTGATTCATTACCTTTCTATAGGAAGGTTAACTACAAAATTGAGCAAGTTCAAAGTGAATATA	2	3	3	3	1	1	2	2	1	3	3	1	2	3	1	3	3	2	3	3	3	1	3	2	2	3	1	1	1	3	1	3	2	2	1	3	2	3	3	3	2	2	3
PAV_14599	Bb02	94.3	Dominant	Redundant		TGCAGACCTTAATTCAGTTGATGCCTCTGGCTGTATTCATCTAGCTTGGCGATCATTTAGTTGCTGGGATTTAATATCTACTAACCGGGG	0	0	0	0	0	0	0	0	0	0	0	0	0	0	0	0	0	0	0	0	0	0	0	0	0	0	0	0	0	0	0	0	0	0	0	0	0	0	0	0	0	0	5
SNP_2294	Bb02	94.6	Codominant	Skeleton	Yes	TGCAGAGAGGATATGTAAACTGGAGAGCAATCATCCTGTTTCTTACTCAATTCTTTCAAAGATCCAAGCTGAGAAAGGAATATGGAGCAG	2	3	3	3	1	1	2	2	1	3	3	1	2	3	1	3	3	2	3	3	3	1	3	2	2	3	1	1	1	3	1	3	2	2	1	3	2	3	3	3	2	2	3
SNP_3354	Bb02	95.4	Codominant	Skeleton		TGCAGAGGCGCAACAAATAGTGTGGAATATTGTAACCAGACAATTTAATAAATTTGGCTAGACTAGTTTTAGTTAAGTTAGGACTTTCTC	2	3	3	3	1	1	2	2	1	3	3	1	2	3	1	3	3	2	3	3	3	1	3	2	2	3	1	1	1	3	1	3	3	2	1	3	2	3	3	3	2	2	3
SNP_14974	Bb02	97.7	Codominant	Skeleton	Yes	TGCAGAAGCAGAAGGACTTATGGCTGGCCAAAGCCACCTATCTACCAATGGAGTCCTAATGACAGTGTCATCTGGTGTAGAATCCACTAT	2	3	3	3	1	1	2	2	1	3	3	3	2	3	1	3	3	2	3	3	3	1	3	2	2	3	1	1	1	2	1	3	3	2	1	3	2	3	3	3	2	2	3
SNP_15942	Bb02	97.7	Codominant	Redundant	Yes	TGCAGTTGACTCTGCATTTGGCGGCCGAACCGAGAAAGTTATTACCAACTTTCTGCAAAATCCACTATTGAAGGGTGAAGGAGGCGGACT	2	3	3	3	1	1	2	2	1	3	3	3	2	3	1	3	3	2	3	3	3	1	3	2	2	3	1	1	1	2	1	3	3	2	1	3	2	3	3	3	2	2	3
SNP_5329	Bb02	98	Codominant	Skeleton		TGCAGACTCTTCAACCCTGATCGTTATCTTTTCTTTTGGTGGCACAAATTTACAGCTTCCCAAATGAAGAATTCCTTTATCTATGGAACA	2	3	3	3	1	1	2	2	1	3	3	3	2	3	1	3	3	2	3	3	3	1	3	2	2	3	1	1	1	2	1	3	3	2	1	3	2	3	3	3	2	2	3
SNP_17427	Bb02	98	Codominant	Redundant		TGCAGCTGCAACAGGTACTTAGTACTTACTTCATCACTTCACTTGTCAATTAAATTGTTAGGGAAAACAATTATTGAATTATGGAACATT	2	3	3	3	1	1	2	2	1	3	3	3	2	3	1	3	3	2	3	3	3	1	3	2	2	3	1	1	1	2	1	3	3	2	1	3	2	3	3	3	2	2	3
SNP_10566	Bb02	98.8	Codominant	Skeleton	Yes	TGCAGGACGATAAGGTTGTTGCTTTTCAGGACATTAATCCTTCAGCTTTCAGGTACTTACATTTCATCATTTCAATCTTTATTCATTGTG	2	3	2	3	1	1	2	2	1	3	3	3	2	3	1	3	3	2	3	3	3	1	3	2	2	3	1	1	1	2	1	3	3	2	1	3	2	3	3	3	2	2	3
SNP_20761	Bb02	101.1	Codominant	Skeleton		TGCAGTGTGCCTTAACATTTGATGTTTAATCCTCCCATAGATGGAGTTACTTAAACAAAAACCTTGTGCAATGTGCATCAATATGTGCCA	2	3	3	3	1	1	2	2	1	3	3	3	2	3	1	3	3	2	3	3	3	1	3	3	2	3	1	1	1	2	1	3	3	2	1	3	3	3	3	3	2	2	3
SNP_19525	Bb02	101.1	Codominant	Redundant		TGCAGAACAAGCTAACACAGCTATCATCAACAACATTTGTTTTTCTCCATATGTGGCCTTCAACAACTATTTTTTTGGATGGTGCTTCCG	2	3	3	3	1	1	2	2	1	3	3	3	2	3	1	3	3	2	3	3	3	1	3	3	2	3	1	1	1	2	1	3	3	2	1	3	3	3	3	3	2	2	3
PAV_3384	Bb02	101.1	Dominant	Redundant	Yes	TGCAGGCCAAGGACTACCTTGAAATGCCAGATGAAATGTCACGCGTGGTGGATCCTGAACTGAAGATTTTTAGATATGAAGACCTCAAAG	0	0	0	0	0	0	0	0	0	0	0	0	0	0	0	0	0	0	0	0	0	0	0	0	0	0	0	0	0	0	0	0	0	0	0	0	0	0	0	0	0	0	5
SNP_16349	Bb02	101.9	Codominant	Skeleton	Yes	TGCAGGAGGATCCTGTTCTTCTTGTACCCGAGGAGAAAGGCCAAAAGCCATATGTTGCAATTATCAAGGTACTCTACTCTTTCCTTTGTC	2	3	3	3	1	1	2	2	1	3	3	3	2	3	1	3	3	2	3	3	3	1	3	3	2	3	1	1	1	2	1	3	3	2	1	3	3	3	3	3	2	2	3
SNP_1194	Bb02	101.9	Codominant	Redundant	Yes	TGCAGGCCTTCCATTAAATAAGTCGGAGCTCAGCTTCTCAGAAACAAACACACAGATTACTTTTTTTGTATTTTTTTTCACTGAGTCAAG	2	3	3	3	1	1	2	2	1	3	3	3	2	3	1	3	3	2	3	3	3	1	3	3	2	3	1	1	1	2	1	3	3	2	1	3	3	3	3	3	2	2	3
SNP_3379	Bb02	103.1	Codominant	Skeleton		TGCAGATATAAATTAAATGATTTAAAATGAACTAAGCACTCGCAGCAAACTTGTCTGGTTTGAAAATCAACGCTAATTTTCGGGAACGCA	2	3	3	3	1	1	2	2	1	3	3	3	2	3	1	2	3	2	3	3	3	1	3	3	2	3	1	1	1	2	1	2	3	2	1	3	3	3	3	3	2	2	3
PAV_3962	Bb02	103.1	Dominant	Redundant		TGCAGCAATATAATCAGATAAATTATTATAACTTAAATTTTAAAAAGATCCAAGCTTAATTAATTGACATAGTATATACCTGATTTTCTG	0	0	0	0	0	0	0	0	0	0	0	0	0	0	0	0	0	0	0	0	0	0	0	0	0	0	0	0	0	0	0	0	0	0	0	0	0	0	0	0	0	0	5
PAV_18029	Bb02	103.1	Dominant	Redundant		TGCAGCTGAAACACGACCCATTCTGATCAATATCTTTTTTTTTTATTGAATTAATGATAAGAAGGATCGATGTAAGGTATATATAGAAGC	0	0	0	0	0	0	0	0	0	0	0	0	0	0	0	0	0	0	0	0	0	0	0	0	0	0	0	0	0	0	0	0	0	0	0	0	0	0	0	0	0	0	5
SNP_1834	Bb02	103.9	Codominant	Skeleton	Yes	TGCAGAAGCTGATGTGTGGTACAGAAGTTTAGATTTCCTATCCCCATCACATCTTCTCCTCTCCGTATCTAATCTTACCAAAGCACTATT	2	3	2	3	1	1	2	2	1	3	3	1	2	3	1	2	3	2	3	3	3	1	3	3	2	3	1	1	1	2	1	2	3	2	1	3	3	3	3	3	2	2	3
PAV_25003	Bb02	103.9	Dominant	Redundant		TGCAGCTGAAACACGACCCATTCTGATCAATATCTTTTTTTTTATTGAATTAATGATAAGAAGGATCGATGTAAGGTATATATAGAAGCC	0	0	0	0	0	0	0	0	0	0	0	0	0	0	0	0	0	0	0	0	0	0	0	0	0	0	0	0	0	0	0	0	0	0	0	0	0	0	0	0	0	0	4
SNP_22417	Bb02	104.8	Codominant	Skeleton		TGCAGAAACAGGGATCTTAATCTTATATTATGCAACTCTGGTATAATAAAATGATAACAGTAAGAACTCATTCAAAACACACTACAAATG	2	3	3	3	1	1	2	2	1	3	3	3	2	3	1	2	3	2	3	3	3	1	3	3	2	3	1	1	1	2	1	2	3	2	1	3	3	3	3	3	2	2	3
SNP_13803	Bb02	105.6	Codominant	Skeleton	Yes	TGCAGCATCAACGGGGAAACATATGTCAAGGTATCTTTATAGTCTCTCCTTCTCCCTATATCTACAAGCACAGAAACACTAATGCAGTGT	2	3	1	3	1	1	2	2	1	3	3	3	2	3	1	2	3	2	3	3	3	1	3	3	2	3	1	1	1	3	1	2	3	2	1	3	3	3	3	3	2	2	3
SNP_2711	Bb02	105.9	Codominant	Skeleton		TGCAGTCTACACCCGCCCCTTATTGAGGATCTTGTTTATCAATAGATCTATCTTACGTGATGATCCATTTTGAGGTCTAATTTCATTTCT	2	3	3	3	1	1	2	2	1	3	3	3	2	3	1	2	3	2	3	3	3	1	3	3	2	3	1	1	1	3	1	2	3	2	1	3	3	3	3	3	2	2	3
SNP_14287	Bb02	107.6	Codominant	Skeleton		TGCAGGCATAGTCAGACATCAAAGTAAAAAACAAACGAGAAAAAAGGATTATAGCCTCTAGTATAAAAAGTTTTACACCTTCTAATCACA	2	3	3	3	1	1	2	2	1	3	3	3	2	3	1	2	3	2	3	3	3	1	3	1	2	3	1	1	1	3	1	2	3	2	1	3	3	3	3	3	2	2	3
SNP_1793	Bb02	108.2	Codominant	Skeleton		TGCAGTCTGAGGAAATGATTTCGAAAAGATTGTACTGAAAAAGGTTTAACCGCTTCATCCAAAATAATAATAAATAAATAAAACAAATGA	2	3	3	3	1	0	2	2	1	3	3	3	2	3	1	2	3	2	3	3	3	1	3	1	2	3	1	1	1	3	1	2	3	2	1	3	3	3	3	2	2	2	3
SNP_21668	Bb02	108.7	Codominant	Skeleton	Yes	TGCAGAATATTGACTCAATTTTATTGTTTCCTATTTGATTGCTTTTAATTTCTTTAATTGCAGTTGTTACAGCATCTGCATTCTGAAAAT	2	3	3	3	1	3	2	2	1	3	3	3	2	3	1	2	3	2	3	3	3	1	3	1	2	3	1	1	1	3	1	2	3	2	1	3	3	3	3	3	2	2	3
SNP_10017	Bb02	109	Codominant	Skeleton	Yes	TGCAGTCAAAGGTTGATTTCCAGCATAGCCCTTTACCATCTGATCCTAGAAGTGGGGGCAGATCAATTAGGTAAGGTTTCTTGCAATTTG	2	3	3	3	1	3	2	2	1	3	3	3	2	3	1	2	3	2	3	3	3	1	3	1	2	3	1	1	1	3	1	2	3	2	1	3	3	3	3	3	2	2	3
SNP_19128	Bb02	109	Codominant	Redundant	Yes	TGCAGTACTGAACCTTTTGGCTTAACTCTACTGTTCCAGAGTCAATTAACCAGGCAAGAACTGTCCGCTTGCCCATATATGGAACAAAAC	2	3	3	3	1	3	2	2	1	3	3	3	2	3	1	2	3	2	3	3	3	1	3	1	2	3	1	1	1	3	1	2	3	2	1	3	3	3	3	3	2	2	3
SNP_4044	Bb02	109	Codominant	Redundant		TGCAGAGATTATAACCGTCATCAAAACAATTGAAATCACAATGGAGAAGGGTTGGAAGAAACTTCAGCTAAAATGTGACTCAAAGTTGGT	2	3	3	3	1	3	2	2	1	3	3	3	2	3	1	2	3	2	3	3	3	1	3	1	2	3	1	1	1	3	1	2	3	2	1	3	3	3	3	3	2	2	3
SNP_7463	Bb02	109.3	Codominant	Skeleton		TGCAGAAAGTGCATTTTTAATTCCAATAGCAATGACAAAGTAACCTATAGTCTTAACCTAATTAACAATAATTGAGAAATACAATCACTT	2	3	3	3	1	3	2	2	1	1	3	3	2	3	1	2	3	2	3	3	3	1	3	1	2	3	1	1	1	3	1	2	3	2	1	3	3	3	3	3	2	2	3
SNP_11790	Bb03	0	Codominant	Skeleton	Yes	TGCAGTACGAGTGTAGTACTTGTCAATGAAAATAAATAGACGTTGAATTGATATAACCCTTCATTTCATTTTTAGAACAAATAAAGCGGT	3	3	2	1	1	3	3	3	1	2	3	3	3	3	2	2	3	1	3	3	1	3	1	1	3	2	3	1	1	2	1	3	3	3	3	3	1	2	1	3	3	2	2
SNP_2696	Bb03	0	Codominant	Redundant	Yes	TGCAGAATACCTTGAAATGACTGATGAATTTGGTGAAGATAACTTGTTATCAAAATCAGAGAGTTTATTCCATAAAAGCACACTGCGCAA	3	3	2	1	1	3	3	3	1	2	3	3	3	3	2	2	3	1	3	3	1	3	1	1	3	2	3	1	1	2	1	3	3	3	3	3	1	2	1	3	3	2	2
PAV_8665	Bb03	0	Dominant	Redundant	Yes	TGCAGAAAATTTCAAGCTGCAAATGTGAATATAGTGATCCAATTATTTGTTATTTTGTTTATAAAATAATCCGTGCTATGAAGCACTTGA	0	0	0	0	0	0	0	0	0	0	0	0	0	0	0	0	0	0	0	0	0	0	0	0	0	0	0	0	0	0	0	0	0	0	0	0	0	0	0	0	0	0	5
PAV_16968	Bb03	*	Dominant	Attached	Yes	TGCAGTAGTGAAAGGAAATTAAAAGGACCTAATGATTACCTTAAAAGCAGTTCTAGATTGATTATCATAGATGTCCTTTTTGCTAAGGTT	0	0	0	0	0	0	0	0	0	0	0	0	0	0	0	0	0	0	0	0	0	0	0	0	0	0	0	0	0	0	0	0	0	0	0	0	0	0	0	0	0	0	5
SNP_12294	Bb03	1.1	Codominant	Skeleton		TGCAGGAAGCAATTGCAGGGGTGGAGGAAGTAATTCCCCTGCCCTAACTATTTCTCTACATAAACTGTTTCATATACAATATCTGTTAAT	3	3	2	1	1	3	3	3	1	2	3	3	3	3	2	2	3	1	3	3	1	3	1	1	3	2	3	1	1	2	1	3	3	3	3	3	1	2	1	3	3	2	2
SNP_13074	Bb03	1.1	Codominant	Redundant		TGCAGTGACAGTGGATCACTCTGGTATCTATAGAGTACGGATACTGGCATTTGAATTAATTACTGACATTGAATTACCTGAGGTTCGAGT	3	3	2	1	1	3	3	3	1	2	3	3	3	3	2	2	3	1	3	3	1	3	1	1	3	2	3	1	1	2	1	3	3	3	3	3	1	2	1	3	3	2	2
SNP_9265	Bb03	1.7	Codominant	Skeleton		TGCAGAACCGCAACCTGCGTGTGAAGAAAAACTATGAGAATGCTCGTACATAGTACTCTAGTAAATGCACAATATATCTAGGTTATTCCC	3	3	2	1	1	3	3	3	1	2	3	3	3	3	2	2	3	1	3	3	1	3	1	1	3	2	3	1	1	2	1	3	3	3	3	3	1	2	1	3	3	2	2
SNP_17808	Bb03	4.5	Codominant	Skeleton		TGCAGACGTGCTATATGTAGAAAATTAAGCCGCTCGCTGCCACAATAAAAATAAAATAAATTTGTCTCAATGCTATCTTAGGTACTATAA	3	3	2	1	3	3	3	3	1	2	3	3	3	3	2	2	3	1	3	3	1	3	1	1	3	2	3	1	1	2	3	3	3	3	3	3	1	2	1	1	3	2	2
SNP_13112	Bb03	4.8	Codominant	Skeleton		TGCAGATTGCAGTACAGTTAGCGAAAGACCTTCAAAACCTTAATATACTAATGTAGTCATAATTGTGATTATAGGCCACTGTTTGAAACC	3	3	2	1	3	3	3	3	1	2	3	3	3	3	2	2	3	1	3	3	1	3	1	1	3	2	3	1	1	2	2	3	3	3	3	3	1	2	1	1	3	2	2
SNP_16761	Bb03	6	Codominant	Skeleton	Yes	TGCAGGTTGTAACTTGATAAAACAGGAACCACTATCGTGTCAGATCTCCGAGGGATGTATAATAATATTTTCTTGGTAGAAAAAAAAACA	3	3	2	1	3	3	3	3	1	2	3	3	3	3	2	2	3	1	3	3	1	3	1	3	3	2	3	1	1	2	2	3	3	3	3	3	1	2	1	1	3	2	2
PAV_17540	Bb03	6	Dominant	Redundant		TGCAGATAACGAGTTGGATTTGATTTTTGTAAAGAATTTTTTTATTATTATTAAAACTGAAAAGGAACAGATAGTATTTTTCATATTAAC	0	0	0	0	0	0	0	0	0	0	0	0	0	0	0	0	0	0	0	0	0	0	0	0	0	0	0	0	0	0	0	0	0	0	0	0	0	0	0	0	0	0	2
PAV_5401	Bb03	6	Dominant	Redundant	Yes	TGCAGTTGATATTATGATTGTTTATTTTTTTCTGAAACTACAAATTGACCCTCAAGATACTTGATTCTCACCAATTTAAAAATTGATTAC	0	0	0	0	0	0	0	0	0	0	0	0	0	0	0	0	0	0	0	0	0	0	0	0	0	0	0	0	0	0	0	0	0	0	0	0	0	0	0	0	0	0	2
PAV_10770	Bb03	6	Dominant	Redundant	Yes	TGCAGTTGATATTATGATTGTTTATTTTTTCTGAAACTACAAATTGACCCTCAAGATACTTGATTCTCACCAATTTAAAAATTGATTACT	0	0	0	0	0	0	0	0	0	0	0	0	0	0	0	0	0	0	0	0	0	0	0	0	0	0	0	0	0	0	0	0	0	0	0	0	0	0	0	0	0	0	5
SNP_2609	Bb03	8.5	Codominant	Skeleton		TGCAGCTAAAAGAATCGAGGGAGTTGGATGACAAACTGAGTAACTGATTCTGGTTGTATGAGTTTTCACCATATTCCTTTGGGTTAACTA	3	3	2	1	3	3	3	3	1	2	3	3	3	3	3	2	3	1	3	3	1	3	1	3	3	2	3	1	1	2	2	3	3	3	2	3	3	2	1	1	3	2	2
PAV_16283	Bb03	8.5	Dominant	Redundant		TGCAGCTTAGTATGTTTGTTATTGTCCATTTTAGCCATCAGCTATATCTCTTAATGCTGCATACCGAAATTCACTTATTCACTACACTGC	0	0	0	0	0	0	0	0	0	0	0	0	0	0	0	0	0	0	0	0	0	0	0	0	0	0	0	0	0	0	0	0	0	0	0	0	0	0	0	0	0	0	2
SNP_20654	Bb03	9.1	Codominant	Skeleton		TGCAGAAAATTGTCATATGCCAATCTTTGTCTCCCTTGCCGTCCATATCTACCGGTTTGTCTACTTATTTATTTCTGCTGAGCTATTCAT	3	3	2	1	3	3	3	3	1	2	3	3	3	3	3	2	3	1	3	3	1	3	1	3	3	2	3	1	1	2	2	3	3	3	2	3	3	2	1	1	3	2	2
SNP_12572	Bb03	9.7	Codominant	Skeleton		TGCAGAGAGCTGTTTTTTGTTGTCATCTTTGCGTTCCCTGACCTGATTGCTTGTGGATGATGCATCATACCTGGACAGCAAAATATGAGT	3	3	2	1	3	3	3	3	1	2	3	3	3	3	3	2	3	1	3	3	1	3	1	3	3	2	3	1	1	2	2	3	3	3	2	3	3	2	1	1	3	2	2
PAV_19729	Bb03	9.7	Dominant	Redundant	Yes	TGCAGTTTCTGGAGCCTCTTGAACTATGCTACAGGTCACTCTGTGTATGTGGTGACAGGCCAATAGCAGATGGAAGCCTCCTTGATTTCC	0	0	0	0	0	0	0	0	0	0	0	0	0	0	0	0	0	0	0	0	0	0	0	0	0	0	0	0	0	0	0	0	0	0	0	0	0	0	0	0	0	0	2
SNP_2510	Bb03	10.8	Codominant	Skeleton	Yes	TGCAGGAACATCTTTATCCTGTCAGCAGTAAGTTATGATATTATATCTTCTAAAAAGCTTTTATTCTTTGCTAATTTAAAGTGCTATGAA	3	3	2	1	3	3	3	3	1	2	3	3	3	3	3	2	3	1	3	3	1	3	1	3	1	2	3	1	1	2	2	3	3	3	2	3	3	2	1	1	3	2	2
SNP_19770	Bb03	10.8	Codominant	Redundant		TGCAGCAACGGTTGCTATCTTTTGTCAGTTATTTTATGTTATATTTGTTTGTTTGAGTTGACTTCAATGAGTTGATTTTGTTGTAGATTC	3	3	2	1	3	3	3	3	1	2	3	3	3	3	3	2	3	1	3	3	1	3	1	3	1	2	3	1	1	2	2	3	3	3	2	3	3	2	1	1	3	2	2
SNP_13137	Bb03	10.8	Codominant	Redundant	Yes	TGCAGCAAGAGGTGTTCCAATGAGTAGAGCTCACATAAGAGTTGGTGGTTACTATGAAGGTCTTTGAAAAGCATTGATTTTAGGTTCCTT	3	3	2	1	3	3	3	3	1	2	3	3	3	3	3	2	3	1	3	3	1	3	1	3	1	2	3	1	1	2	2	3	3	3	2	3	3	2	1	1	3	2	2
SNP_17691	Bb03	10.8	Codominant	Redundant	Yes	TGCAGAAATTGCATCATTCAATTTGGTCGCGTGCTGCACCACTTGCTTAATCCTCTGAAATCATATTCAAGGATTAGTTCAACAACCAAC	3	3	2	1	3	3	3	3	1	2	3	3	3	3	3	2	3	1	3	3	1	3	1	3	1	2	3	1	1	2	2	3	3	3	2	3	3	2	1	1	3	2	2
PAV_13673	Bb03	10.8	Dominant	Redundant		TGCAGACAAAACACAATACTAGACATTTTAAAATTTAAATTAACTAGCCCACAGTTGAAGAGACAGAAAAATAAAAAGAACAAAAATGCT	0	0	0	0	0	0	0	0	0	0	0	0	0	0	0	0	0	0	0	0	0	0	0	0	0	0	0	0	0	0	0	0	0	0	0	0	0	0	0	0	0	0	5
SNP_15471	Bb03	12.8	Codominant	Skeleton	Yes	TGCAGCAGATGAGTGCTTTTATGTTAGAGATGCTGATTGCGAATCTGGAACTGCATCAATGTCTAGTGATCTTAGAAAGAAACTCGACAT	3	3	2	1	3	3	3	3	1	3	3	3	3	3	3	2	3	1	3	3	1	3	1	3	1	2	3	1	1	2	2	3	3	3	2	3	3	2	1	1	3	2	2
PAV_606	Bb03	12.8	Dominant	Redundant	Yes	TGCAGGGCAACTTTTGTTTCTCCAATCTTACAAACGCCGTTGATCAAAGTTCCATACCTAATTTGGTTCATCTGAAAACCTTGTGCTCTC	0	0	0	0	0	0	0	0	0	0	0	0	0	0	0	0	0	0	0	0	0	0	0	0	0	0	0	0	0	0	0	0	0	0	0	0	0	0	0	0	0	0	5
PAV_7865	Bb03	12.8	Dominant	Redundant		TGCAGAATAAGTGAACTAGGTTGAAAATCAAAATTTTTAACCTAAGCAGATCCGAATCCATAACTCGTGGTGGGCCAGCCGAGGTGCAAC	0	0	0	0	0	0	0	0	0	0	0	0	0	0	0	0	0	0	0	0	0	0	0	0	0	0	0	0	0	0	0	0	0	0	0	0	0	0	0	0	0	0	5
PAV_13727	Bb03	12.8	Dominant	Redundant	Yes	TGCAGATTCGAATTCCATTTGAGATTGAGAGAAAGTGAATGAGAGAAAGCATATGTCTCTCTCTCTCTCACTATATTCATTACCTTCCAT	0	0	0	0	0	0	0	0	0	0	0	0	0	0	0	0	0	0	0	0	0	0	0	0	0	0	0	0	0	0	0	0	0	0	0	0	0	0	0	0	0	0	5
SNP_8105	Bb03	13.6	Codominant	Skeleton	Yes	TGCAGGCCAATCAGAAGAATATATTTCTGAACATTGTTCAATGTTCATCTCCACCAAAGCAATGCCACATAAAATCAAAGTATTCAAGGG	3	3	2	1	3	2	3	3	1	3	3	3	3	3	3	2	3	1	3	3	1	3	1	3	1	2	3	1	1	2	2	3	3	3	2	3	3	2	1	1	3	2	2
SNP_22687	Bb03	15.1	Codominant	Skeleton	Yes	TGCAGGCGCTACTGGACCCACGGCGGCACCCTCCGCGACATCCCCGTCGGCGGTGGTAGCCGCAAGAACGCCAAGCGCTCCCGCACCCAC	3	3	2	1	3	3	3	3	1	3	3	3	3	3	3	2	3	1	3	3	1	3	1	2	1	2	3	1	1	2	2	3	3	3	2	3	3	2	1	1	3	2	2
PAV_7820	Bb03	*	Dominant	Attached		TGCAGAAAAACCGATGCAGGGACCAGAGAGTATACAGTTTTATAATTCACCACACATTGTTTATAAGTAAATAAATCAAGTATTAATAAA	0	0	0	0	0	0	0	0	0	0	0	0	0	0	0	0	0	0	0	0	0	0	0	0	0	0	0	0	0	0	0	0	0	0	0	0	0	0	0	0	0	0	5
SNP_12917	Bb03	15.9	Codominant	Skeleton	Yes	TGCAGTGTCTTCAATAATGTTCCATATTGATAGAGTCAAAGTAGATGTTTACTTAGTTTTAGGTTTCCAACAAGGACTCGTATCACACTC	3	3	2	1	3	3	3	3	1	3	3	3	3	3	3	2	3	1	3	3	1	3	1	2	1	2	3	1	1	2	2	1	3	3	2	3	3	2	1	1	3	2	2
SNP_17358	Bb03	16.5	Codominant	Skeleton		TGCAGTAATTCTTAGTTATTGTAGAGAGATCGGTTTGTTGGACAAATTTGTGAAGGGGATAGAATATTTGAGTACAAAGTTGCATTTAAA	3	3	2	1	3	3	3	3	1	3	3	3	3	3	3	2	3	1	3	3	1	3	1	2	1	2	3	1	1	2	2	1	3	3	2	3	3	2	1	1	3	2	2
SNP_22519	Bb03	23.8	Codominant	Skeleton	Yes	TGCAGTTACTTGTTATTTGTTGCAAAGATGTGGGGTCAGAAGAGTGAAGATTGGTGCATAAAAAATCTTGGAAAATCCTTGGGATGGGTC	3	2	2	1	3	3	3	3	1	3	3	3	3	3	3	2	3	1	2	3	3	3	1	2	1	2	3	1	1	2	2	1	1	3	2	3	3	2	3	1	3	2	2
PAV_2166	Bb03	*	Dominant	Attached	Yes	TGCAGAAAAGGGTTTCAGTGGTATAACAGGTAAACAAGGAGCCAAGGGACCTCTAGCACAGTATATATAGTTATACACCCAAGTGATTGT	0	0	0	0	0	0	0	0	0	0	0	0	0	0	0	0	0	0	0	0	0	0	0	0	0	0	0	0	0	0	0	0	0	0	0	0	0	0	0	0	0	0	5
PAV_22286	Bb03	*	Dominant	Attached		TGCAGTAGTCGCGCGCGTGGGAGGAACGCGGTGAGAGGGGGAGCGAAGGAAAGGTGAGGTTTTGTTTCGCACCATTGCATTGAATTTGAT	0	0	0	0	0	0	0	0	0	0	0	0	0	0	0	0	0	0	0	0	0	0	0	0	0	0	0	0	0	0	0	0	0	0	0	0	0	0	0	0	0	0	5
SNP_17137	Bb03	24.6	Codominant	Skeleton		TGCAGAATGGGCATAAGTTTGAGTCTTCTGTTTGAATAACTCCCATTTTGTACGGAGTTTGTTCTTGACAGCACGCCATAGAAAATGTAA	3	3	2	1	3	3	3	3	1	3	3	3	3	3	3	2	3	1	2	3	3	3	1	2	1	2	3	1	1	2	2	1	1	3	2	3	3	2	3	1	3	2	2
PAV_15595	Bb03	24.6	Dominant	Redundant		TGCAGATCATAATCGAATCAGTCGAATAAGATGGATCAATAAAAAAAATACTCATAAATTCTTATTGACAAATATTAATTATTCAATTTT	0	0	0	0	0	0	0	0	0	0	0	0	0	0	0	0	0	0	0	0	0	0	0	0	0	0	0	0	0	0	0	0	0	0	0	0	0	0	0	0	0	0	2
SNP_12630	Bb03	25.5	Codominant	Skeleton	Yes	TGCAGGGTAATCTTTCCGTTTTCTGCCTATCATCAGAATTATTGCATCAGATAATGGCAAAGGTGGAAGCTGAATAGTATCATAGCTCAT	3	3	2	1	3	3	3	3	1	3	3	3	3	3	3	2	3	1	2	3	3	3	1	2	1	2	3	1	1	2	2	1	1	3	2	3	3	2	3	1	3	2	2
SNP_9212	Bb03	25.5	Codominant	Redundant	Yes	TGCAGCCTGGATAGCCTTTATTGTTGGAAAGATTCCTGCAAGAAAATCAAAACCTTGTGTTTGAGAGGAAGTAGACTGCTTGATTTGGTC	3	3	2	1	3	3	3	3	1	3	3	3	3	3	3	2	3	1	2	3	3	3	1	2	1	2	3	1	1	2	2	1	1	3	2	3	3	2	3	1	3	2	2
SNP_12286	Bb03	25.5	Codominant	Redundant	Yes	TGCAGAGAAGAACACTGAGTGAAAGTCAATGGCAACGAACCAGAAAGCCTGTTCTCGGAGAGATCAAGTTCCACGAGAGTCTCGCAAAGG	3	3	2	1	3	3	3	3	1	3	3	3	3	3	3	2	3	1	2	3	3	3	1	2	1	2	3	1	1	2	2	1	1	3	2	3	3	2	3	1	3	2	2
PAV_20839	Bb03	25.5	Dominant	Redundant	Yes	TGCAGTGTTCCAAATTATGCAAAAGAATCATCTCAAGTTATGATTAAGACTTGATAGACGATCTTAACTTGTGGGGGGTTGGAAACATTT	0	0	0	0	0	0	0	0	0	0	0	0	0	0	0	0	0	0	0	0	0	0	0	0	0	0	0	0	0	0	0	0	0	0	0	0	0	0	0	0	0	0	2
SNP_14434	Bb03	25.8	Codominant	Skeleton		TGCAGGCAAATTGGTGCAAGGCATCTGCAATAATCTTAACTTGGACTGCTCAAAATTGTTGTCACTTTTCACAGGTACCACTTGGACTAA	3	3	2	1	3	3	3	3	1	3	3	3	3	3	3	2	3	1	2	3	3	3	1	2	1	2	3	1	1	2	2	1	1	3	2	3	3	2	3	1	3	2	2
SNP_9017	Bb03	28.9	Codominant	Skeleton		TGCAGTTGTTCAACGAACTCGCCAACCACCACTGCTGTTGTGAGTTAGAAAAACTTAATACTGCATTTCGCTATCTGTTACTATCACATG	3	3	2	1	3	3	3	3	1	3	3	3	3	3	3	2	3	1	2	3	3	3	1	2	1	2	3	1	3	2	2	1	1	3	2	3	3	2	3	1	3	2	2
PAV_8647	Bb03	*	Dominant	Attached		TGCAGCTGGCCACTCCAATTTGAAAAGTCAAGATCCAAAACAATAGACATAGATGAATTAACAATGTTAAAATTAGTTAGATTTCAAAAT	0	0	0	0	0	0	0	0	0	0	0	0	0	0	0	0	0	0	0	0	0	0	0	0	0	0	0	0	0	0	0	0	0	0	0	0	0	0	0	0	0	0	5
SNP_6992	Bb03	30.3	Codominant	Skeleton	Yes	TGCAGGATTCATCCTTACTGAACAATGGATTTATGTTGGATGCTAGTTGACCTAGTATCCAAGAACTTTCTTCTTCTATACTCATTCTAT	3	3	2	1	3	3	3	3	1	3	3	3	3	3	3	2	3	1	2	3	3	3	1	2	1	2	3	1	2	3	2	1	1	3	2	3	3	2	3	1	3	3	2
SNP_19772	Bb03	30.3	Codominant	Redundant		TGCAGTTCCAGTATTTCACGTTTACAACATTGTCTCTGCATTTTCCATCACAGCATATAGTTGATTAGCCTGTTATTTTGTTGATAACTG	3	3	2	1	3	3	3	3	1	3	3	3	3	3	3	2	3	1	2	3	3	3	1	2	1	2	3	1	2	3	2	1	1	3	2	3	3	2	3	1	3	3	2
SNP_18352	Bb03	30.9	Codominant	Skeleton		TGCAGCCAAAATGCTCTATATCTTTGGACCCATTAGATCTCCTCCAACTCTAATAAACTTCTTGATTTCCATAGAAAAATCAAATTTCGA	3	3	2	1	3	2	3	3	1	3	3	3	3	3	3	2	3	1	2	3	3	3	1	2	1	3	3	1	2	3	2	1	1	3	2	3	3	2	3	1	3	3	2
SNP_17948	Bb03	32	Codominant	Skeleton	Yes	TGCAGTACTTTGACTTGTGATAATTCATTGAGTTTTGCTTTTTTGTTTTTAAATATTTGAGTGAAATTGGGGTTTTGTTTTTTGAATTAT	3	3	2	1	3	3	3	3	1	3	3	3	3	3	3	2	3	1	2	3	3	3	1	2	1	3	3	1	2	3	2	1	1	3	2	3	3	2	3	1	3	3	2
SNP_20275	Bb03	32	Codominant	Redundant	Yes	TGCAGGGAGTTGCAGCACTGAATTCACTTTTTCTGCTTCAGGTTAGTTTCTCAAAGGTTTGTTTTGGGGGATGCGTAAATATATTTGGGA	3	3	2	1	3	3	3	3	1	3	3	3	3	3	3	2	3	1	2	3	3	3	1	2	1	3	3	1	2	3	2	1	1	3	2	3	3	2	3	1	3	3	2
PAV_6709	Bb03	*	Dominant	Attached		TGCAGTACCATTTATACAGGTCAACAAGTTATCTTGCTCTATATGATGATTTTTTTTCCAACAAGTTATATCTTGCTCTATATGATGATT	0	0	0	0	0	0	0	0	0	0	0	0	0	0	0	0	0	0	0	0	0	0	0	0	0	0	0	0	0	0	0	0	0	0	0	0	0	0	0	0	0	0	2
SNP_19621	Bb03	32.3	Codominant	Skeleton	Yes	TGCAGTTAGAGAAGCTATTGAAGAAGCAGGAGTTCGAGGAGACCTAATGGTGAAAAGCTTCGCATATATCAATTGATTTAACATTTTCTT	3	3	2	1	3	3	3	3	1	3	3	3	3	3	3	2	3	1	2	1	3	3	1	2	1	3	3	1	2	3	2	1	1	3	2	3	3	2	3	1	3	3	2
SNP_7064	Bb03	32.3	Codominant	Redundant	Yes	TGCAGAGAAAATAAAGTGAGTTGTGTGAATATACTGAAAACCATATTCTAAAACCACAGAACATATATATCTAATTAGGTAAATTTCAAA	3	3	2	1	3	3	3	3	1	3	3	3	3	3	3	2	3	1	2	1	3	3	1	2	1	3	3	1	2	3	2	1	1	3	2	3	3	2	3	1	3	3	2
SNP_1547	Bb03	32.3	Codominant	Redundant		TGCAGGTAGGAGTTAATTGCACCTAGAGCATAATGTCATCTGATCCTATTATTACTTGTGTTGTGTAGTTTATTGCTAAATTTAGGTGCA	3	3	2	1	3	3	3	3	1	3	3	3	3	3	3	2	3	1	2	1	3	3	1	2	1	3	3	1	2	3	2	1	1	3	2	3	3	2	3	1	3	3	2
PAV_150	Bb03	32.3	Dominant	Redundant		TGCAGCAAAGAAAACACAAGTCACCTGATGTTTTCGATGCTTCTTCCCAATTATCAAAAAATAAATATTACTTCTCCCCAACTATCAAAA	0	0	0	0	0	0	0	0	0	0	0	0	0	0	0	0	0	0	0	0	0	0	0	0	0	0	0	0	0	0	0	0	0	0	0	0	0	0	0	0	0	0	5
PAV_15584	Bb03	32.3	Dominant	Redundant		TGCAGAGCAATTGCTGATGGAGCATCGTGCGAATGGAGAAAAGAGCAGGAGTGAGGAGGTGATGAATGAGATTGGTCTTTGTTATTTCTA	0	0	0	0	0	0	0	0	0	0	0	0	0	0	0	0	0	0	0	0	0	0	0	0	0	0	0	0	0	0	0	0	0	0	0	0	0	0	0	0	0	0	5
PAV_7311	Bb03	32.3	Dominant	Redundant		TGCAGTAAATAGAGGAGTATTTGATATGGTAGGACAATTAATTGTATTATCACATAAACAATATATTTAAACATATTAATTTTTTTCACA	0	0	0	0	0	0	0	0	0	0	0	0	0	0	0	0	0	0	0	0	0	0	0	0	0	0	0	0	0	0	0	0	0	0	0	0	0	0	0	0	0	0	5
PAV_13687	Bb03	32.3	Dominant	Redundant	Yes	TGCAGTAGAATAAACAATTGAAGCCCAGGCAAGTGAGCGAAGCTTCTCCCTGACATCTTGTTCACAATATGATGCAGTCTGCTGGTTTTT	0	0	0	0	0	0	0	0	0	0	0	0	0	0	0	0	0	0	0	0	0	0	0	0	0	0	0	0	0	0	0	0	0	0	0	0	0	0	0	0	0	0	5
SNP_1016	Bb03	34.3	Codominant	Skeleton	Yes	TGCAGGGCTCCCGGCCTCAGAGCTAAATATAGTAAAGGCAGATTTAGAAAAAGACGAGCGTGTGTACTGGTTGGTATCTTTCTGACTTTT	3	3	2	1	3	3	3	3	1	1	1	3	3	3	3	2	3	3	2	1	3	3	1	2	1	3	3	1	2	3	2	1	1	3	2	3	3	2	3	1	3	3	2
SNP_13064	Bb03	34.3	Codominant	Redundant	Yes	TGCAGCAGCGGTATAATCTCCCTTGGCAAGATTACCGGCTGAGCTCATTTCAGCAAGCAGTAATAGACCCCTGCCACGAGGCAAACCCTG	3	3	2	1	3	3	3	3	1	1	1	3	3	3	3	2	3	3	2	1	3	3	1	2	1	3	3	1	2	3	2	1	1	3	2	3	3	2	3	1	3	3	2
SNP_2015	Bb03	34.3	Codominant	Redundant	Yes	TGCAGAATTCAAAAAATCCTGATTGATTTTGAATTTTGATAATGTGTGTGTGCCGTCAAATCTCATCGAATCACGAATCCATACAACCCA	3	3	2	1	3	3	3	3	1	1	1	3	3	3	3	2	3	3	2	1	3	3	1	2	1	3	3	1	2	3	2	1	1	3	2	3	3	2	3	1	3	3	2
SNP_15958	Bb03	34.3	Codominant	Redundant		TGCAGGTACCACTAAAAGGTCGAATTCTTCATTTAGGAGAACATAAAAGTTGTAGCCCTTTAAGTCAGCTTCACGGGCCTTCTGAGTTTG	3	3	2	1	3	3	3	3	1	1	1	3	3	3	3	2	3	3	2	1	3	3	1	2	1	3	3	1	2	3	2	1	1	3	2	3	3	2	3	1	3	3	2
SNP_22909	Bb03	34.3	Codominant	Redundant	Yes	TGCAGTTGCATCCAAGTCTGAGGAAGTTCTTCTTGTTGGCAATGGAGTCCGAACATTTATTGCTGTGCTACTGTTCTGAATTCTGATTCC	3	3	2	1	3	3	3	3	1	1	1	3	3	3	3	2	3	3	2	1	3	3	1	2	1	3	3	1	2	3	2	1	1	3	2	3	3	2	3	1	3	3	2
SNP_21759	Bb03	34.3	Codominant	Redundant	Yes	TGCAGCTTAGCCTTGCAATATTGATGAGAAGAGATTTCAGTTGGATTGGAAACATAGAAGTATTTGATCCTATACTTTCGCGAACCGAGT	3	3	2	1	3	3	3	3	1	1	1	3	3	3	3	2	3	3	2	1	3	3	1	2	1	3	3	1	2	3	2	1	1	3	2	3	3	2	3	1	3	3	2
SNP_4875	Bb03	34.8	Codominant	Skeleton		TGCAGTATTTAACTATTATCAGATATAAGATAGACATTTATATATTAATAATACAACAGTACAATAATTATGAAATCCTTTTTTCCATAA	2	2	2	1	3	3	3	3	1	1	1	3	3	3	3	2	3	3	2	1	3	3	1	2	1	3	3	1	2	3	2	1	1	3	2	3	3	2	3	1	3	3	2
SNP_3764	Bb03	35.7	Codominant	Skeleton		TGCAGCTACTAGTTTGTGAATCATTTTGTTGTGCCGTGGAAGACGGAAAAGAATACTTACGCTGAAAAGTTGGGTAATATTTGGTATTAG	3	3	2	1	3	3	3	3	1	1	1	3	3	3	3	2	3	3	2	1	3	3	1	2	1	3	3	1	2	3	2	1	1	3	2	3	3	2	3	1	3	3	2
SNP_21575	Bb03	35.7	Codominant	Redundant		TGCAGCAGAAGCCTCCAAAGAAACCAAATTAACAGCACCATCACAGTTGACTTTAATAAATCTCGGATCAGGGGGTTCCCAGTAAAGGGA	3	3	2	1	3	3	3	3	1	1	1	3	3	3	3	2	3	3	2	1	3	3	1	2	1	3	3	1	2	3	2	1	1	3	2	3	3	2	3	1	3	3	2
SNP_6664	Bb03	36.2	Codominant	Skeleton		TGCAGAGTGGGATCGTTCTGCTCTGATACCAAGTCAAATTAACTTAAGCCTATTTTGTGAACACACTCCAAGGCACCTCACATAGTGAGG	3	3	2	1	3	2	3	3	1	1	1	3	3	3	3	2	3	3	2	1	3	3	1	2	1	3	3	1	2	3	2	1	1	3	2	3	3	2	3	1	3	3	2
PAV_15689	Bb03	*	Dominant	Attached		TGCAGATTTGAATTCCTATCTTTATCCTTATCTTTAATATCAGTTTTATCTTTAATATATCTTTAGTGTTATTTTTTATCTTATCTTAGG	0	0	0	0	0	0	0	0	0	0	0	0	0	0	0	0	0	0	0	0	0	0	0	0	0	0	0	0	0	0	0	0	0	0	0	0	0	0	0	0	0	0	5
PAV_6919	Bb03	*	Dominant	Attached		TGCAGAATTGTGACAGCATTTTGCTGCATAATCTTGACAAATTTTCTGCATAATTTTCTGCATAATTTTGCTGCATAATTTTGTTTCTGC	0	0	0	0	0	0	0	0	0	0	0	0	0	0	0	0	0	0	0	0	0	0	0	0	0	0	0	0	0	0	0	0	0	0	0	0	0	0	0	0	0	0	5
SNP_5843	Bb03	36.8	Codominant	Skeleton		TGCAGTCGCATCCTCTATGCAAATTTCCCCAATCCTCTAATCCCTTTACAAACTCACCACCCCAAATCCCTTCTCCAAACCCAAACTGCT	3	1	2	1	3	3	3	3	1	1	1	3	3	3	3	2	3	3	2	1	3	3	1	2	1	3	3	1	2	3	2	1	1	3	2	3	3	2	3	1	3	3	2
PAV_17395	Bb03	36.8	Dominant	Redundant		TGCAGAGCACTTCTCAAAAAGTTTGAAATGTACAAATGCAAAGAGGCATCAAGACCTATGACAACAAACTGCTATCTAGATGCTGATTTA	0	0	0	0	0	0	0	0	0	0	0	0	0	0	0	0	0	0	0	0	0	0	0	0	0	0	0	0	0	0	0	0	0	0	0	0	0	0	0	0	0	0	5
PAV_587	Bb03	36.8	Dominant	Redundant		TGCAGGTCAAAGACAAAATACAAAGAAATTAACTGACTAATTTAACTTTTACAATCAAAATAAGGCAGCCACCTAACTAAGCATCCAAAA	0	0	0	0	0	0	0	0	0	0	0	0	0	0	0	0	0	0	0	0	0	0	0	0	0	0	0	0	0	0	0	0	0	0	0	0	0	0	0	0	0	0	5
PAV_19628	Bb03	36.8	Dominant	Redundant		TGCAGAGAAGAGAAAAGAGAGAGTTACTCAAACCCCAGAGCCGCCGCACCAAAATCGTCACCGCGACTTCGTTCACCGTTGGATCGGGCT	0	0	0	0	0	0	0	0	0	0	0	0	0	0	0	0	0	0	0	0	0	0	0	0	0	0	0	0	0	0	0	0	0	0	0	0	0	0	0	0	0	0	5
PAV_1110	Bb03	36.8	Dominant	Redundant		TGCAGCTAGGACATTGTTAAGTGGCTAAATTACTTGGATTTATTGTATAGTTAAGAGCCATTAACAATTGTTTTGTGGATATTTTCAGAT	0	0	0	0	0	0	0	0	0	0	0	0	0	0	0	0	0	0	0	0	0	0	0	0	0	0	0	0	0	0	0	0	0	0	0	0	0	0	0	0	0	0	5
PAV_2959	Bb03	36.8	Dominant	Redundant		TGCAGCCATTGGCACTGATTCGCACTTCTCAGTTTCTCCCTCTTCGCACTTCTCAGTTACTACTCGAAACCGATTCGCACCTCAAAATTT	0	0	0	0	0	0	0	0	0	0	0	0	0	0	0	0	0	0	0	0	0	0	0	0	0	0	0	0	0	0	0	0	0	0	0	0	0	0	0	0	0	0	5
PAV_10808	Bb03	36.8	Dominant	Redundant		TGCAGAAGATGAGTATATCGTGGCTGGAAGTTGTTGTGCTCAATCTATTTGGTTGAAGCAACAACTTACCGACTTCGGTATGCATATAGG	0	0	0	0	0	0	0	0	0	0	0	0	0	0	0	0	0	0	0	0	0	0	0	0	0	0	0	0	0	0	0	0	0	0	0	0	0	0	0	0	0	0	5
PAV_17246	Bb03	36.8	Dominant	Redundant		TGCAGCCCAAAATGTAAAAGAGATAACCAATCTGTTTTTGGGCCTATGTTAATAAAGAACCAATTCTGCCCAACAGATTATTTACAAATT	0	0	0	0	0	0	0	0	0	0	0	0	0	0	0	0	0	0	0	0	0	0	0	0	0	0	0	0	0	0	0	0	0	0	0	0	0	0	0	0	0	0	5
SNP_17033	Bb03	38.2	Codominant	Skeleton		TGCAGAAAGGTACTTATAATATCAGAAGGGGCACAGTTACAATACCAAACCAATCACAAATTTTGTTCCATAACTTGATCGCAAATGGAC	3	3	2	1	3	3	3	3	1	1	1	3	3	3	3	2	3	3	2	1	3	3	1	2	1	3	3	1	2	3	2	1	1	3	2	3	3	2	3	1	3	3	2
SNP_1804	Bb03	39.4	Codominant	Skeleton		TGCAGCATAAGAAAGGTGAAACAAACATAACAACACAACACCTGAAGTGAAATAATGAAAAAAGAGATTGAAAAATAGATAAATAGATAG	3	3	2	1	3	3	3	3	1	1	1	3	3	3	3	2	3	3	2	1	3	3	1	2	1	3	3	1	2	3	2	1	1	3	2	3	3	2	3	1	3	3	2
SNP_21160	Bb03	39.4	Codominant	Redundant		TGCAGACAATTGCACTCTGCACTGAGTAGTAATGTAATTTTCCTCTGTGTGAGTGAGGAGTCTCTGTAATAAGCCTCATCTGTGTTCACG	3	3	2	1	3	3	3	3	1	1	1	3	3	3	3	2	3	3	2	1	3	3	1	2	1	3	3	1	2	3	2	1	1	3	2	3	3	2	3	1	3	3	2
SNP_19562	Bb03	39.4	Codominant	Redundant		TGCAGATCTGGGATGAAGCTCGACATTGTTGTAGGGCCTTAAGTGAGGGAAGCATAAGCATCCAAATACCTTTAAAAATTTATAATCTGG	3	3	2	1	3	3	3	3	1	1	1	3	3	3	3	2	3	3	2	1	3	3	1	2	1	3	3	1	2	3	2	1	1	3	2	3	3	2	3	1	3	3	2
SNP_2152	Bb03	39.4	Codominant	Redundant		TGCAGCACCCTCTAGCTCCAGCGAGCCATTTCTGGCTCCAGCGAGAGGGCCACCGAAGCTTCAAATTTCCTGAATTGGTCTCTCGCTCCA	3	3	2	1	3	3	3	3	1	1	1	3	3	3	3	2	3	3	2	1	3	3	1	2	1	3	3	1	2	3	2	1	1	3	2	3	3	2	3	1	3	3	2
SNP_20987	Bb03	39.4	Codominant	Redundant		TGCAGTGCAATTGGCATTAGAGCGATTTCTTGAAACTTATTCAAGTGTTTTTATTTTGTAGAAAATAGGAATGGCAAATCAACGCACCTG	3	3	2	1	3	3	3	3	1	1	1	3	3	3	3	2	3	3	2	1	3	3	1	2	1	3	3	1	2	3	2	1	1	3	2	3	3	2	3	1	3	3	2
SNP_1354	Bb03	39.4	Codominant	Redundant		TGCAGTCTCACCATCGCTCGCCGCCTTCTGCTGGAGTTCCGTTAGAGTTGACTGCCGTTGACTGGCAGCGTTTTTAACGGTGAACCTAGG	3	3	2	1	3	3	3	3	1	1	1	3	3	3	3	2	3	3	2	1	3	3	1	2	1	3	3	1	2	3	2	1	1	3	2	3	3	2	3	1	3	3	2
SNP_18003	Bb03	39.4	Codominant	Redundant		TGCAGAGATAACTCTGTTTTCTAAGTTTCACTCAGATTTCTGTGTTGTTAAATCCCAGGGTTCTAAGAAGCCTCTTCTACAAGGACTGAT	3	3	2	1	3	3	3	3	1	1	1	3	3	3	3	2	3	3	2	1	3	3	1	2	1	3	3	1	2	3	2	1	1	3	2	3	3	2	3	1	3	3	2
SNP_386	Bb03	39.4	Codominant	Redundant		TGCAGCAGTGTAAACTTGACCGGAGCAACCGATCCGGTGGTTCTTCCGGTTGGCGGACACTTTCAACTCCACATCGAGCTCCCTGCTCTT	3	3	2	1	3	3	3	3	1	1	1	3	3	3	3	2	3	3	2	1	3	3	1	2	1	3	3	1	2	3	2	1	1	3	2	3	3	2	3	1	3	3	2
SNP_7677	Bb03	39.4	Codominant	Redundant	Yes	TGCAGCAGGCTTCCCGGTTGTTGGGTAGCAACAACTGTTCTGTGTGTCACAGTATGATCCTCGCCACTGCATATGCAATATCCAAAACAA	3	3	2	1	3	3	3	3	1	1	1	3	3	3	3	2	3	3	2	1	3	3	1	2	1	3	3	1	2	3	2	1	1	3	2	3	3	2	3	1	3	3	2
SNP_8404	Bb03	*	Codominant	Attached		TGCAGATATGGCGTGCCCTAGGTAATCAATAAAAGGCAAGCCAAACGTGCATTTCTTTTGGTTAGCCACAAATTGGTGCCAAGAGAAAAG	1	3	2	1	1	3	3	3	1	1	1	3	3	1	1	2	3	3	2	1	3	1	1	2	1	3	3	1	2	3	2	1	1	3	2	3	3	2	3	1	3	3	2
PAV_2720	Bb03	*	Dominant	Attached		TGCAGAATTTCAATTGATTGAAAACTGTGTAATCGATTGGTTCGATCATTTTTTCAAAAAGCTGAGTTTCAACTGAATCCTTTCAATATT	0	0	0	0	0	0	0	0	0	0	0	0	0	0	0	0	0	0	0	0	0	0	0	0	0	0	0	0	0	0	0	0	0	0	0	0	0	0	0	0	0	0	2
PAV_22290	Bb03	*	Dominant	Attached		TGCAGATGCCTGAAGTGTTCAGCAGATTAGTCTTAGTTTGGGCCTGGATTTGTGAAGGCCCAACATTTTGCTATAAATAGAGACCTAGAC	0	0	0	0	0	0	0	0	0	0	0	0	0	0	0	0	0	0	0	0	0	0	0	0	0	0	0	0	0	0	0	0	0	0	0	0	0	0	0	0	0	0	2
PAV_10412	Bb03	*	Dominant	Attached	Yes	TGCAGGCAAAAAAACCATTGAGGAAATGTACCAGAAGAAGACACAGCTAGAGCACATCCTCCTCCGGCCTGATACCTATGTGGGGTCCGT	0	0	0	0	0	0	0	0	0	0	0	0	0	0	0	0	0	0	0	0	0	0	0	0	0	0	0	0	0	0	0	0	0	0	0	0	0	0	0	0	0	0	2
PAV_16814	Bb03	*	Dominant	Attached		TGCAGTTTTATTCTTCTATAGTTTGTTCTTCTATCAAAAAGACAAAAACGAAATAACAGTGATATGAAGTGCCTTATACAATATGGGTAA	0	0	0	0	0	0	0	0	0	0	0	0	0	0	0	0	0	0	0	0	0	0	0	0	0	0	0	0	0	0	0	0	0	0	0	0	0	0	0	0	0	0	2
PAV_21601	Bb03	*	Dominant	Attached		TGCAGAGAGCCAAGGTTCCAACCAATCTAGTAAGGAAAAGTCTCCATAGGGGATTATAATGCTGAGAGGAGAGCCAAACCAAACTACTCT	0	0	0	0	0	0	0	0	0	0	0	0	0	0	0	0	0	0	0	0	0	0	0	0	0	0	0	0	0	0	0	0	0	0	0	0	0	0	0	0	0	0	5
PAV_826	Bb03	*	Dominant	Attached		TGCAGAATTTCAATCGATTGAAAGAGTTGTAATCGATTGGTTCGATCAGTTTTTTCAAAAAAGCTGAGTTTCAATTGAATACTTCAATCG	0	0	0	0	0	0	0	0	0	0	0	0	0	0	0	0	0	0	0	0	0	0	0	0	0	0	0	0	0	0	0	0	0	0	0	0	0	0	0	0	0	0	5
PAV_4548	Bb03	*	Dominant	Attached		TGCAGTTTTATTCTTCTAAAGTTCGTTCTTCTACCAAAAAGACAAAACCGAAATAACATTGATATGAAGTGCTTTATACACTATGGGTAA	0	0	0	0	0	0	0	0	0	0	0	0	0	0	0	0	0	0	0	0	0	0	0	0	0	0	0	0	0	0	0	0	0	0	0	0	0	0	0	0	0	0	5
SNP_72	Bb03	*	Codominant	Attached	Yes	TGCAGATGTTCTCCCATTTAGCTGCCAGTGGATACTCTCAGTGTTAAATAAGACCATATCCAAAACAGTGAAGTCACTATATTCATTTGA	3	3	3	1	3	3	3	3	1	1	1	3	3	3	3	2	3	3	2	1	3	3	1	2	1	3	3	1	2	3	2	1	1	3	2	3	3	2	3	1	3	3	2
SNP_2165	Bb03	39.6	Codominant	Skeleton	Yes	TGCAGGTCGCGGTAGTCTTCTAGAAGGTGGTGGGGATGGGGAGGGACGGGCCCAGCTAGGTGGTGGTGGTGGTGATGGGCCCGAGCGCCG	3	3	2	1	3	3	3	3	1	1	1	3	3	3	3	2	3	3	2	1	3	3	1	2	1	3	3	1	2	3	2	1	1	3	2	3	3	2	3	1	3	3	2
SNP_12472	Bb03	40.5	Codominant	Skeleton	Yes	TGCAGTGACTCATTTTCAAGATAAATATGTTCATATCAACAAGATAGACATATAACAACATATAGAAAAAGAGCCCTTTAATCTTCATCC	3	3	2	1	3	3	3	3	1	1	1	3	3	3	3	2	3	3	2	1	3	3	1	2	1	3	3	1	2	3	2	1	1	1	2	3	3	2	3	1	3	3	2
PAV_19437	Bb03	40.5	Dominant	Redundant	Yes	TGCAGCTGCGCTGTCTGTTTTCTTTCTCTTGAGTGAAAACCTAGATTTATATAAATTATCTTGACTTCAATATACAGGTAGTTGATAGAG	0	0	0	0	0	0	0	0	0	0	0	0	0	0	0	0	0	0	0	0	0	0	0	0	0	0	0	0	0	0	0	0	0	0	0	0	0	0	0	0	0	0	5
PAV_13855	Bb03	40.5	Dominant	Redundant	Yes	TGCAGTTTGATTCATTAAAGCCTTCTTTTAAAGGTAAACTATGTTGTATTGTTTATGATGTATGGTGTTGTATTGTTGATTGCTCTCTGT	0	0	0	0	0	0	0	0	0	0	0	0	0	0	0	0	0	0	0	0	0	0	0	0	0	0	0	0	0	0	0	0	0	0	0	0	0	0	0	0	0	0	5
PAV_2703	Bb03	40.5	Dominant	Redundant		TGCAGTTAAATTTCATCTTTCTATTACTACAAATTAAAATCTTTTGAGCAAATTACAGCAACACACCCTGACATTTTATGAGATTACATA	0	0	0	0	0	0	0	0	0	0	0	0	0	0	0	0	0	0	0	0	0	0	0	0	0	0	0	0	0	0	0	0	0	0	0	0	0	0	0	0	0	0	5
SNP_18493	Bb03	40.8	Codominant	Skeleton	Yes	TGCAGTACCATCCTAGCTAATAGCCAAAAGAGACAACCAATGCTATGCTTTCCCTTATTATTGGCCGGAATCCCAACATCAACATAACGC	3	3	2	1	3	3	3	3	1	1	1	3	3	3	3	2	3	3	2	1	3	3	1	2	1	3	3	1	2	3	2	1	1	1	2	3	3	2	3	1	3	3	2
PAV_1133	Bb03	40.8	Dominant	Redundant	Yes	TGCAGCTGCGCTGTCTGTTTTCTTTCTCGAGTGAAAACCTAGATTTATATAAATTATCTTGACTTCAATATACAGGTAGTTGATAGAGTA	0	0	0	0	0	0	0	0	0	0	0	0	0	0	0	0	0	0	0	0	0	0	0	0	0	0	0	0	0	0	0	0	0	0	0	0	0	0	0	0	0	0	2
SNP_3298	Bb03	50.6	Codominant	Skeleton	Yes	TGCAGATTTTTTCTTGAAAGTCACGGTTTAAGCCTTGCACAATTTTTGTCTTCCTGATGTCCTCATCATTCTTGTTCTTAACTTCAGGAA	3	3	2	1	3	2	3	3	1	1	1	3	2	3	3	2	3	3	2	1	2	3	1	3	1	3	3	1	2	3	2	1	1	1	2	3	3	3	3	1	3	2	2
PAV_9984	Bb03	50.6	Dominant	Redundant	Yes	TGCAGAATTCTTACTTCAGATTTATATGTCGAGGCAATGCAAACGTTGAAATCTTACTTAGTTTGAATGGCTTTTGCTTCTTTATTATTT	0	0	0	0	0	0	0	0	0	0	0	0	0	0	0	0	0	0	0	0	0	0	0	0	0	0	0	0	0	0	0	0	0	0	0	0	0	0	0	0	0	0	5
SNP_6771	Bb03	60.8	Codominant	Skeleton	Yes	TGCAGGTAACTTTGAGGTGGGGCAGGTCTCCTACAAGTTCAACATTTTGAAATCAAGAGGGCCAAGGAGAATGATTAGCTCATTGAAGTG	2	3	2	1	3	2	3	3	1	1	1	3	2	3	3	2	3	3	2	1	2	3	1	1	3	3	3	1	2	3	3	3	1	1	2	3	1	2	3	1	3	2	2
PAV_22926	Bb03	60.8	Dominant	Redundant	Yes	TGCAGTATTGTTTTGAAAAAGTGTTTCAAACTGCAAGGTCCTAGCTACTTCAAAGAAATGTGCAACAGCTTCTTCAGGTGTGCCAACAAG	0	0	0	0	0	0	0	0	0	0	0	0	0	0	0	0	0	0	0	0	0	0	0	0	0	0	0	0	0	0	0	0	0	0	0	0	0	0	0	0	0	0	5
PAV_17398	Bb03	60.8	Dominant	Redundant	Yes	TGCAGAAGACCCTAAACTTGTAACTTAAGGACAAATACCATCAGGGTTGCTACTTGTTTTACTTTGTCTTGGAGTTAGTTCAAGCCCTTC	0	0	0	0	0	0	0	0	0	0	0	0	0	0	0	0	0	0	0	0	0	0	0	0	0	0	0	0	0	0	0	0	0	0	0	0	0	0	0	0	0	0	5
SNP_10395	Bb03	63	Codominant	Skeleton	Yes	TGCAGGGACTAGCAGGCCAGTTATTCAGCAAGACCAAGTCAACTGAAGAAACCCGAAATGCAGAGGCTGATAACAGGAAGAAACAACAAA	2	3	3	1	3	2	3	3	3	1	1	3	2	3	3	2	3	3	2	3	2	3	1	1	3	3	3	3	2	3	3	3	1	1	2	3	1	2	3	1	3	2	2
SNP_19847	Bb03	63	Codominant	Redundant	Yes	TGCAGGTCCTTCAATGAATCTTCCTTCGAACTGCACAAACAAGTGACTGAGATAGAAATACATATATTTTTCCTTTTTTGGTTTGCTAAA	2	3	3	1	3	2	3	3	3	1	1	3	2	3	3	2	3	3	2	3	2	3	1	1	3	3	3	3	2	3	3	3	1	1	2	3	1	2	3	1	3	2	2
SNP_7872	Bb03	63	Codominant	Redundant	Yes	TGCAGAAATGCTGATGACTGGGGAAGAATTCAGATGAGCATTGCAAAGAATTCTGCTTACAAGCCATTCCATATCACCTGAATCCAATCT	2	3	3	1	3	2	3	3	3	1	1	3	2	3	3	2	3	3	2	3	2	3	1	1	3	3	3	3	2	3	3	3	1	1	2	3	1	2	3	1	3	2	2
SNP_22962	Bb03	65.3	Codominant	Skeleton	Yes	TGCAGGTTCTTTGAATCACATCTAGTTTTTTCTTTGGTGAGGAGTAAGAAAGAGAGAGAAAGTTTTGAGGATGGGAGAGCGTTGTAGACA	2	3	3	1	3	2	3	3	3	3	1	3	2	3	3	2	3	3	2	3	2	3	1	1	3	3	3	3	2	3	3	3	1	1	2	3	1	2	3	1	3	2	2
PAV_25183	Bb03	65.3	Dominant	Redundant	Yes	TGCAGTGAAGCTTTTAACTTCTTTTTTTTTATATAATTTCATACCAAGGTAGTTTATCAGAGTTCTTATTTCTTTGCCAAAAGTGATATT	0	0	0	0	0	0	0	0	0	0	0	0	0	0	0	0	0	0	0	0	0	0	0	0	0	0	0	0	0	0	0	0	0	0	0	0	0	0	0	0	0	0	2
PAV_25192	Bb03	65.3	Dominant	Redundant		TGCAGAGGTAGAGTTACATATTATATATATAGTTCTGATAGTGGAAGTCTTATTATAGTTTGATTTATTTATAGAAAATATATATATCCC	0	0	0	0	0	0	0	0	0	0	0	0	0	0	0	0	0	0	0	0	0	0	0	0	0	0	0	0	0	0	0	0	0	0	0	0	0	0	0	0	0	0	2
PAV_21387	Bb03	65.3	Dominant	Redundant	Yes	TGCAGTGAAGCTTTTAACTTCTTTTTTTTTTATATAATTTCATACCAAGGTAGTTTATCAGAGTTCTTATTTCTTTGCCAAAAGTGATAT	0	0	0	0	0	0	0	0	0	0	0	0	0	0	0	0	0	0	0	0	0	0	0	0	0	0	0	0	0	0	0	0	0	0	0	0	0	0	0	0	0	0	5
SNP_9074	Bb03	71.4	Codominant	Skeleton	Yes	TGCAGAAAAATTTCCTGTACTCTTTGAGGGATCAATGACCTTGTAGTGTTCAATATCCCCAACTAGAGGCTCCTTGAATGTCTTCAGCAT	2	3	3	1	1	3	3	3	3	3	1	3	2	3	3	3	3	3	2	3	2	3	1	1	3	3	3	3	2	3	3	3	1	1	2	3	1	2	3	1	3	3	2
PAV_20276	Bb03	71.4	Dominant	Redundant		TGCAGAGCACACACACAAGGTTGTGGTTTCCATATATCATCCTAGTTTTTTATGCCTTCAGATTCTTATTTTTTTCTTTTCATATTTTTT	0	0	0	0	0	0	0	0	0	0	0	0	0	0	0	0	0	0	0	0	0	0	0	0	0	0	0	0	0	0	0	0	0	0	0	0	0	0	0	0	0	0	5
PAV_19727	Bb03	71.4	Dominant	Redundant		TGCAGTGCTATGAAATGAAAATTGTTTAATAAAGACCAGTGTGTTATCTTACAGAGAGAGAGAGAGTAAAAAAAAGAGAAAAATATAAAA	0	0	0	0	0	0	0	0	0	0	0	0	0	0	0	0	0	0	0	0	0	0	0	0	0	0	0	0	0	0	0	0	0	0	0	0	0	0	0	0	0	0	5
PAV_15321	Bb03	*	Dominant	Attached		TGCAGCAGCAGCAGTAATAATGGAATGAGTGTAATTCTGTCGGTAGTACCCAAAAAATTATTTGTTTCATTTCCACGTAACTCAATTTTG	0	0	0	0	0	0	0	0	0	0	0	0	0	0	0	0	0	0	0	0	0	0	0	0	0	0	0	0	0	0	0	0	0	0	0	0	0	0	0	0	0	0	5
PAV_3559	Bb03	*	Dominant	Attached		TGCAGGGCTAGCCCTTTAAATGATGTCGGGAAAATCTTGCACATCAGAGCATCGTCGGTAGTGTACAAATGTACCTGAGTGACATATGTA	0	0	0	0	0	0	0	0	0	0	0	0	0	0	0	0	0	0	0	0	0	0	0	0	0	0	0	0	0	0	0	0	0	0	0	0	0	0	0	0	0	0	5
SNP_870	Bb03	76.6	Codominant	Skeleton	Yes	TGCAGGATGTGGAAAGGGTTGGATTGTACTTACAAGGGAAGCGAGGCTGAACGTAAACGCTTACCAAAAGGCTCATTTCTAATGTTTTCA	2	1	3	1	1	1	3	3	3	3	1	1	2	3	3	3	3	3	2	3	2	3	1	1	3	3	3	1	2	1	3	3	1	1	2	3	1	2	1	1	3	1	2
PAV_25035	Bb03	76.6	Dominant	Redundant	Yes	TGCAGAACCCAAAAGATCGCAACTTCACTAACCGTGACAACTCAAAAGAAAACTAGAAAGGAGCTATTGTTCACCGAGTCATTTAATCAA	0	0	0	0	0	0	0	0	0	0	0	0	0	0	0	0	0	0	0	0	0	0	0	0	0	0	0	0	0	0	0	0	0	0	0	0	0	0	0	0	0	0	2
SNP_18209	Bb03	82.7	Codominant	Skeleton	Yes	TGCAGTGAAGTGAGGACAGATTTCAAGATCTGAACATACAAGGATTCCCTTTCTTTCTTAGCATCACTTGCCACCTCATTCAACAAGGTA	2	3	3	1	1	3	3	3	3	3	1	3	2	3	3	3	3	3	2	3	2	3	1	1	3	3	3	3	2	3	3	3	1	1	2	3	1	2	3	1	3	3	2
PAV_25186	Bb03	82.7	Dominant	Redundant		TGCAGAGCACACACACAAGGTATGTGGTTTCCATATATCATCCTAGTTTTTTATGCCTTCAGATTCTTATTTTTTTCTTTTCATATTTTT	0	0	0	0	0	0	0	0	0	0	0	0	0	0	0	0	0	0	0	0	0	0	0	0	0	0	0	0	0	0	0	0	0	0	0	0	0	0	0	0	0	0	2
SNP_19056	Bb03	83.3	Codominant	Skeleton		TGCAGGAGAACTCAAGCCGCCTATGATTGGTATGGTATCCCTTTCTTAATCAAACTCAATTTTCTGACTTTGTATTTCCGTAGTAATATT	2	2	3	1	1	3	3	3	3	3	1	3	2	3	3	3	3	3	2	3	2	3	1	1	3	3	3	3	2	3	3	3	1	1	2	3	1	2	3	1	3	3	2
SNP_23249	Bb03	84.7	Codominant	Skeleton	Yes	TGCAGGAATTTATTGGGACAAGTTGTCTCCTGAGAAGCTAGGACAAATTCGTATACTGAAGGAGCTCAAGAAGAGGATTGAACAAGAGAC	2	3	3	1	1	3	3	3	3	3	1	3	2	1	3	3	3	3	2	3	3	3	1	1	3	3	1	3	2	3	3	3	1	1	2	3	1	2	3	1	3	3	2
SNP_9470	Bb03	87	Codominant	Skeleton	Yes	TGCAGTAAGAAATAAAGGACCTCATTTAGTGTCAGTTATTTATACAGTAAGGATACAGACAGACATACTAGCACAAGAAACAGGATACAC	2	3	3	1	1	3	3	3	3	3	1	3	2	1	3	3	3	3	2	3	3	3	3	1	3	3	1	3	2	3	3	3	1	1	2	2	1	2	2	1	3	3	2
SNP_7829	Bb03	87	Codominant	Redundant		TGCAGAAATTGCCTAAATACTTGCCTTTGACTCGAAATGTAAAACGGTCCCGGCATAATAAGGTTGTGTTACTTCGAGATCCACTGAGGA	2	3	3	1	1	3	3	3	3	3	1	3	2	1	3	3	3	3	2	3	3	3	3	1	3	3	1	3	2	3	3	3	1	1	2	2	1	2	2	1	3	3	2
SNP_8654	Bb03	90.1	Codominant	Skeleton	Yes	TGCAGAAGCAGAACTACACAGTTCCAAAGTCAATGACATAGATAAAACCGTGTTGACTTTCTCTTCCAACTCAAAAGCTGAAAACATTAG	2	3	3	1	1	3	3	3	3	3	1	3	2	1	3	3	3	3	2	3	3	3	3	1	3	3	1	3	2	3	3	3	3	1	2	2	1	2	2	3	3	3	2
PAV_3194	Bb03	90.1	Dominant	Redundant		TGCAGAGAGAGATTAGGTTAATTTTGTCTCACAGTATACAAAATCAGCATTTTGTAGGCCATTAAAACCAACTCAAGTCAATTAGGTTGC	0	0	0	0	0	0	0	0	0	0	0	0	0	0	0	0	0	0	0	0	0	0	0	0	0	0	0	0	0	0	0	0	0	0	0	0	0	0	0	0	0	0	5
SNP_4208	Bb03	92.4	Codominant	Skeleton		TGCAGACTGCACAACCATACACTGAAGATATGAGCTTATCACTATAATTAGATTTGATTTTATCACTATAATGATTTTATCATTATTAGA	2	3	3	1	1	3	3	3	3	3	1	3	2	1	3	3	1	3	3	3	3	3	3	1	3	3	1	3	2	1	3	3	3	1	2	2	1	2	2	3	3	3	2
SNP_18371	Bb03	94.1	Codominant	Skeleton	Yes	TGCAGATAATTACTTGTTTCTACAAATACTTTCGTGCAAGGGCTCGGACTTTAGTATCAAAATGTGATGACGTGATCCTAGACCCAGGCA	2	3	3	1	1	3	3	3	3	3	1	3	2	1	3	3	1	3	3	3	3	3	3	1	3	3	1	3	2	1	3	3	2	1	2	2	1	2	2	3	3	3	2
SNP_4096	Bb03	95.5	Codominant	Skeleton	Yes	TGCAGTAAAAATCCTTTGTTTCAGAAGTCTGTCTCCAAAGCTCAAGTTTAGAGTTAACCTCTTTCCTCTATTCCTTATTTCATTAATTAT	2	3	3	1	1	3	3	3	3	3	1	3	2	1	3	3	1	3	3	3	3	3	3	1	3	3	1	3	2	1	3	3	2	1	2	2	1	2	2	3	3	3	2
SNP_22894	Bb03	95.8	Codominant	Skeleton	Yes	TGCAGATGACAGAAATTTTGTCTTGAGTTATGGTCCTTGCCAGGTGTCCTTCTCTTAAAAATTTGATCACACATCGTGTAGTTTTTAACT	2	3	3	1	1	3	3	3	3	3	1	3	2	1	3	3	1	3	3	3	3	3	3	1	3	3	1	3	2	1	3	3	2	1	2	2	1	2	2	3	3	3	2
SNP_22949	Bb03	96.4	Codominant	Skeleton		TGCAGTTACTACTTACTAGACCCAAGTTCCTCAGTTTGTTGTATTTCACTGCGCGTTTCTAAAATTGATTTTAGTTGAAATTCAGTTTCA	2	3	3	1	1	3	3	3	3	3	1	3	2	1	3	3	1	3	3	3	3	3	3	1	3	3	1	3	2	1	3	3	2	1	3	2	1	2	2	3	3	3	2
SNP_4637	Bb03	96.4	Codominant	Redundant	Yes	TGCAGAGAAGGTTGACTCAAAGCATAAATTTGGGAGAGTCAGTCTTCTAGAATCACATTCTCACGGGAAGTTTCTACGAAAAAAAGTTGT	2	3	3	1	1	3	3	3	3	3	1	3	2	1	3	3	1	3	3	3	3	3	3	1	3	3	1	3	2	1	3	3	2	1	3	2	1	2	2	3	3	3	2
SNP_11455	Bb03	97.5	Codominant	Skeleton	Yes	TGCAGATATACCATCTCTACCAGAGTTGAAGCGGATCTATTATGAACTAATGATTCGGTAACTGATTTCCTACTTGTTTTGCTTGTTCAA	2	3	3	1	1	3	3	3	3	3	1	3	2	1	3	3	1	3	3	3	3	3	3	1	3	1	1	3	2	1	3	3	2	1	3	2	1	2	2	3	3	3	2
PAV_23410	Bb03	97.5	Dominant	Redundant	Yes	TGCAGCAAGCGAAGGTTCTTCTGAACCTGAAGCAGGATGGTTTGATCTGTTTAGTAGTCGATATAGGAAAGGTATTCAAAACTTTACTTT	0	0	0	0	0	0	0	0	0	0	0	0	0	0	0	0	0	0	0	0	0	0	0	0	0	0	0	0	0	0	0	0	0	0	0	0	0	0	0	0	0	0	2
PAV_25095	Bb03	97.5	Dominant	Redundant		TGCAGGATAAAAAAATTAATTTTATGATAACAAAAATAAATAAATTTATTTTAAGAATTAAATCCGAACATCACTGTATTCCCGTGAATT	0	0	0	0	0	0	0	0	0	0	0	0	0	0	0	0	0	0	0	0	0	0	0	0	0	0	0	0	0	0	0	0	0	0	0	0	0	0	0	0	0	0	2
PAV_23823	Bb03	97.5	Dominant	Redundant		TGCAGGATAGGTAGGTTTTCAAAAGTATATTCATCCTTTCTTTTTGCGTCTAGCTAGTTTGTTTAGGGTTTGAATTTCGTACACATATAT	0	0	0	0	0	0	0	0	0	0	0	0	0	0	0	0	0	0	0	0	0	0	0	0	0	0	0	0	0	0	0	0	0	0	0	0	0	0	0	0	0	0	2
SNP_982	Bb03	98.4	Codominant	Skeleton		TGCAGTTGACAATGAATAACTTAGAAATTGTATATTCGACTGCAATTTGATGATTCGATTGTTTTTTTTTTAAAATAAATAAATATGCTT	2	2	3	1	1	3	3	3	3	3	1	3	2	1	3	3	1	3	3	3	3	3	3	1	3	1	1	3	2	1	3	3	2	1	3	2	1	2	2	3	3	3	2
SNP_14419	Bb03	98.6	Codominant	Skeleton		TGCAGATTTAGAATTTCGGTGCTTTATTGTGATAAAATAAAATATGATTTACTCCTAACTCTCATAAATGTATACCTTATTTTAGAGAGT	2	2	3	1	1	3	3	3	3	3	1	3	2	1	3	3	1	3	3	3	3	3	3	1	3	1	1	3	2	1	3	3	2	1	3	2	1	2	2	3	3	3	2
SNP_741	Bb03	98.9	Codominant	Skeleton	Yes	TGCAGCTGAATCTTGACCAGGTAGAACTTCAAGGACATCACCAGTCTCATATACAAGAGCCTGAGGAAACCATAATGCATCGATTAAATC	2	2	3	1	1	3	3	3	3	3	1	3	2	1	3	3	1	3	3	3	3	3	3	1	3	1	1	3	2	1	3	3	2	1	3	2	1	2	2	3	3	3	2
SNP_17462	Bb03	102.1	Codominant	Skeleton		TGCAGCCGTCACCCTACCTAAGAACGTGTCTCCCTAGAGCTTTTAATTTAATAGTAGCTTAAAAATTTAAGTTCTTATTTTTAATTTTAA	2	2	3	1	1	3	3	3	3	3	1	3	2	1	3	3	1	3	3	3	3	3	1	1	2	1	1	3	2	1	3	3	2	1	3	3	1	2	2	3	3	3	2
SNP_7122	Bb04	0	Codominant	Skeleton		TGCAGCTCCACATATATCTAACAATAACATTCTTATAAAATCTTTTATAAATTAAAAAGATATCTTAAAATCTGAATTGAAAAGAACCGT	2	2	3	2	3	1	1	3	1	1	1	2	2	3	1	1	2	2	2	3	3	3	3	3	2	3	3	2	1	2	1	3	3	1	1	3	1	1	2	2	1	2	3
SNP_8913	Bb04	0	Codominant	Redundant	Yes	TGCAGCTGTAGGCGCTGGTCCTACTTTCTTATTTATTGCTATAATAGCTATGCTGGCATTTATGTTTGTGTTTCTCTATGTTCCTGAAAC	2	2	3	2	3	1	1	3	1	1	1	2	2	3	1	1	2	2	2	3	3	3	3	3	2	3	3	2	1	2	1	3	3	1	1	3	1	1	2	2	1	2	3
SNP_6770	Bb04	0	Codominant	Redundant	Yes	TGCAGATCTGATGGTTTAGATCTTCCTGGATGGCCCCTGAATGATACTCAGATTCTTCCTCTGCCGCGGAGTTATTTCTCTGATATTTGT	2	2	3	2	3	1	1	3	1	1	1	2	2	3	1	1	2	2	2	3	3	3	3	3	2	3	3	2	1	2	1	3	3	1	1	3	1	1	2	2	1	2	3
SNP_13680	Bb04	0	Codominant	Redundant	Yes	TGCAGTCACGCACAAATAGCTGGAACTTTAAAATCACTTCAGATATTTAAAAAATCAAAACAAATAGTTAAAAGGAAAAGGATGTGAGAA	2	2	3	2	3	1	1	3	1	1	1	2	2	3	1	1	2	2	2	3	3	3	3	3	2	3	3	2	1	2	1	3	3	1	1	3	1	1	2	2	1	2	3
SNP_10608	Bb04	0	Codominant	Redundant		TGCAGTTTTTTTCTTCTTCAACGGCTTTAGATTTGATTTCTGTTAGTATCTCTAGATTTGAGTTGCTTGAATTTCATTTCTGTCCAAGTT	2	2	3	2	3	1	1	3	1	1	1	2	2	3	1	1	2	2	2	3	3	3	3	3	2	3	3	2	1	2	1	3	3	1	1	3	1	1	2	2	1	2	3
SNP_20586	Bb04	0	Codominant	Redundant	Yes	TGCAGATGATTTATTTGCTCAGATCAAGATCATACCACCCAGTTGTTCAGAATTTAATAGCTTCATTGTGACAGAAGAAACTTTCACAAC	2	2	3	2	3	1	1	3	1	1	1	2	2	3	1	1	2	2	2	3	3	3	3	3	2	3	3	2	1	2	1	3	3	1	1	3	1	1	2	2	1	2	3
SNP_522	Bb04	0	Codominant	Redundant		TGCAGGATATTTATTTAGGGTTTGGATCAAACAAACAAAATCAATAGAGAAAGAGAGAGATGAGATGCGAACCTTAAGATATGTATAGAT	2	2	3	2	3	1	1	3	1	1	1	2	2	3	1	1	2	2	2	3	3	3	3	3	2	3	3	2	1	2	1	3	3	1	1	3	1	1	2	2	1	2	3
PAV_20561	Bb04	0	Dominant	Redundant	Yes	TGCAGCATCCATATTCTGGAAAAGTACAAAACACTGTCCCTTATCAATAGATGCCATTATCAGAACACCGTGAGTACCAGAATCACATAA	0	0	0	0	0	0	0	0	0	0	0	0	0	0	0	0	0	0	0	0	0	0	0	0	0	0	0	0	0	0	0	0	0	0	0	0	0	0	0	0	0	0	5
PAV_15091	Bb04	0	Dominant	Redundant		TGCAGTACTGATTGAGATAATTTCTTGTGATTTTTTTTTCCATAAACCTGTGCTTATTATGGAAAATGCAGCACCAATTTAAGAGGGTGC	0	0	0	0	0	0	0	0	0	0	0	0	0	0	0	0	0	0	0	0	0	0	0	0	0	0	0	0	0	0	0	0	0	0	0	0	0	0	0	0	0	0	5
PAV_1109	Bb04	0	Dominant	Redundant		TGCAGAGAAATATTTTAAAAAATCAATAAAAAATAAAAGCATAATAGAAAACAAAACCAATATTACTAATATCAGCTAGGGAAAAAACTA	0	0	0	0	0	0	0	0	0	0	0	0	0	0	0	0	0	0	0	0	0	0	0	0	0	0	0	0	0	0	0	0	0	0	0	0	0	0	0	0	0	0	5
PAV_24664	Bb04	0	Dominant	Redundant	Yes	TGCAGAACTAGAAGGGAGGGGCAAACAAATCAAACCAATGCATCAACACCAAAAATGTTTGGAACAAGTGACTAGATGAAAGGAATAATA	0	0	0	0	0	0	0	0	0	0	0	0	0	0	0	0	0	0	0	0	0	0	0	0	0	0	0	0	0	0	0	0	0	0	0	0	0	0	0	0	0	0	4
PAV_24261	Bb04	0	Dominant	Redundant	Yes	TGCAGCTCTTGCTCCAGTTGGGTCAACTTTAAACGACTACTTTCGAGCTGTTGAACATAGGCCTGTAGAGTATGACATTATTGTAAAGAC	0	0	0	0	0	0	0	0	0	0	0	0	0	0	0	0	0	0	0	0	0	0	0	0	0	0	0	0	0	0	0	0	0	0	0	0	0	0	0	0	0	0	4
PAV_23735	Bb04	0	Dominant	Redundant		TGCAGTACTGATTGAGATAATTTCTTGTGATTTTTTTTTTCCATAAACCTGTGCTTATTATGGAAAATGCAGCACCAATTTAAGAGGGTG	0	0	0	0	0	0	0	0	0	0	0	0	0	0	0	0	0	0	0	0	0	0	0	0	0	0	0	0	0	0	0	0	0	0	0	0	0	0	0	0	0	0	4
PAV_24414	Bb04	0	Dominant	Redundant		TGCAGAGAAATATTTTAAAAAATCAATAAAAAAATAAAAGCATAATAGAAAACAAAACCAATATTACTAATATCAGCTAGGGAAAAAACT	0	0	0	0	0	0	0	0	0	0	0	0	0	0	0	0	0	0	0	0	0	0	0	0	0	0	0	0	0	0	0	0	0	0	0	0	0	0	0	0	0	0	4
SNP_589	Bb04	0.3	Codominant	Skeleton	Yes	TGCAGTTAATTTGTTGGACTATTGGTGGTCAGGTCACGGTTTCTAATTTTGTTTGGGTCACAGCTGTTGTGGAGAATTCTGTTGCACTGG	2	2	3	2	3	1	1	3	1	1	1	2	2	3	1	1	2	2	2	3	3	3	3	3	2	3	3	2	1	2	1	3	3	1	1	3	1	1	2	2	1	2	3
SNP_9170	Bb04	0.3	Codominant	Redundant		TGCAGATCCCCACCAATCCTTTCCTCTATACCATAATTTTGCACTGAAAAAAGAAATGGGAAATTGATTTTTCAACTACATTGCACAAAG	2	2	3	2	3	1	1	3	1	1	1	2	2	3	1	1	2	2	2	3	3	3	3	3	2	3	3	2	1	2	1	3	3	1	1	3	1	1	2	2	1	2	3
SNP_8055	Bb04	0.3	Codominant	Redundant	Yes	TGCAGTCTCACGAACAAGATAGTTATTAGGGTAGTTTGAGCATCCATCTTCCTCAATATGATCATCCAGGAGATAAGTATCTTGTTTAAG	2	2	3	2	3	1	1	3	1	1	1	2	2	3	1	1	2	2	2	3	3	3	3	3	2	3	3	2	1	2	1	3	3	1	1	3	1	1	2	2	1	2	3
PAV_21225	Bb04	0.3	Dominant	Redundant		TGCAGATTGGGGAAAGGTCGTGGAATGTATAGTTTCTTCCTAGTCACGGTTCATATCCTCCAAGGCTCTCTTGCTGATTGGTCATCCTTT	0	0	0	0	0	0	0	0	0	0	0	0	0	0	0	0	0	0	0	0	0	0	0	0	0	0	0	0	0	0	0	0	0	0	0	0	0	0	0	0	0	0	5
PAV_3245	Bb04	0.3	Dominant	Redundant		TGCAGCCAAAGATATAAACAATTTAAACAAATAGCATTCTCCTGCTAATGTTTTCGTGTCAAAACTCAAAACTAGTCTCTTCAAATCTCT	0	0	0	0	0	0	0	0	0	0	0	0	0	0	0	0	0	0	0	0	0	0	0	0	0	0	0	0	0	0	0	0	0	0	0	0	0	0	0	0	0	0	5
PAV_6002	Bb04	0.3	Dominant	Redundant	Yes	TGCAGAACTAGAAGGGAGGGGCAAACAAATCAAACCAATGCATCAACACCAAAATGTTTGGAACAAGTGACTAGATGAAAGGAATAATAT	0	0	0	0	0	0	0	0	0	0	0	0	0	0	0	0	0	0	0	0	0	0	0	0	0	0	0	0	0	0	0	0	0	0	0	0	0	0	0	0	0	0	5
PAV_8729	Bb04	0.3	Dominant	Redundant		TGCAGCCGACGCTTTTCAAAATTTGGTTTATCCCTGAACTTAGATTGTATGCATTTTGATTATCCTCCATCTTTCTAATGATGTGAATCA	0	0	0	0	0	0	0	0	0	0	0	0	0	0	0	0	0	0	0	0	0	0	0	0	0	0	0	0	0	0	0	0	0	0	0	0	0	0	0	0	0	0	5
SNP_18239	Bb04	0.8	Codominant	Skeleton	Yes	TGCAGAGTGCTATTGGTGAGGGAATGACTAGAAGGGATCATTCTGATGTGTCCAACCAGGTCTCTGATCTTGTTTTGTTCATTACAGTTA	2	2	3	2	3	1	1	3	1	1	1	2	2	3	1	1	3	2	2	3	3	3	3	3	2	3	3	2	1	2	1	3	3	1	1	3	1	1	2	2	1	2	3
SNP_22504	Bb04	0.8	Codominant	Redundant	Yes	TGCAGTGTACTCTATGAAGCAGTCACGCCAATTTTGAAGCTGAGCTTCAAGCTGAAGCGTTGCAAAGCCGTGGGACTGGTTGCAGAATTT	2	2	3	2	3	1	1	3	1	1	1	2	2	3	1	1	3	2	2	3	3	3	3	3	2	3	3	2	1	2	1	3	3	1	1	3	1	1	2	2	1	2	3
SNP_3545	Bb04	1.7	Codominant	Skeleton	Yes	TGCAGTTGCTTGTCAAAAGAATGGAAGGCCAGATTCTGACTATGAGAAGTGGAAGTGGAAGCCACTTGGTTGTTCCATCCCAAGGTCTAA	2	2	3	2	3	1	1	3	1	1	1	2	2	3	1	1	3	2	2	3	3	2	3	3	2	3	3	2	1	2	1	3	3	3	1	3	1	1	2	2	1	2	3
SNP_2639	Bb04	1.7	Codominant	Redundant	Yes	TGCAGTTTATAATCCATTTTTATTCTTCAGGTCAGCAGCTTATTGCTCTTCTGTGCTAGACTTTAGTTGTTCAAGTTAAATTAGATACCG	2	2	3	2	3	1	1	3	1	1	1	2	2	3	1	1	3	2	2	3	3	2	3	3	2	3	3	2	1	2	1	3	3	3	1	3	1	1	2	2	1	2	3
SNP_8857	Bb04	1.7	Codominant	Redundant	Yes	TGCAGCTCCTTCTGATCGGAATCTTTTGTTGCTTTAATTAATCGTTCCATTAACTCAGGATCCACTTCCCTTAGCAATTTTCCTGAGACA	2	2	3	2	3	1	1	3	1	1	1	2	2	3	1	1	3	2	2	3	3	2	3	3	2	3	3	2	1	2	1	3	3	3	1	3	1	1	2	2	1	2	3
SNP_11876	Bb04	1.7	Codominant	Redundant	Yes	TGCAGCATTACCAACAAGCAAGAGATGCAATAAGCAACAAGTCATATGTCAAAAGAAAAAATAAAAATCAACATTTTGTAGGAACAGAGA	2	2	3	2	3	1	1	3	1	1	1	2	2	3	1	1	3	2	2	3	3	2	3	3	2	3	3	2	1	2	1	3	3	3	1	3	1	1	2	2	1	2	3
PAV_23311	Bb04	1.7	Dominant	Redundant		TGCAGCCGACGCTTTTCAAAATTTGGTTTATCCCTGAACTTAGATTGTATGCATTTTGATTATCCTCCATCTTTTGTGGAGGGAATTCTG	0	0	0	0	0	0	0	0	0	0	0	0	0	0	0	0	0	0	0	0	0	0	0	0	0	0	0	0	0	0	0	0	0	0	0	0	0	0	0	0	0	0	4
SNP_15684	Bb04	2.5	Codominant	Skeleton	Yes	TGCAGAAAGATGCTTCATCTGGCTTGGGGGATTTCGTTCATCTGAGCTTCTCAAGGTGATTAACTATTTCGGTTACTCACATTTGCTTTT	2	2	3	2	3	1	1	3	1	1	1	2	2	3	1	1	3	2	2	3	3	2	3	3	2	3	3	2	1	2	1	3	3	3	1	3	1	1	2	2	1	2	3
SNP_18733	Bb04	2.8	Codominant	Skeleton	Yes	TGCAGAGTTAAACAAAGTTTACTAAGACAGAAATCAAGGAAAAGGAAAGAGTAATATAGTTAAACAAGTGGTAGATAACACCTCTCAAAC	2	2	3	2	3	1	1	3	1	1	1	2	2	3	1	1	3	2	2	3	3	2	3	3	2	3	1	2	1	2	1	3	3	3	1	3	1	1	2	2	1	2	3
SNP_21671	Bb04	3.7	Codominant	Skeleton		TGCAGCAAATTCTAAGGTTGTGAATTCAATAACTCCTACACAATTATAACATTTTCATTTGTAGAAATATAATATATTTGTTATAGAAAA	2	2	2	2	3	1	1	3	1	1	1	2	2	3	1	1	3	2	2	3	3	2	3	3	2	3	0	2	1	2	1	2	3	3	1	3	1	1	2	2	1	2	3
PAV_11118	Bb04	*	Dominant	Attached	Yes	TGCAGCAGAGATAACCCCAGCACCCTCAGCTACCTGGCTCTTTCGCTTTCCCCAAGACAAAGAATCTCGAACTTTAGGTGCTTTCATTTC	0	0	0	0	0	0	0	0	0	0	0	0	0	0	0	0	0	0	0	0	0	0	0	0	0	0	0	0	0	0	0	0	0	0	0	0	0	0	0	0	0	0	5
PAV_17812	Bb04	*	Dominant	Attached	Yes	TGCAGCAACGGCGGCGGCGGCGGCGTGCCGCTGTATCCTTACTCCGAGTCGATTCAAAAGCACCAGGATATGGTGAACCGTCAAACCATG	0	0	0	0	0	0	0	0	0	0	0	0	0	0	0	0	0	0	0	0	0	0	0	0	0	0	0	0	0	0	0	0	0	0	0	0	0	0	0	0	0	0	5
PAV_22797	Bb04	*	Dominant	Attached		TGCAGTACTTGAACTGTGTGGTGCCGGAAAAAAAAGTTGTATTGTGTGCTAGTAACAATGTCAAACCTTTTGTGTGCAGTGCAATGCTCT	0	0	0	0	0	0	0	0	0	0	0	0	0	0	0	0	0	0	0	0	0	0	0	0	0	0	0	0	0	0	0	0	0	0	0	0	0	0	0	0	0	0	5
PAV_21196	Bb04	*	Dominant	Attached		TGCAGGGAAGTATCATATCTCTACTGCACCAGTATAGCCTTTTCGGTTGATTATACTTTATTGGTTGAAAACGTAATGCTGCTTTGTTGG	0	0	0	0	0	0	0	0	0	0	0	0	0	0	0	0	0	0	0	0	0	0	0	0	0	0	0	0	0	0	0	0	0	0	0	0	0	0	0	0	0	0	5
SNP_4021	Bb04	4.2	Codominant	Skeleton	Yes	TGCAGAAAATGAAACTGAGCTAACTGTTATCTAACTGGTTGGCAATGCCATCTCTTTTCAGCAATATAGTTGCAGAATCAGTAAAAGTAA	2	2	3	2	3	1	1	3	1	1	1	2	2	3	1	1	3	2	2	3	3	2	3	3	2	3	3	2	1	2	1	3	3	3	1	3	1	1	2	2	1	2	3
SNP_20192	Bb04	4.2	Codominant	Redundant	Yes	TGCAGTTACCGGCCTTCCACGTCAGCAACAACCCTTTTCTCAACGTTTCTCCAATCCCTCCTCCTCCTATTCCATCTTCCACCACCGTAT	2	2	3	2	3	1	1	3	1	1	1	2	2	3	1	1	3	2	2	3	3	2	3	3	2	3	3	2	1	2	1	3	3	3	1	3	1	1	2	2	1	2	3
SNP_8682	Bb04	4.2	Codominant	Redundant	Yes	TGCAGTACAGATAAACACATTAAAACCAATAGTTAGGTTGTAAAAGTGGCCCAAAGATTAGGGTTTAAGGGGTAAATAGCTACTTTTAGT	2	2	3	2	3	1	1	3	1	1	1	2	2	3	1	1	3	2	2	3	3	2	3	3	2	3	3	2	1	2	1	3	3	3	1	3	1	1	2	2	1	2	3
SNP_21243	Bb04	4.8	Codominant	Skeleton	Yes	TGCAGTTGATTCAAAATAAAAAATATTAAATAAAATTTAAACGGGTACACAACTTTGTAGAGTATTAGCTTGGGGGCTGGGAGCATAGTA	2	2	1	2	3	1	1	3	1	1	1	2	2	3	1	1	3	2	2	3	3	2	3	3	2	3	3	2	1	2	1	3	3	1	1	3	1	1	2	2	1	2	3
PAV_24770	Bb04	4.8	Dominant	Redundant	Yes	TGCAGCAACGGCGGCGGCGGCGGCGGCGTGCCGCTGTATCCTTACTCCGAGTCGATTCAAAAGCACCAGGATATGGTGAACCGTCAAACC	0	0	0	0	0	0	0	0	0	0	0	0	0	0	0	0	0	0	0	0	0	0	0	0	0	0	0	0	0	0	0	0	0	0	0	0	0	0	0	0	0	0	4
PAV_24326	Bb04	4.8	Dominant	Redundant		TGCAGGGAAGTATCATATCTCTACTGCACCAGTATAGCCTTCGGTTGATTATACTTTATTGGTTGAAAACGTAATGCTGCTTTGTTGGAA	0	0	0	0	0	0	0	0	0	0	0	0	0	0	0	0	0	0	0	0	0	0	0	0	0	0	0	0	0	0	0	0	0	0	0	0	0	0	0	0	0	0	4
SNP_18646	Bb04	5.9	Codominant	Skeleton	Yes	TGCAGTACATTTTAGTCATCAAATCTTACAAAAACTGATTAAAAGACAGAAAGTGCAAATATCAAGCACGTGCAAATTTTCAAGAAAATG	2	2	3	2	3	1	1	3	1	1	1	2	2	3	1	1	3	2	2	3	3	2	3	3	2	3	3	2	3	2	1	3	3	3	1	3	1	1	2	2	1	2	3
SNP_11222	Bb04	5.9	Codominant	Redundant	Yes	TGCAGCATAAAAATCAAAATTAGTTAGAGATTAACTTGTGAGTTAATGTTATCTACATCTCCAATTGCTAAGTGCCCCACATTTTCCTTA	2	2	3	2	3	1	1	3	1	1	1	2	2	3	1	1	3	2	2	3	3	2	3	3	2	3	3	2	3	2	1	3	3	3	1	3	1	1	2	2	1	2	3
PAV_23520	Bb04	5.9	Dominant	Redundant	Yes	TGCAGCAGAGATAACCCCAGCACCCTCCGCTACCACTTGTTGGCTCTTTCGCTTTCCCCAAGACAAAGAATCTCGAACTTTAGGTGCTTT	0	0	0	0	0	0	0	0	0	0	0	0	0	0	0	0	0	0	0	0	0	0	0	0	0	0	0	0	0	0	0	0	0	0	0	0	0	0	0	0	0	0	4
PAV_24615	Bb04	5.9	Dominant	Redundant	Yes	TGCAGACCTGGGGAGTTTATTAAGTGCAGTTTGTTTTGTATTTTTTCTTCATTTGTTAATGATTCACATTGGTTGCTGATTCTAAGCTTG	0	0	0	0	0	0	0	0	0	0	0	0	0	0	0	0	0	0	0	0	0	0	0	0	0	0	0	0	0	0	0	0	0	0	0	0	0	0	0	0	0	0	4
PAV_23484	Bb04	5.9	Dominant	Redundant		TGCAGTACTTGAACTGTGTGGTGCCGGAAAAAAAACAGTTGTATTGTGTGCTAGTAACAATGTCAAACCTTTTGTGTGCAGTGCAATGCT	0	0	0	0	0	0	0	0	0	0	0	0	0	0	0	0	0	0	0	0	0	0	0	0	0	0	0	0	0	0	0	0	0	0	0	0	0	0	0	0	0	0	4
SNP_2120	Bb04	6.2	Codominant	Skeleton	Yes	TGCAGATTGCTCATTGTCAAACAATATTAACTATTAAACTACTTAGCATTCATTGATTTAGAAAACACTCAAAACAAAAGATATGGTTAT	2	2	3	2	3	1	1	3	1	1	1	2	2	3	1	1	3	2	2	3	3	2	3	3	2	3	3	2	3	2	1	3	3	3	1	3	1	1	2	2	1	2	3
SNP_3907	Bb04	6.2	Codominant	Redundant	Yes	TGCAGGCAGTGCTTCCGTAGCAATGCCAAGGAAATTGGCTTCATCAAGGTAGATTTTTGGATGTTTTATTCTAGATTTTAGCCTTCTAAC	2	2	3	2	3	1	1	3	1	1	1	2	2	3	1	1	3	2	2	3	3	2	3	3	2	3	3	2	3	2	1	3	3	3	1	3	1	1	2	2	1	2	3
SNP_9205	Bb04	6.8	Codominant	Skeleton	Yes	TGCAGCGAAGGGCAAGGATAGATCAAGGAAGAAAAATCTCAAAAAGCTATAGTGGACCATTTGCAAGATCAGATTGTTAAAGGAAGATTG	2	2	3	2	3	1	1	3	1	1	1	2	2	3	1	1	3	2	2	3	3	2	3	3	2	3	3	2	3	2	1	3	3	3	1	3	1	1	2	2	1	2	3
PAV_10914	Bb04	6.8	Dominant	Redundant	Yes	TGCAGTAACCATTGAATTTTTAAGTTCTAAACATTATACCATACAAGTGACATATCAAAACCACTATTTGAAGTTCAAAACATAACAGTC	0	0	0	0	0	0	0	0	0	0	0	0	0	0	0	0	0	0	0	0	0	0	0	0	0	0	0	0	0	0	0	0	0	0	0	0	0	0	0	0	0	0	5
PAV_16033	Bb04	6.8	Dominant	Redundant	Yes	TGCAGTATATCATCACAAATGTCAAGATAATAATCTTTCTTAATCTTCTTTGTTATTTATAGGTAACATAGCTTATTTCTTCAACTAACA	0	0	0	0	0	0	0	0	0	0	0	0	0	0	0	0	0	0	0	0	0	0	0	0	0	0	0	0	0	0	0	0	0	0	0	0	0	0	0	0	0	0	5
PAV_24761	Bb04	6.8	Dominant	Redundant		TGCAGTCAAAAAGAAAGGAAGTGTTTTATCTTTTTTTTATTTGATTTAAATAATTTATTCTTTATAAGCTTAGGGTTCTCAAAGTAGTAA	0	0	0	0	0	0	0	0	0	0	0	0	0	0	0	0	0	0	0	0	0	0	0	0	0	0	0	0	0	0	0	0	0	0	0	0	0	0	0	0	0	0	4
PAV_24801	Bb04	6.8	Dominant	Redundant	Yes	TGCAGTATATCATCATCACAAATGTCAAGATAATAATCTTTCTTAATCTTCTTTGTTATTTATAGGTAACATAGCTTATTTCTTCAACTA	0	0	0	0	0	0	0	0	0	0	0	0	0	0	0	0	0	0	0	0	0	0	0	0	0	0	0	0	0	0	0	0	0	0	0	0	0	0	0	0	0	0	4
SNP_14230	Bb04	7.1	Codominant	Skeleton	Yes	TGCAGCGGTTGGAGAAGCGCAGGTTAGAGCGAGACAACAAATGGGGGCTAATGTGCGCCGAGGTTTGGTCTGCGTTTGTGGCTAGAAAGA	2	2	3	2	3	1	1	3	1	1	1	2	2	3	1	1	3	2	2	3	3	2	3	3	2	3	3	2	3	2	1	3	3	3	1	3	1	1	2	2	1	2	3
SNP_18521	Bb04	7.3	Codominant	Skeleton	Yes	TGCAGTTTGTATTTAGTTAGTTAACTAATGCCTGTTTTCTGTCGTGTTTAATTATTTGTATCTTAAAAATCTTACCCTTTTATTTTTTTT	2	2	2	2	3	1	1	3	1	1	1	2	2	3	1	1	3	2	2	3	3	2	3	3	2	3	3	2	3	2	1	3	3	3	1	3	1	1	2	2	1	2	3
SNP_4891	Bb04	8.5	Codominant	Skeleton	Yes	TGCAGAAGCTAAAATAAGCTCGGGTTCTTCCCTTCCAACTCCAGACGTTCCATCAATTGCATTGTTCCTCCCCAACTCCTTCAACGCCAA	2	2	2	2	3	1	1	3	1	1	1	3	2	3	1	1	3	2	2	3	2	2	3	3	2	3	3	2	3	2	1	3	3	3	1	2	1	1	2	2	1	2	3
SNP_12406	Bb04	9.6	Codominant	Skeleton	Yes	TGCAGTTGGGAATGACAGTACCACTCTGGAAACCTTGCGATTTGAATTAGCCAAAATTGAAGCTGCAACAAACAGATTTGCTAAAGAAAA	2	2	1	2	3	1	1	3	1	1	1	3	2	3	1	1	3	2	2	3	3	2	3	3	2	3	3	2	3	2	1	3	3	3	1	3	1	1	2	2	1	2	3
PAV_23132	Bb04	9.6	Dominant	Redundant		TGCAGTAACTTATGCCTATGTAATTACATCTTTCCAATTTATTGAGGATTAAAATAGATTTCACAAATGTAGTGCTTTATATTTCTCATC	0	0	0	0	0	0	0	0	0	0	0	0	0	0	0	0	0	0	0	0	0	0	0	0	0	0	0	0	0	0	0	0	0	0	0	0	0	0	0	0	0	0	5
PAV_3035	Bb04	9.6	Dominant	Redundant		TGCAGTCTCACAAGTCACAATCATAATAAAAAGTTTAGGTAATAATATTGTTCACTAATCTACACGCGCCAATTGCTGAATTGGCCGTTG	0	0	0	0	0	0	0	0	0	0	0	0	0	0	0	0	0	0	0	0	0	0	0	0	0	0	0	0	0	0	0	0	0	0	0	0	0	0	0	0	0	0	5
SNP_16146	Bb04	9.9	Codominant	Skeleton	Yes	TGCAGGTCCTCTCCCCTGCTTGAAGGCAATTCTGGATCAACACACGGTTCTTCAGTAAAATGGTCAAAACTCCAATGATCATATGACAAA	2	2	3	2	3	1	1	3	1	1	1	3	2	3	1	1	3	2	2	3	3	2	3	3	2	3	3	2	3	2	1	3	3	3	1	3	1	1	2	2	1	2	3
SNP_20225	Bb04	9.9	Codominant	Redundant	Yes	TGCAGTGTCGAGGATGGAATCTCGCCCATCAGTTTTGCCAGCTCCTTTTGAAATGAGGCCTTCTGGAAATGTGAATGCCACTCGACCACC	2	2	3	2	3	1	1	3	1	1	1	3	2	3	1	1	3	2	2	3	3	2	3	3	2	3	3	2	3	2	1	3	3	3	1	3	1	1	2	2	1	2	3
SNP_491	Bb04	9.9	Codominant	Redundant	Yes	TGCAGAACTTCCATCACCATCTGGCTCTTTCTCATAGTGGAGGTTTGCTGTTGAAAAAGCCACATCTTCAATCCTCTTTGCATTCTCTTT	2	2	3	2	3	1	1	3	1	1	1	3	2	3	1	1	3	2	2	3	3	2	3	3	2	3	3	2	3	2	1	3	3	3	1	3	1	1	2	2	1	2	3
SNP_3607	Bb04	10.7	Codominant	Skeleton	Yes	TGCAGTGATGGATTAGGCTGAATAGGAATGGGACTGTGCGAGATAGGAGAGAGTAATTACAATTTACAATTTACACACACAATACACAAC	2	2	3	2	3	1	1	3	1	1	1	3	2	3	1	1	3	2	2	3	3	2	3	3	2	3	3	2	3	3	1	3	3	3	1	3	1	1	2	3	1	2	3
PAV_18264	Bb04	10.7	Dominant	Redundant		TGCAGAGTGTGCCGTTGGCATAAAGTTATTCGTTTTCGTGATAATTTCTCGGTAGTGTTTTTTTTTATTCCAGACAAAGTTATATTTTAT	0	0	0	0	0	0	0	0	0	0	0	0	0	0	0	0	0	0	0	0	0	0	0	0	0	0	0	0	0	0	0	0	0	0	0	0	0	0	0	0	0	0	5
SNP_22374	Bb04	11.3	Codominant	Skeleton		TGCAGGTCCTGTTGAAAGGTAAGGAAAATTCAGAAATACTAGCTCTTTCCCCGTATCTTTTTTATATTTAACTGTTTAAGGTTATTGCAC	2	2	3	2	3	1	1	3	1	1	1	3	2	3	1	1	3	2	2	3	3	2	3	3	2	3	3	2	3	1	1	3	3	3	1	3	1	1	2	3	1	2	3
PAV_15039	Bb04	11.3	Dominant	Redundant	Yes	TGCAGTGCAGTGCTGCAAATAAAAGTTATTGGTTTTTGGTGTGTAAGAAAGAGAGAGAGTATGAGATCAAAGGAGGAAGATGATGACGTA	0	0	0	0	0	0	0	0	0	0	0	0	0	0	0	0	0	0	0	0	0	0	0	0	0	0	0	0	0	0	0	0	0	0	0	0	0	0	0	0	0	0	5
PAV_16444	Bb04	11.3	Dominant	Redundant	Yes	TGCAGTGCAATCTTCCTACAGTACAAATTATTATATAAGTGTCAAGCAGATTTATTGATGTAGTTGGTTCATTATTGTTTATCTTTTTCT	0	0	0	0	0	0	0	0	0	0	0	0	0	0	0	0	0	0	0	0	0	0	0	0	0	0	0	0	0	0	0	0	0	0	0	0	0	0	0	0	0	0	5
PAV_16631	Bb04	11.3	Dominant	Redundant		TGCAGCATACATATATGTTAAAGCCGGCCATATATAATCTCAAATAATATCTTTCTAGTATTTTTTTATCACCAGAAATATGACACCTTT	0	0	0	0	0	0	0	0	0	0	0	0	0	0	0	0	0	0	0	0	0	0	0	0	0	0	0	0	0	0	0	0	0	0	0	0	0	0	0	0	0	0	5
SNP_18166	Bb04	11.9	Codominant	Skeleton	Yes	TGCAGAAATAAAAGGTGGCGTTTTATTTTAGGTGATTCTTTTTTTATTTTTATTTTTTAAAAATCATTTTCTTAGAAGATAGAAAACATG	2	2	2	2	3	1	1	3	1	1	1	3	2	3	1	1	3	2	2	3	3	2	3	3	2	3	3	2	3	3	1	3	3	3	1	3	1	1	2	3	1	2	3
SNP_20583	Bb04	12.7	Codominant	Skeleton		TGCAGAAATAGAACTAACAGTGATATGTATGACACTTGTTGGCGTTAGTTTGACCATCATAAATGATAACAGGGAAAAGCTACAAATTGA	2	2	3	2	3	1	1	3	1	1	1	3	2	3	1	1	3	2	2	3	3	2	3	3	2	3	3	2	3	3	1	3	3	3	1	3	1	1	2	3	1	2	3
PAV_24353	Bb04	12.7	Dominant	Redundant		TGCAGAAAAAATTTCTGAAAAATTAGGAATCCATATTTTCTTATCCGGTGTTCCCTCTATCACATATATATTTTTTAAGAACTCAATGAA	0	0	0	0	0	0	0	0	0	0	0	0	0	0	0	0	0	0	0	0	0	0	0	0	0	0	0	0	0	0	0	0	0	0	0	0	0	0	0	0	0	0	4
PAV_23701	Bb04	12.7	Dominant	Redundant		TGCAGGAAAAGGTGGTTAGCAGTTTCTACAGAGGATTTACAAAAAGGGCAGGATGCTTCCAAGTGTTCAATGTGAACATTTCACTTTACA	0	0	0	0	0	0	0	0	0	0	0	0	0	0	0	0	0	0	0	0	0	0	0	0	0	0	0	0	0	0	0	0	0	0	0	0	0	0	0	0	0	0	4
PAV_23286	Bb04	12.7	Dominant	Redundant		TGCAGTCTCACAAGTCACAATCATAATAAAAAGTTTAGGTAAACAGCGTTGAGGTTATAATATTGTTCACTAATCTACACGCGCCAATTG	0	0	0	0	0	0	0	0	0	0	0	0	0	0	0	0	0	0	0	0	0	0	0	0	0	0	0	0	0	0	0	0	0	0	0	0	0	0	0	0	0	0	4
PAV_23575	Bb04	12.7	Dominant	Redundant	Yes	TGCAGATACCTGTCCTTACGCTTTTCAAGATATCGCTGCAATGACACTTTTCTGCTTGCCTGACCCTCTATATCTTATGAAACACATAAA	0	0	0	0	0	0	0	0	0	0	0	0	0	0	0	0	0	0	0	0	0	0	0	0	0	0	0	0	0	0	0	0	0	0	0	0	0	0	0	0	0	0	4
PAV_24271	Bb04	12.7	Dominant	Redundant	Yes	TGCAGTGCAGTGCTGCAAATAAAAGTTATTGGTTTTTGGTGTGTAAGAAAGGGAGAGAGAATGTGAGATCAAAGGAGGAAGATGATGACG	0	0	0	0	0	0	0	0	0	0	0	0	0	0	0	0	0	0	0	0	0	0	0	0	0	0	0	0	0	0	0	0	0	0	0	0	0	0	0	0	0	0	4
PAV_24573	Bb04	12.7	Dominant	Redundant		TGCAGTGTTGGAACACATTCTCTCTATGGCAAAAAGTTCTTCGCTAGCTGGGGATTCTATTGGTCATACCAAATGATGTAGCACAATGGT	0	0	0	0	0	0	0	0	0	0	0	0	0	0	0	0	0	0	0	0	0	0	0	0	0	0	0	0	0	0	0	0	0	0	0	0	0	0	0	0	0	0	4
SNP_4038	Bb04	13.5	Codominant	Skeleton	Yes	TGCAGACACACCACAAAGAAGGTTTGGTGTGTTTTTGCGGGGAACAGAGAAAAATAAGACTGCAAAATTAGTTGCGAATTTAAGGGTTTC	2	2	3	2	3	1	1	3	1	1	1	3	2	3	1	1	3	2	2	3	3	2	3	3	2	3	3	2	3	3	1	3	3	3	1	3	1	1	2	3	1	2	3
SNP_15222	Bb04	13.8	Codominant	Skeleton	Yes	TGCAGAAGTAATTTCTCTCTCTATTTCTCTTCATTCGGATCTGACAATGACTTTCTTCTCTGCTTTTAGCTATTCTCACGCGCTTTCACT	2	2	1	2	3	1	1	3	1	1	1	3	2	3	1	1	3	2	2	3	3	2	3	3	2	3	3	2	3	3	1	3	3	3	1	3	1	1	2	3	1	2	3
PAV_16785	Bb04	13.8	Dominant	Redundant		TGCAGTTGAACTAGACTTTTGAAGTAAAACCTCGTTGTGTACTTCATACTGATGTCTCTTCTGAAAAAGGAGAGTGAAAAAAATGTTATA	0	0	0	0	0	0	0	0	0	0	0	0	0	0	0	0	0	0	0	0	0	0	0	0	0	0	0	0	0	0	0	0	0	0	0	0	0	0	0	0	0	0	5
SNP_21255	Bb04	14.4	Codominant	Skeleton		TGCAGCCTATGCTCGAACATAGGATGGAATTCGCTGCAAAGTTTAAATTTCACAAAACATTTTAGGATACAAATCTCCAAATAGCGAATT	2	2	3	2	3	1	1	3	1	1	1	3	2	3	3	1	3	2	2	3	3	2	3	3	2	3	3	2	3	3	1	3	3	3	1	3	1	1	2	3	1	2	3
SNP_5601	Bb04	14.4	Codominant	Redundant		TGCAGTCCTGCACTTTGCTGATTAATTAATGTCTTTGAATAAACATTCCATTCTCACTCCTAAGAGAGTAAGACTCAGGTATGCTTTTTC	2	2	3	2	3	1	1	3	1	1	1	3	2	3	3	1	3	2	2	3	3	2	3	3	2	3	3	2	3	3	1	3	3	3	1	3	1	1	2	3	1	2	3
SNP_14500	Bb04	15	Codominant	Skeleton		TGCAGAGAATTCTGTTGCGGATTCTCTCCCATATTTATGATAATTTGTAGTATTATCTGAATGACACTACTAATTGAAGTTTCTTCCTGG	2	2	3	2	3	1	1	3	1	1	1	3	2	3	3	1	3	2	2	3	3	2	3	3	2	3	3	2	3	3	1	3	3	3	1	3	1	1	2	3	1	2	3
SNP_16594	Bb04	15	Codominant	Redundant	Yes	TGCAGAATCAGTCAAACGCTATTGTCTTTGTTCCTTCTGCTGGACTGAAATTTTGCACTGGAAGGAATAAAGTTCACTCGGTGACACAGT	2	2	3	2	3	1	1	3	1	1	1	3	2	3	3	1	3	2	2	3	3	2	3	3	2	3	3	2	3	3	1	3	3	3	1	3	1	1	2	3	1	2	3
PAV_23968	Bb04	15	Dominant	Redundant		TGCAGTTCAACAACCAACAAGACTGTGGAAGAGAAAGAAGAAGAAGAAGAAGAAGATGGCGTTGGGTGTTTCTGCTGTTCCGTTAACATA	0	0	0	0	0	0	0	0	0	0	0	0	0	0	0	0	0	0	0	0	0	0	0	0	0	0	0	0	0	0	0	0	0	0	0	0	0	0	0	0	0	0	4
SNP_15231	Bb04	15.5	Codominant	Skeleton	Yes	TGCAGAATGGGAAGGATTCCCCCCGTTGTGAGGACAGCAGTGCCAGTAGATGGAAGGTTTGAGCACATAGTCCTTTCTTGTAATGCCACA	2	2	3	2	3	1	1	3	1	1	1	3	2	3	3	1	3	3	2	3	3	2	3	3	2	3	3	2	3	3	1	3	3	3	1	3	1	1	2	3	1	2	3
SNP_11569	Bb04	15.5	Codominant	Redundant	Yes	TGCAGATTTTTAATTATTAAAAAATGTAGTATGCAACTAAATATGCAAAAATATTTATCTTTTCCACAAGTAGTAGCAGCTCTTTTATCG	2	2	3	2	3	1	1	3	1	1	1	3	2	3	3	1	3	3	2	3	3	2	3	3	2	3	3	2	3	3	1	3	3	3	1	3	1	1	2	3	1	2	3
SNP_791	Bb04	15.5	Codominant	Redundant	Yes	TGCAGTGTTGACTCTGGTGATCTCTTTAGCCCGGAACATTGATCATTGTTGGAAGTAATGAATATATCCTTAACAGGTGAACTTTCATTT	2	2	3	2	3	1	1	3	1	1	1	3	2	3	3	1	3	3	2	3	3	2	3	3	2	3	3	2	3	3	1	3	3	3	1	3	1	1	2	3	1	2	3
SNP_20922	Bb04	15.5	Codominant	Redundant		TGCAGATACACAGACCAGTTATTCGGAATAAAAAATTTGCTTTCAATATGTAGCTGTTAGGTTGTGGTGAAAGATAAAAATGAAATATAA	2	2	3	2	3	1	1	3	1	1	1	3	2	3	3	1	3	3	2	3	3	2	3	3	2	3	3	2	3	3	1	3	3	3	1	3	1	1	2	3	1	2	3
SNP_7729	Bb04	15.8	Codominant	Skeleton	Yes	TGCAGGGTTTGGCCTACAACGTATGCATCCAGGTGTCGGAAGTGGAAGAAACAACAATGGCTTGGAGACTTTTTCCAATCTTGATTTTGA	2	2	3	2	3	1	1	3	1	1	1	3	2	3	3	1	3	1	2	3	3	2	3	3	2	3	3	2	3	3	1	3	3	3	1	3	1	1	2	3	1	2	3
SNP_3542	Bb04	15.8	Codominant	Redundant		TGCAGTATTACGTGTTGGGAAGGTGATGATAGTTTGGTTGCACTTTCTTATGTTAGGAGCATCAACTTTGGATGCTCTTTTCTTATTTCA	2	2	3	2	3	1	1	3	1	1	1	3	2	3	3	1	3	1	2	3	3	2	3	3	2	3	3	2	3	3	1	3	3	3	1	3	1	1	2	3	1	2	3
SNP_11097	Bb04	15.8	Codominant	Redundant		TGCAGAGAAATATCCATTAATGTTCTACTTTGATTTCTTTAGATACCTTGTCAACATAAAAGTGTGTCTTCATTCTTAAAGGTTACCTTA	2	2	3	2	3	1	1	3	1	1	1	3	2	3	3	1	3	1	2	3	3	2	3	3	2	3	3	2	3	3	1	3	3	3	1	3	1	1	2	3	1	2	3
PAV_23450	Bb04	15.8	Dominant	Redundant	Yes	TGCAGGTTGGAATGCCATTGCCAATAATGGGATCACCCTATGGGCCTCTTGGGATGCCTCCACCTGGTCCAATGCAGCCTCTTTCACATG	0	0	0	0	0	0	0	0	0	0	0	0	0	0	0	0	0	0	0	0	0	0	0	0	0	0	0	0	0	0	0	0	0	0	0	0	0	0	0	0	0	0	4
PAV_23652	Bb04	15.8	Dominant	Redundant		TGCAGAGGTCCATTTGTTCCCTTACCTTTTACCTAGCCGTAGGTCCATTTGTTCCCTTTTGCAGTTAAGAGAGATAGTAGACAATGTATA	0	0	0	0	0	0	0	0	0	0	0	0	0	0	0	0	0	0	0	0	0	0	0	0	0	0	0	0	0	0	0	0	0	0	0	0	0	0	0	0	0	0	4
SNP_16088	Bb04	16.4	Codominant	Skeleton	Yes	TGCAGCCGATATAAAACTTGCCCAGCTAAATTCATCCATCTTGACCTCATCATTGCATATGTGAGTGATGACTTTTAATGCCATTTCGTG	2	2	3	2	3	1	1	3	1	1	1	3	2	3	3	1	3	1	2	3	3	2	3	3	3	3	3	2	3	3	1	3	3	3	1	3	1	1	2	3	1	2	3
SNP_7961	Bb04	16.4	Codominant	Redundant	Yes	TGCAGCTGGCTTAGGCACTATGGAAACTGGAAAGCAACTCCATTGTTATTCTTTCAAATCAGGGTTCGAGAGATGTAACTCTGTTTCAAA	2	2	3	2	3	1	1	3	1	1	1	3	2	3	3	1	3	1	2	3	3	2	3	3	3	3	3	2	3	3	1	3	3	3	1	3	1	1	2	3	1	2	3
SNP_15304	Bb04	17.5	Codominant	Skeleton	Yes	TGCAGACTGGAGTCCCCCAATGCCTTGTCGCCGGCTGTTTTTCCTTTTTCTTTTATAATTTTTATTTTTGTCAAACTATCAACCTATTTT	2	2	3	2	3	1	1	3	1	1	1	3	2	3	3	1	3	1	2	3	3	2	3	3	1	3	1	2	3	3	1	3	1	3	1	3	1	1	2	3	1	2	3
PAV_11171	Bb04	17.5	Dominant	Redundant		TGCAGCACCCAAATCTTCACAACCCAACGCCTCGACCTCCTCGAACACCTCCGCCACCGCAAAGTGCAGCAACTCGTTGACCACCTTCGC	0	0	0	0	0	0	0	0	0	0	0	0	0	0	0	0	0	0	0	0	0	0	0	0	0	0	0	0	0	0	0	0	0	0	0	0	0	0	0	0	0	0	5
PAV_6776	Bb04	17.5	Dominant	Redundant		TGCAGTTGTGGTCAACTGCATAGTTACAGCAAGCAGTCATTCAACAACAGCTAAAGAGTCGGTCTAGAGTAAATTATTTGATTTATAACA	0	0	0	0	0	0	0	0	0	0	0	0	0	0	0	0	0	0	0	0	0	0	0	0	0	0	0	0	0	0	0	0	0	0	0	0	0	0	0	0	0	0	5
PAV_9203	Bb04	17.5	Dominant	Redundant	Yes	TGCAGTGTCAAGATAAGGAGAAGGTCACGTGGAGAGAGTACGCGCAGGGGGTTAGGTTAATAATGCTTTTAGTGCAAAGTGAGTGGCAAC	0	0	0	0	0	0	0	0	0	0	0	0	0	0	0	0	0	0	0	0	0	0	0	0	0	0	0	0	0	0	0	0	0	0	0	0	0	0	0	0	0	0	5
PAV_23786	Bb04	17.5	Dominant	Redundant	Yes	TGCAGAATGCAGAACATTGTTCTAACTCCTAACCCATCAAAGAGAGAATAAAAAACATATATATGAAAGAGGACCTTAACCTTTGAAGCT	0	0	0	0	0	0	0	0	0	0	0	0	0	0	0	0	0	0	0	0	0	0	0	0	0	0	0	0	0	0	0	0	0	0	0	0	0	0	0	0	0	0	4
SNP_15739	Bb04	18.1	Codominant	Skeleton		TGCAGTAAACCCTTGTTATCAATTTATTTTGAAGATATCAAAATGCTTCTTTTAAGCAATTTTTGTTTTAAAACTCTATAATGTAATATT	2	2	3	2	3	1	1	3	1	1	1	3	2	3	3	1	3	1	2	3	3	2	3	3	3	3	3	2	3	3	1	3	1	3	1	3	1	1	2	3	1	2	3
SNP_17262	Bb04	18.1	Codominant	Redundant	Yes	TGCAGGGTTATATAATCACAACACTAATCATTTTAGAATTATAATCCCCATCATCATACTTCAGTGCCCCAAAAATTTTCTAGTGATTGT	2	2	3	2	3	1	1	3	1	1	1	3	2	3	3	1	3	1	2	3	3	2	3	3	3	3	3	2	3	3	1	3	1	3	1	3	1	1	2	3	1	2	3
SNP_11345	Bb04	18.1	Codominant	Redundant		TGCAGTGAAGGTTCCAGTCTCTCACTCCCAAATCCCAAAACCCTAGAAGAGAGAGACACGTTGAAGGATTGATTGATGGCGTCGTCGAAG	2	2	3	2	3	1	1	3	1	1	1	3	2	3	3	1	3	1	2	3	3	2	3	3	3	3	3	2	3	3	1	3	1	3	1	3	1	1	2	3	1	2	3
SNP_2327	Bb04	18.6	Codominant	Skeleton	Yes	TGCAGTGGCTTCTGATTTTGGGGATGTGATCGATGACGTGAACAGCTTGCAGGTGATTCCACTGAGTGGTGCAATGACCAATGAGGTTTT	2	2	3	2	3	1	1	3	1	1	1	3	2	3	3	1	3	1	2	3	3	2	3	3	3	3	3	2	3	3	1	3	1	3	1	3	3	1	2	3	1	2	3
SNP_13364	Bb04	18.6	Codominant	Redundant	Yes	TGCAGCCATCTGTGCCTGTTTTGCTCTCAAAGGTGTTTATTACCCTTTCCTCTCTGGTGGTGTCACTGTCCCTTCTGTCACCATTGCTCA	2	2	3	2	3	1	1	3	1	1	1	3	2	3	3	1	3	1	2	3	3	2	3	3	3	3	3	2	3	3	1	3	1	3	1	3	3	1	2	3	1	2	3
SNP_13564	Bb04	18.6	Codominant	Redundant	Yes	TGCAGAGGATGAACCGATTTCAAATGCTAATGGACGAACCGAACCCTATTTGGATGTTATGGTTAAAACTGAGCAATTAGCGGAGTCCAC	2	2	3	2	3	1	1	3	1	1	1	3	2	3	3	1	3	1	2	3	3	2	3	3	3	3	3	2	3	3	1	3	1	3	1	3	3	1	2	3	1	2	3
SNP_19723	Bb04	18.6	Codominant	Redundant	Yes	TGCAGAGTTTCTCAGGAGCGTAGAAATTGCTTTCCCAAAAGTATGTCTCCACCTAGTAAGTGAAAAACCAATCTCCATACGATTAGGCAC	2	2	3	2	3	1	1	3	1	1	1	3	2	3	3	1	3	1	2	3	3	2	3	3	3	3	3	2	3	3	1	3	1	3	1	3	3	1	2	3	1	2	3
SNP_7165	Bb04	18.9	Codominant	Skeleton		TGCAGACACGCGGGCGGTTGCGCCACCGTGGGTCGGCAGGGGCCCAGGCCAGCGTGTCGCCCACGTTGGGCTGGGCTGCCACGGATTCTG	2	2	3	2	3	1	1	3	1	1	1	3	2	3	3	1	3	1	2	3	3	2	3	3	3	3	3	2	3	3	1	3	1	3	3	3	3	1	2	3	1	2	3
SNP_10448	Bb04	19.7	Codominant	Skeleton	Yes	TGCAGTGCACCACTATAGGGCCAAGGTTTGGAGGTAACTGGTATAATCTTTTCAAAATTCCACGCACAGCAAATGTATCTTTGGGAACTC	2	2	1	2	3	1	1	3	1	1	1	3	2	3	3	1	3	1	2	1	3	2	3	3	3	3	3	2	3	3	1	3	1	3	3	3	3	1	2	3	1	2	3
PAV_21275	Bb04	19.7	Dominant	Redundant	Yes	TGCAGCAACTGAGCTCACCCCTGACTGCGGTGTTAATCGCCAGGTTCCTTGATTTTTAATATCAGAAACAACTTAATCAAGAACATCAAT	0	0	0	0	0	0	0	0	0	0	0	0	0	0	0	0	0	0	0	0	0	0	0	0	0	0	0	0	0	0	0	0	0	0	0	0	0	0	0	0	0	0	5
PAV_23852	Bb04	19.7	Dominant	Redundant		TGCAGCACCCAAATCTTCACAACCCAACGCCTCGACCTCCTCGAACACTTTCCGCCACCGCAAAGTGCAGCAACTCGTTGACCACCTTCG	0	0	0	0	0	0	0	0	0	0	0	0	0	0	0	0	0	0	0	0	0	0	0	0	0	0	0	0	0	0	0	0	0	0	0	0	0	0	0	0	0	0	4
PAV_24783	Bb04	19.7	Dominant	Redundant		TGCAGTTTTGGTTTTTGAATGTCAAACTATATTTTTGTGTTCTTATGTTCTTATTTTTAATGTATGGTTGCTCAAAATTCTTGTGTGGCG	0	0	0	0	0	0	0	0	0	0	0	0	0	0	0	0	0	0	0	0	0	0	0	0	0	0	0	0	0	0	0	0	0	0	0	0	0	0	0	0	0	0	4
PAV_24094	Bb04	19.7	Dominant	Redundant	Yes	TGCAGTCCCCTAAATTGTTAAACCTTCTAACATTCTTGTTCCTTCTTAATCATTGATCATTGGCTGTTGGATGTGGGGTCGGAAATAGAA	0	0	0	0	0	0	0	0	0	0	0	0	0	0	0	0	0	0	0	0	0	0	0	0	0	0	0	0	0	0	0	0	0	0	0	0	0	0	0	0	0	0	4
SNP_11862	Bb04	20	Codominant	Skeleton		TGCAGGGCATTGACGCCGCCGCCCTCCTACAAATACAAAACGGGGCTATTAATTTTTTTCACACTCCTAATAGGAGGAGGGAATGATATA	2	2	1	2	3	1	1	3	1	1	1	3	2	3	3	1	3	1	2	3	3	2	3	3	3	3	3	2	3	3	1	3	1	3	3	3	3	1	2	3	1	2	3
SNP_19044	Bb04	20.3	Codominant	Skeleton	Yes	TGCAGCAATAACTTGACACACTCTCAGAGTGTTGAAGGATTCGTGTTTTCTTTCCTTGAGGCTTCTCTGGAGCAGAATACTGAACTGGTA	2	2	1	2	3	1	1	3	1	1	1	3	2	3	3	1	3	1	2	3	3	2	3	3	3	3	3	2	3	3	1	3	1	3	3	3	3	1	2	3	1	2	3
PAV_4935	Bb04	20.3	Dominant	Redundant	Yes	TGCAGTCCCCTAAATTGTTAAACCTTCTAACATTCTTCTTAATCATTGATCATTGGCTGTTGGATGTGGGGTCGGAAATAGAAACTTTTG	0	0	0	0	0	0	0	0	0	0	0	0	0	0	0	0	0	0	0	0	0	0	0	0	0	0	0	0	0	0	0	0	0	0	0	0	0	0	0	0	0	0	5
SNP_15276	Bb04	20.6	Codominant	Skeleton	Yes	TGCAGTTACTTGACTGCTAGGTCAGGGCTTGTAAGTTTCCTAGCCTAGTTGCTTGGTAGACCACAGTTATGTCAAAGGCTTATATTGTGT	2	2	1	2	3	1	1	3	1	1	1	3	2	2	3	1	3	1	2	3	3	2	3	3	3	3	3	2	3	3	1	3	1	3	3	3	3	1	2	3	1	2	3
SNP_12507	Bb04	20.6	Codominant	Redundant	Yes	TGCAGGGTACACTAGATTGGTACTAAGTAGCATTGCAGATAGACAAGCACCATCCTCAGTTTTCTGAGAAGAATTTGCAAACAGGTGATT	2	2	1	2	3	1	1	3	1	1	1	3	2	2	3	1	3	1	2	3	3	2	3	3	3	3	3	2	3	3	1	3	1	3	3	3	3	1	2	3	1	2	3
SNP_13343	Bb04	20.6	Codominant	Redundant	Yes	TGCAGCAGTTCTATTTATGTGCAATCTGTTTCGATTCCACTTCTCTGTATTAGTGCTCTGGATGATCCAGTCTGTACGAGGGAAGCCATT	2	2	1	2	3	1	1	3	1	1	1	3	2	2	3	1	3	1	2	3	3	2	3	3	3	3	3	2	3	3	1	3	1	3	3	3	3	1	2	3	1	2	3
SNP_4157	Bb04	21.4	Codominant	Skeleton	Yes	TGCAGGGTTTTTCAAATCACAGTGTAATGTAATAGCACGACACCCCCAACTTCTGGCTTGTGATTCTGCTTTTGCAACCAAGTATTTAGC	2	2	1	2	3	1	1	3	1	1	1	3	2	2	3	1	3	1	2	3	3	2	3	3	3	3	3	2	3	3	1	3	1	3	3	3	3	1	2	3	1	2	3
PAV_19784	Bb04	21.4	Dominant	Redundant	Yes	TGCAGAATGCATTTCAACTAGCGTTTTTTGCTTGGAGCACAGTAAGTATCCCATCTTGATCAATTTTCCTGAAAGTTTTGCTTCAATGCT	0	0	0	0	0	0	0	0	0	0	0	0	0	0	0	0	0	0	0	0	0	0	0	0	0	0	0	0	0	0	0	0	0	0	0	0	0	0	0	0	0	0	5
PAV_21804	Bb04	21.4	Dominant	Redundant	Yes	TGCAGTAATGTCTGAAATTACAAGAGAAAATGTTAAGAAACTTCCCAATAATGAAATAGGCTATGTAAAAGTCTCACTGCAACTATGTAA	0	0	0	0	0	0	0	0	0	0	0	0	0	0	0	0	0	0	0	0	0	0	0	0	0	0	0	0	0	0	0	0	0	0	0	0	0	0	0	0	0	0	5
PAV_11291	Bb04	21.4	Dominant	Redundant		TGCAGTGAGTTTTCGGAGTAGTCCTATGCCGCAGTTTTGGTTTTTGAATGTCAAACTATATTTTTGTGCTCGTATGTTCTTATTTTTAAT	0	0	0	0	0	0	0	0	0	0	0	0	0	0	0	0	0	0	0	0	0	0	0	0	0	0	0	0	0	0	0	0	0	0	0	0	0	0	0	0	0	0	5
PAV_3679	Bb04	21.4	Dominant	Redundant	Yes	TGCAGATATCTTTATCAGCTGCCTCCAATGCAGCCAAACCATACCTGTGGTGGAGCAAATGTTTGGGCTGATGTTAGTAGTACTAGTGAG	0	0	0	0	0	0	0	0	0	0	0	0	0	0	0	0	0	0	0	0	0	0	0	0	0	0	0	0	0	0	0	0	0	0	0	0	0	0	0	0	0	0	5
PAV_21844	Bb04	21.4	Dominant	Redundant	Yes	TGCAGAAAATAAAACCGGCGTGGCTAACCCCAGAATTAGAGTTGCCAGTTTGAGTGGCTTTGGTAACCTTGTTGGGGCTAGTGTTGCCTC	0	0	0	0	0	0	0	0	0	0	0	0	0	0	0	0	0	0	0	0	0	0	0	0	0	0	0	0	0	0	0	0	0	0	0	0	0	0	0	0	0	0	5
PAV_10051	Bb04	21.4	Dominant	Redundant	Yes	TGCAGATTCAACACACACGCACACAGATAGAGAGAGAGAGAGATATTTAAAAACGATTGTGAAGAGTGGCAAAGCAGTAAATTAAGTATA	0	0	0	0	0	0	0	0	0	0	0	0	0	0	0	0	0	0	0	0	0	0	0	0	0	0	0	0	0	0	0	0	0	0	0	0	0	0	0	0	0	0	5
PAV_23825	Bb04	21.4	Dominant	Redundant	Yes	TGCAGCTGGTATACCACCCATAACCAATGACGTCGCCCATATTAGAAGTGACTGCATCATCACTGAATTGTGGAGCATATTAGCAAACTT	0	0	0	0	0	0	0	0	0	0	0	0	0	0	0	0	0	0	0	0	0	0	0	0	0	0	0	0	0	0	0	0	0	0	0	0	0	0	0	0	0	0	4
SNP_9451	Bb04	23.1	Codominant	Skeleton	Yes	TGCAGACTGGAGAACAGTTATGAAGTTTCAAATTGGAACCAACAATTTTTTGAAGTATCAGGGCATCAAACTGTGCATTATAAAATAAAA	3	2	1	2	3	1	1	2	1	1	1	3	2	2	3	1	3	1	2	3	3	2	3	3	3	3	3	2	3	3	1	3	1	3	3	3	3	1	2	3	1	2	3
SNP_2193	Bb04	24	Codominant	Skeleton		TGCAGTAGTTAATGATTATAATTAAATGTGGAAGAGGCGGCATTAATTTCAATCATATAAAAGAGTGGTTCTTTTTTATCTGTAAAAATC	3	2	1	2	3	1	1	2	1	1	1	3	2	2	3	1	3	1	3	3	3	2	3	3	3	3	3	2	3	3	1	3	1	3	3	3	3	1	2	3	1	2	3
SNP_17911	Bb04	24.5	Codominant	Skeleton	Yes	TGCAGCTGCTGCATAAGTCTTTTTCTGTCCTACTTTCTTCCCTACAATTTATGTGCCTACCTTTTCTATAAGTTAGCCACGGGACTACTT	3	2	1	2	3	1	1	2	1	3	1	3	2	2	3	1	3	1	3	3	3	2	3	3	3	3	3	2	3	1	1	3	1	3	3	3	3	1	2	3	1	2	3
SNP_16547	Bb04	26	Codominant	Skeleton	Yes	TGCAGGGAAAAGCACAAACTTTTATTGCTGGGACACAATCTATATCTGATTTGCTATCACCTATTGCAATGAGTCCATTGACTTGTGAGT	3	2	1	2	3	1	1	2	1	3	1	3	2	2	3	1	3	1	3	3	3	2	3	3	3	3	3	2	3	3	1	3	1	3	3	3	3	1	2	3	1	2	3
SNP_11604	Bb04	26	Codominant	Redundant	Yes	TGCAGAAACTATTAAAGAAAGAATCCAAAAGATATTTTAGTGGTCCCTGATAGAAAGCCAATTCATAGATAGTGAAAAGTATTACTATAT	3	2	1	2	3	1	1	2	1	3	1	3	2	2	3	1	3	1	3	3	3	2	3	3	3	3	3	2	3	3	1	3	1	3	3	3	3	1	2	3	1	2	3
PAV_569	Bb04	26	Dominant	Redundant		TGCAGTGAATTTAAATCATTAAATTCTATAAGAAAGATCATACAGAATATATTAAAGATAATTCCATTCAATGAAGATGCTATTATTCTA	0	0	0	0	0	0	0	0	0	0	0	0	0	0	0	0	0	0	0	0	0	0	0	0	0	0	0	0	0	0	0	0	0	0	0	0	0	0	0	0	0	0	4
SNP_7491	Bb04	26.2	Codominant	Skeleton	Yes	TGCAGGTGGAAACACTGCTAATATTCAAACACAAACCTTCACAACCAACCAAGACCACAATGGTGATTCTAATAATAATAATAACATCAA	3	2	1	2	3	1	1	2	1	3	1	3	2	2	3	1	3	1	3	3	3	2	3	3	3	3	3	2	3	3	1	3	1	3	3	3	3	1	2	3	1	2	3
SNP_16825	Bb04	27.1	Codominant	Skeleton	Yes	TGCAGCCCACACATCTACTGGTGATCCAGGAATCACAAAGAAGTTTCCAGTGTCAAGCGCACTATATAACATCTGATACAGGAAAAAATA	3	2	1	2	3	1	1	2	1	3	1	3	2	2	3	1	3	1	3	3	3	2	3	1	3	3	3	2	3	3	1	3	1	3	3	3	3	1	2	3	1	2	3
PAV_10680	Bb04	27.1	Dominant	Redundant	Yes	TGCAGTGGGTGTGGTTTTACAAGAAAACAAACAGACAAATTTTCAACATTTTTAGGCTTTACCTGCTTAACTACCACTTTACTCTTCATG	0	0	0	0	0	0	0	0	0	0	0	0	0	0	0	0	0	0	0	0	0	0	0	0	0	0	0	0	0	0	0	0	0	0	0	0	0	0	0	0	0	0	5
PAV_17764	Bb04	27.1	Dominant	Redundant		TGCAGTGAATTTAAATCGTTAAATTCTAGAAGGAAGATCATACAGAATATATTAAAGATAATTCCATTCAATGAAGACGCTATTATTCTA	0	0	0	0	0	0	0	0	0	0	0	0	0	0	0	0	0	0	0	0	0	0	0	0	0	0	0	0	0	0	0	0	0	0	0	0	0	0	0	0	0	0	5
PAV_7681	Bb04	27.1	Dominant	Redundant	Yes	TGCAGTGAAAACCATAGAAAGGGCCAATTAGATGTTGCAAAATAACCAGATCCATTTCACTTCTATAAACAAAATGGAGTTTGAAATCTG	0	0	0	0	0	0	0	0	0	0	0	0	0	0	0	0	0	0	0	0	0	0	0	0	0	0	0	0	0	0	0	0	0	0	0	0	0	0	0	0	0	0	5
PAV_22372	Bb04	27.1	Dominant	Redundant	Yes	TGCAGCATCTGAATAACAGCAAAGATCTGTAGCAATATGCCAAAGCAGAAGGCTTTCATCAAACTCTACCTCGGTGCTCCAGGCAATGGA	0	0	0	0	0	0	0	0	0	0	0	0	0	0	0	0	0	0	0	0	0	0	0	0	0	0	0	0	0	0	0	0	0	0	0	0	0	0	0	0	0	0	4
PAV_19829	Bb04	27.1	Dominant	Redundant	Yes	TGCAGATTGTGCTGAAATCCAAAATTATAAAAAAAGCAGATTGTTGTCAGATTATATGTTATATCTTCTTGTCAAATGTCCTTTTATGTT	0	0	0	0	0	0	0	0	0	0	0	0	0	0	0	0	0	0	0	0	0	0	0	0	0	0	0	0	0	0	0	0	0	0	0	0	0	0	0	0	0	0	4
SNP_14848	Bb04	29.7	Codominant	Skeleton	Yes	TGCAGATGAGACACCAAAGGCAGTGCCACTAAGACCACCAGTTCCTGCATCCCGCCTGCTTTTAATTTCTGGTGGTTCTGAACCAGAAGA	3	2	1	2	3	1	1	2	3	3	1	3	2	2	3	3	3	1	3	3	3	2	3	1	3	3	3	2	3	3	1	3	1	3	3	3	3	1	2	3	1	2	3
SNP_17730	Bb04	29.9	Codominant	Skeleton	Yes	TGCAGGAAAAAGGGAACAGAAGTCTTAAAGCTGGCACCATTATGATATTCAGTTAGTGAAAGGATAAAAAGGATTAGGTTGAAAACTGAA	3	2	1	2	3	1	1	2	3	3	1	3	2	2	3	3	3	1	3	3	1	2	3	1	3	3	3	2	3	3	1	3	1	3	3	3	3	1	2	3	1	2	3
PAV_18661	Bb04	29.9	Dominant	Redundant	Yes	TGCAGCACCAACAATGTTGACATCATCCAAGAGTATATTCAATTTTGGCCACAATTCGAATCAAAATAACGGGTCTGTTTGTTCAAGCCC	0	0	0	0	0	0	0	0	0	0	0	0	0	0	0	0	0	0	0	0	0	0	0	0	0	0	0	0	0	0	0	0	0	0	0	0	0	0	0	0	0	0	5
PAV_7100	Bb04	29.9	Dominant	Redundant	Yes	TGCAGCATCTGAATAACAGCAAAGATCTGTAGCATCTGAATAACAGCAAAGATCTGTAGCAATATGCCAAAGCAGAAGGCTTTCATCAAA	0	0	0	0	0	0	0	0	0	0	0	0	0	0	0	0	0	0	0	0	0	0	0	0	0	0	0	0	0	0	0	0	0	0	0	0	0	0	0	0	0	0	5
PAV_8929	Bb04	29.9	Dominant	Redundant	Yes	TGCAGATGAAATAGCTAGTTCTGATTCCCTAACAGAAGATCCAACATTTTTATCAGTCTCAGTATTGCCATTATCCGATTCACGAACTTT	0	0	0	0	0	0	0	0	0	0	0	0	0	0	0	0	0	0	0	0	0	0	0	0	0	0	0	0	0	0	0	0	0	0	0	0	0	0	0	0	0	0	5
SNP_5816	Bb04	30.2	Codominant	Skeleton		TGCAGAGTGTTTTAGTCACCCAAACAGTTCACCAAAATCTTGATGTTCAACTTGTTATCAAAGTGGGTTTAATCCCACAATGCCTTTTCT	3	2	1	2	3	1	1	2	3	3	1	3	2	2	3	3	3	1	3	3	1	2	3	1	3	3	3	2	3	3	1	3	1	3	3	3	3	1	2	3	1	2	3
PAV_5472	Bb04	30.2	Dominant	Redundant		TGCAGAGCAGGATCGTTCCTGCTCTGATACCAAGTTAAGGAACAGATTATTTTGAACTTAGTCTTCCTCCCCAAAAGACCCTTAGCCAGG	0	0	0	0	0	0	0	0	0	0	0	0	0	0	0	0	0	0	0	0	0	0	0	0	0	0	0	0	0	0	0	0	0	0	0	0	0	0	0	0	0	0	4
SNP_9227	Bb04	32.2	Codominant	Skeleton	Yes	TGCAGGATTGAAAAACTATATCAACAAATAATTGACAAGGTACAAGTGATTGGAGTTTTTTTAACTTGGGCAATTTGAAAAAAGAATGTC	3	2	1	2	3	1	1	2	3	3	1	3	2	2	3	3	3	1	3	3	1	2	3	1	3	3	3	2	3	1	3	3	1	3	3	3	3	1	2	3	1	2	3
PAV_17217	Bb04	*	Dominant	Attached	Yes	TGCAGCTAAAGTCAAGAAGTAGGATCTGCCGTACAGTGTGTCAGATCACGCACAAACCCTACCACTTATTTCCCAGTTTACCCCTGACCC	0	0	0	0	0	0	0	0	0	0	0	0	0	0	0	0	0	0	0	0	0	0	0	0	0	0	0	0	0	0	0	0	0	0	0	0	0	0	0	0	0	0	5
PAV_8521	Bb04	*	Dominant	Attached	Yes	TGCAGCTTTTCCCACACCTTAACAGGCCTGAGCAATTTATCACAGAAATTAGAAAGAATAGAAAGAAAGAAAAACTAATTACAAATATTA	0	0	0	0	0	0	0	0	0	0	0	0	0	0	0	0	0	0	0	0	0	0	0	0	0	0	0	0	0	0	0	0	0	0	0	0	0	0	0	0	0	0	5
PAV_9120	Bb04	*	Dominant	Attached	Yes	TGCAGTTGCAACAGGTTCACACATTGATGCTATACCTTACTCTGGAAAATATGACGGAGTTGTTGGTGTATTAGGTGCTATTGAAGCCAT	0	0	0	0	0	0	0	0	0	0	0	0	0	0	0	0	0	0	0	0	0	0	0	0	0	0	0	0	0	0	0	0	0	0	0	0	0	0	0	0	0	0	5
SNP_12985	Bb04	34.5	Codominant	Skeleton		TGCAGAAGAAAAAGCATTCAGCTATCCCTAAAGGGTATATCGGTAGTTGCACTCTTCCTTCACATTAATGTGAATACAGATGACACTTCT	3	2	1	2	3	1	3	3	3	3	1	3	2	2	3	3	3	1	3	3	1	2	3	1	3	3	3	2	3	1	2	3	1	3	3	3	3	1	2	3	1	2	3
SNP_1422	Bb04	38.5	Codominant	Skeleton		TGCAGGTAAAAAGAGGCCAAAACAGCCAGACAGTGAAATCTCCGGTGGTGGCGGAGGTGGCTGACAACATTGCCAGACTCGCCGAAGGAA	3	2	1	2	3	1	3	3	3	3	1	3	2	2	3	3	3	1	3	3	1	2	2	1	3	3	3	2	3	1	2	3	1	3	3	3	3	1	2	3	1	2	3
SNP_1996	Bb04	38.5	Codominant	Redundant		TGCAGAGTTCGTTTCTGTTGTTCGGGTCTCCATTAATATTGATTTTTGAAGCTTCTAAATCTTGGTTTTAAGAAAGTTTGAACTTGCTTT	3	2	1	2	3	1	3	3	3	3	1	3	2	2	3	3	3	1	3	3	1	2	2	1	3	3	3	2	3	1	2	3	1	3	3	3	3	1	2	3	1	2	3
PAV_17517	Bb04	38.5	Dominant	Redundant	Yes	TGCAGAGATAAATATGTTTCTCAATTGACTTGTAACAACACCTTTTTGAAGTGGCATTGGTGGATAATCCCTTAAACTTTTTCTATTACA	0	0	0	0	0	0	0	0	0	0	0	0	0	0	0	0	0	0	0	0	0	0	0	0	0	0	0	0	0	0	0	0	0	0	0	0	0	0	0	0	0	0	4
SNP_6705	Bb04	40.2	Codominant	Skeleton	Yes	TGCAGTCAAGATTTGACCAAGTTATAATCAAAGGGTTTTTCATTCAAATTTCAGAAAATCTGGAAGAGGATTTGCCTGTAATGTAAGTGT	3	2	1	2	3	1	3	3	3	3	1	3	2	2	3	3	3	1	3	3	1	2	2	1	3	3	3	2	3	1	2	3	1	3	2	3	3	1	2	3	1	2	3
SNP_16360	Bb04	40.5	Codominant	Skeleton	Yes	TGCAGCTTCTTGTGCTGCTCTTTCACGAGCCTCTTCCTCTTCCTTGCGCTTTCTCTCAGCTTCAGCAGCTTCCCTTGCAAGACGTTCTTC	3	2	1	2	3	1	3	3	3	3	1	3	2	2	3	3	3	1	1	3	1	2	2	1	3	3	3	2	3	1	2	3	1	3	2	3	3	1	2	3	1	2	3
SNP_2163	Bb04	41	Codominant	Skeleton	Yes	TGCAGTGAGAAAGTAAGTAGAGGCTTTGAAATGAATTTCAAGTTTCAACCCTGTATCCAATAAATATTCAGAGGTAAAATTTGGTCATAA	3	2	1	2	3	1	3	3	3	3	1	3	2	2	3	3	3	1	1	3	1	2	2	1	3	3	3	2	3	1	2	3	1	3	2	3	3	1	2	3	1	2	3
SNP_788	Bb04	41	Codominant	Redundant	Yes	TGCAGACCTGAAGTACCAATGCCCAATTGTACAATGCATCATAATCATCAGGGTTCCTTTCAATTGCAGTAGCATACCTAGAAAGTCCAA	3	2	1	2	3	1	3	3	3	3	1	3	2	2	3	3	3	1	1	3	1	2	2	1	3	3	3	2	3	1	2	3	1	3	2	3	3	1	2	3	1	2	3
SNP_18290	Bb04	42.5	Codominant	Skeleton	Yes	TGCAGTCTTTAAAGGTAGCATTGCTTTCTCTTTTCTACTTCTCAACGTTATTGTCTGGATTTACATCGGTGGGACTTGTTCTACTTGGGT	3	2	1	2	3	1	3	3	3	3	1	3	2	2	3	3	3	1	1	3	1	2	2	1	3	3	3	2	3	1	2	3	1	3	2	3	3	1	2	2	1	2	3
SNP_6657	Bb04	42.7	Codominant	Skeleton	Yes	TGCAGCTCAAAGGATCTTTGCCGCATTGTTATTGTAGACAATAATCCCTTCACCTTTGTATTGCAACCACTGAATGGAATTCCGTGCATT	3	2	1	2	3	1	3	3	3	3	1	3	2	2	3	3	3	1	1	3	1	2	2	1	3	3	3	2	3	1	2	3	1	3	2	3	3	1	2	2	1	2	3
SNP_11150	Bb04	42.7	Codominant	Redundant	Yes	TGCAGGTAAACACGAGGAGTAGAAGAATTGGAATAAGTAAAGGCTATCGTTAAAAAAATACCTGGAAAACCAAACAGCATAACTTCTTTA	3	2	1	2	3	1	3	3	3	3	1	3	2	2	3	3	3	1	1	3	1	2	2	1	3	3	3	2	3	1	2	3	1	3	2	3	3	1	2	2	1	2	3
PAV_20006	Bb04	42.7	Dominant	Redundant		TGCAGTGCAAGCAGCTACTCTTCCTCATTTTTGAGTTAGAAGCTTCCTTGATTTGCATACTTTTCATCTTCTAGATGACAAACACGTAAA	0	0	0	0	0	0	0	0	0	0	0	0	0	0	0	0	0	0	0	0	0	0	0	0	0	0	0	0	0	0	0	0	0	0	0	0	0	0	0	0	0	0	4
SNP_18847	Bb04	43.3	Codominant	Skeleton	Yes	TGCAGATTTATCTTCCAGTCAAGTTAATGTATATATATTTAGATTAAAGTTTACAAAATGAGTTTGTAAAAAACAATTTAAATACTATCT	3	2	1	2	3	3	3	3	3	3	1	3	3	2	3	3	3	1	1	3	1	2	2	1	3	3	3	2	3	1	2	3	1	3	2	3	3	1	2	2	1	2	3
SNP_8350	Bb04	43.9	Codominant	Skeleton	Yes	TGCAGCCAAGATCTAGAACTAACCCACTTAAGAGCTGTCCACCCATCATCATATGCACAGGGATACCTATTCTCAGGTGCACGCCTATAG	3	2	1	2	3	3	3	3	3	3	1	3	3	2	3	3	3	1	1	3	1	2	2	1	3	3	3	2	3	1	2	3	1	3	2	3	3	1	2	2	1	2	3
SNP_1844	Bb04	44.2	Codominant	Skeleton		TGCAGATGCACAGCAAAAGTCTCTGTTAGATTCATTAGAACCTGTGGAGTCAAGCCTGAAGGAAGAAAAGTCACCCTCCGAGGATACTGA	3	2	1	2	3	3	3	3	3	3	1	3	3	2	3	3	3	1	1	3	1	2	2	1	3	3	3	2	3	1	2	3	1	3	2	3	3	1	2	2	3	2	3
SNP_1116	Bb04	44.4	Codominant	Skeleton		TGCAGAACTGTTCAGGATTTATGTAACGGCGAGTCCGGCAGGGTGTTCAGGGATGCTGGAGGCGAATGCGGCAAGGGCAAAGCTTTCTTC	3	2	1	2	3	3	3	3	3	3	1	3	3	2	3	3	3	1	1	3	1	2	2	1	3	3	3	2	3	1	2	3	1	3	2	3	3	1	2	2	3	2	3
SNP_18398	Bb04	46.1	Codominant	Skeleton		TGCAGATATTTCCTTAATTATAGTGATCAAGATCAAATCATATCTTCAACAAAAACAAACTAATCACTGTACAATCAGTATGGCTTAACA	3	2	1	2	1	3	3	3	3	3	1	3	3	2	3	3	3	1	1	3	1	2	2	1	3	3	3	2	3	1	2	3	1	2	2	3	3	1	2	2	3	2	3
PAV_4775	Bb04	46.1	Dominant	Redundant	Yes	TGCAGCCTTCTCCATATTCTTGGCAACCAATGCAGTGTAGCGTGCAGTTTCAGGCATCTTGGATCGTGAGTAGTAAGTCATTGCAGCAGG	0	0	0	0	0	0	0	0	0	0	0	0	0	0	0	0	0	0	0	0	0	0	0	0	0	0	0	0	0	0	0	0	0	0	0	0	0	0	0	0	0	0	5
SNP_2259	Bb04	47.8	Codominant	Skeleton	Yes	TGCAGCTTCAACTAATGATGATGATGTGCCCTCAGCTTTGTGAAGAAGGCCAAGATTATACCAAGCAGAAGCATTGAATCTGTCGTGCCG	3	2	1	2	3	3	3	3	3	3	1	3	3	2	3	3	3	1	1	3	1	2	2	1	3	3	3	2	3	1	2	3	1	2	2	3	3	1	2	2	3	2	3
SNP_11698	Bb04	47.8	Codominant	Redundant	Yes	TGCAGTGGCATTTGGTGTTGGTTTGGGTTTCAAGGAAGGTTATGACAAGGCATCCGAATTCTTTGCTGGGTATGCGTAATAATTTAATTT	3	2	1	2	3	3	3	3	3	3	1	3	3	2	3	3	3	1	1	3	1	2	2	1	3	3	3	2	3	1	2	3	1	2	2	3	3	1	2	2	3	2	3
SNP_6738	Bb04	47.8	Codominant	Redundant	Yes	TGCAGAATGTTTTCAAGCAGCACACTTTCTTGAAGAATCTGCACCTGTTGAACCTTTCAGATGACTCATTCTATCAAAGGTTGGTCTATT	3	2	1	2	3	3	3	3	3	3	1	3	3	2	3	3	3	1	1	3	1	2	2	1	3	3	3	2	3	1	2	3	1	2	2	3	3	1	2	2	3	2	3
SNP_20675	Bb04	48.1	Codominant	Skeleton	Yes	TGCAGTCAAAGATGTTAGGGCTACCAGTGAGGTAGTGGAACATCAAACAGAAACTTCAAATAAAGGGGATCAAAGCCATTTGGGTTTGGG	3	2	1	2	3	3	3	3	3	3	1	3	3	2	3	3	3	1	1	3	1	2	2	1	3	3	3	2	3	1	2	3	1	2	2	3	3	1	2	2	3	2	3
PAV_16334	Bb04	48.1	Dominant	Redundant	Yes	TGCAGGAGATGCTGTCCACCACGCTCGGGTTGTCCCTCCTTCTCCTGACAAACTCCGCATCCGATTTGGGCCACTTGTAGAGGTTCAGGT	0	0	0	0	0	0	0	0	0	0	0	0	0	0	0	0	0	0	0	0	0	0	0	0	0	0	0	0	0	0	0	0	0	0	0	0	0	0	0	0	0	0	5
PAV_2366	Bb04	48.1	Dominant	Redundant		TGCAGAGGCTGCATCCAGAACAGCATCAAAATCGACATCGTCATCAAACGATACTTTCTTCCGCCGCTTTCCTGAACTTTTGTTCGACTT	0	0	0	0	0	0	0	0	0	0	0	0	0	0	0	0	0	0	0	0	0	0	0	0	0	0	0	0	0	0	0	0	0	0	0	0	0	0	0	0	0	0	5
SNP_22750	Bb04	49.8	Codominant	Skeleton		TGCAGGTCCTACTAAAAGGCCTAATTCTTCATTCAGGAAAACATAAAAGTTGTAGCCATTTAAGTCAGCTTATCTGACCTTTTGATTTTG	3	2	1	2	3	3	3	3	3	3	1	3	3	2	3	3	3	1	1	3	1	2	2	1	3	3	3	2	2	1	2	3	1	2	2	3	3	1	2	2	3	2	3
SNP_13357	Bb04	50.4	Codominant	Skeleton		TGCAGTTTTGTAAACAATATACCTGTATATTGTGATAATACTAGTGCAATCAATCTTTCTAAGAATCCCAGGCAGCACTCCAAAGCTAAA	3	2	1	2	3	2	3	3	3	3	1	3	3	2	3	3	3	1	1	3	1	2	2	1	3	3	3	2	2	1	2	3	1	2	2	3	3	1	2	2	3	2	3
SNP_5957	Bb04	51.8	Codominant	Skeleton	Yes	TGCAGGGGGGTCCCCTGTATACTCATTATCAACGCCTTCATTGCGAACTGGTACAGGTTGAATTTGGTTGTGAGGAATTTGCTATGGTAA	3	2	1	2	3	3	3	3	3	3	1	3	3	3	3	3	3	1	1	3	1	2	2	1	3	3	3	2	2	1	2	3	1	2	2	3	3	1	2	2	3	2	3
SNP_7686	Bb04	51.8	Codominant	Redundant	Yes	TGCAGTCCTTAAATTCGACCTGTTCCTGGAGCTTCTGTTCTTGATCCTGACAATATCATCTTGTCCCTTTTGATGTCACTAGTTTTTTTT	3	2	1	2	3	3	3	3	3	3	1	3	3	3	3	3	3	1	1	3	1	2	2	1	3	3	3	2	2	1	2	3	1	2	2	3	3	1	2	2	3	2	3
SNP_8885	Bb04	51.8	Codominant	Redundant	Yes	TGCAGTACCAATATAGGAAAACAAGGATAAGGAACAAGGTGTACTCTTAATGCTTTTTGATTTTCAGGTTTGCAAGAGCAACATTTATCT	3	2	1	2	3	3	3	3	3	3	1	3	3	3	3	3	3	1	1	3	1	2	2	1	3	3	3	2	2	1	2	3	1	2	2	3	3	1	2	2	3	2	3
SNP_2443	Bb04	51.8	Codominant	Redundant	Yes	TGCAGCACAGAAAACAGAAACCAAACCGGCCATCCCAATCACCTGTGCCCAACTTCGTGTCCCAGCGGCAGCAGCAGCAGCTGCACCTGC	3	2	1	2	3	3	3	3	3	3	1	3	3	3	3	3	3	1	1	3	1	2	2	1	3	3	3	2	2	1	2	3	1	2	2	3	3	1	2	2	3	2	3
SNP_3122	Bb04	51.8	Codominant	Redundant	Yes	TGCAGATGATCTGCAATGAAACTGATATATAAACAATAGAATTTCAAATACCAATGGACAAATACAAAAACAATAAAGATGGAATTCTAT	3	2	1	2	3	3	3	3	3	3	1	3	3	3	3	3	3	1	1	3	1	2	2	1	3	3	3	2	2	1	2	3	1	2	2	3	3	1	2	2	3	2	3
PAV_8401	Bb04	51.8	Dominant	Redundant		TGCAGAGGTTGAGGTATGAATTATAGACTTTTATTTATTTTTTCTACAAAATGGAATAATTATATTCATCCACTCTTTTTTTTTTATCAT	0	0	0	0	0	0	0	0	0	0	0	0	0	0	0	0	0	0	0	0	0	0	0	0	0	0	0	0	0	0	0	0	0	0	0	0	0	0	0	0	0	0	5
SNP_425	Bb04	52.1	Codominant	Skeleton	Yes	TGCAGTGGCCTCAAAAAAATGCTAAAAAATCTCAAGCCGCTCGACCAGAGAGCCCTCGATGACTGTCTCAAACTGTTTGATGACACCAAC	3	2	1	2	3	3	3	3	3	3	1	3	3	3	3	3	3	1	1	3	1	2	2	1	3	3	3	2	2	1	2	3	1	2	2	3	3	1	2	2	3	2	3
SNP_12948	Bb04	52.9	Codominant	Skeleton	Yes	TGCAGGGAGTACTGGGAGCAGAGGCTTCAGATGGAGAGGGTAGAGAGGGTTAAGCAAGTGAAGGAGCACTGGGAAACCCAGTGTAGGGCG	3	2	1	2	3	3	3	3	3	3	1	3	3	3	3	3	3	1	1	3	1	2	2	3	3	3	3	2	2	1	2	3	1	2	2	3	3	1	2	2	3	2	3
SNP_6592	Bb04	52.9	Codominant	Redundant	Yes	TGCAGTAAACATACACGATGTCATTCAGAGATTTATATATGAAAGAAATTTCTTTATCTACTTCAATTTTTTTTGAAAACCATAACTTTA	3	2	1	2	3	3	3	3	3	3	1	3	3	3	3	3	3	1	1	3	1	2	2	3	3	3	3	2	2	1	2	3	1	2	2	3	3	1	2	2	3	2	3
SNP_15722	Bb04	52.9	Codominant	Redundant		TGCAGAATTTCAATCGATTCAAAACTGTGTAATCGATTGGTTCAATCAGTTTTTCAAGAAGTCGAGTTTCAATTGAATCTTTCAATAGAT	3	2	1	2	3	3	3	3	3	3	1	3	3	3	3	3	3	1	1	3	1	2	2	3	3	3	3	2	2	1	2	3	1	2	2	3	3	1	2	2	3	2	3
PAV_15493	Bb04	52.9	Dominant	Redundant		TGCAGAATTTCAATCAATTTAAAATTGTGTAATCGATTGGTTCGATCAGTTTTTCAAAAACTGAGTTTCAATTGAAACCTTTCAATAGAT	0	0	0	0	0	0	0	0	0	0	0	0	0	0	0	0	0	0	0	0	0	0	0	0	0	0	0	0	0	0	0	0	0	0	0	0	0	0	0	0	0	0	5
PAV_12526	Bb04	52.9	Dominant	Redundant		TGCAGCCCAACTCCTCTCGCTGGAGCGAGAGTGTTAATTTTCGTGGGGGGAAACCCCTTAAAATTATGAATATCAAGCGTGCGAGCAGCG	0	0	0	0	0	0	0	0	0	0	0	0	0	0	0	0	0	0	0	0	0	0	0	0	0	0	0	0	0	0	0	0	0	0	0	0	0	0	0	0	0	0	5
SNP_1529	Bb04	53.2	Codominant	Skeleton		TGCAGAATCAAACATTGCTAAATACTCTTATTATCATTTACATCTTAAGGATCCAGACCAAGGGAACAAAACTTGGATTTGCAATCTGGT	3	2	1	2	3	3	3	3	3	3	1	3	3	3	3	3	3	1	1	3	1	2	2	3	3	3	3	2	2	1	2	3	1	2	2	3	3	1	2	2	3	2	3
SNP_779	Bb04	53.8	Codominant	Skeleton	Yes	TGCAGCCAAGAACAAGTATACCTACTGTGCTCTTCTGGACTGTTACTGTAAGGCACTAATGAAAGACAAAGCAGTGAGTCATTTTGACAC	3	2	1	2	3	3	3	3	3	3	1	3	3	3	3	3	3	1	1	3	1	2	2	3	3	3	3	2	2	1	2	3	1	2	2	3	3	1	2	2	3	2	3
SNP_21139	Bb04	53.8	Codominant	Redundant	Yes	TGCAGTGACTATATTTGGCCCCTTAAAGGAGGAATTTCCACGCATTATAATACCTCTAGCACCAGTTGAATCTGCCTTAGAACTAACAAT	3	2	1	2	3	3	3	3	3	3	1	3	3	3	3	3	3	1	1	3	1	2	2	3	3	3	3	2	2	1	2	3	1	2	2	3	3	1	2	2	3	2	3
SNP_8568	Bb04	55.8	Codominant	Skeleton	Yes	TGCAGTTCCCTTGGCCACGCATTACTTCAGCCTTCCCAATCTCAAAGGTAGTGGATGGCTCATTTTGCTTCTGGTTTATATTGCTCTCTT	3	2	1	2	3	3	3	3	3	3	1	3	1	3	3	3	3	3	1	3	3	2	2	3	3	3	3	2	2	1	2	3	1	2	2	3	3	1	2	2	3	2	3
PAV_20406	Bb04	55.8	Dominant	Redundant	Yes	TGCAGAGGCTCTTTGTAGCTTGAGGAGCTTGTTGGAAGGCAGTGCTAGCAACTGAATGTATGTATAATACACGATTCGTCTAATAATGTG	0	0	0	0	0	0	0	0	0	0	0	0	0	0	0	0	0	0	0	0	0	0	0	0	0	0	0	0	0	0	0	0	0	0	0	0	0	0	0	0	0	0	5
PAV_2071	Bb04	55.8	Dominant	Redundant		TGCAGCTGCAATTATGCAGCAAGACCAAAACAATTACAACTTATAACAGTCCAAAACTGCATAAATTATGCAACAATTATGCAGCAAGTC	0	0	0	0	0	0	0	0	0	0	0	0	0	0	0	0	0	0	0	0	0	0	0	0	0	0	0	0	0	0	0	0	0	0	0	0	0	0	0	0	0	0	4
PAV_24752	Bb04	55.8	Dominant	Redundant	Yes	TGCAGATGTTCTTTCCACAGGCGATCGATATTGCTCAAAATTAGGAATCGCTCTGCTTCTTTCATCAACCCTGCTGCTTGTTTCTCCACA	0	0	0	0	0	0	0	0	0	0	0	0	0	0	0	0	0	0	0	0	0	0	0	0	0	0	0	0	0	0	0	0	0	0	0	0	0	0	0	0	0	0	4
PAV_21129	Bb04	55.8	Dominant	Redundant	Yes	TGCAGAGGCTCTTTGTAGCTTGAGGAGCTTGTTGGAAGGCAGTGCTAGCAACTGAATGTATGTATAATACAGATTCGTCTAATAATGTGT	0	0	0	0	0	0	0	0	0	0	0	0	0	0	0	0	0	0	0	0	0	0	0	0	0	0	0	0	0	0	0	0	0	0	0	0	0	0	0	0	0	0	4
SNP_5487	Bb04	56.3	Codominant	Skeleton	Yes	TGCAGTCATAATGATCATTAATAATATACCAACAGCAATGTATGAGGGTAAGTATATTCAAGAATCAAATTGACCTTCTTCCTCTCTTCC	2	2	1	2	3	3	3	3	3	3	1	3	1	3	3	3	3	3	1	3	3	2	2	3	3	2	3	2	2	1	2	3	1	2	2	3	3	1	2	2	3	2	3
SNP_14437	Bb04	57.5	Codominant	Skeleton	Yes	TGCAGTTTCCATATCCTATCCAAAAGAAGCTATTAGATCAGAATGCTTGATAGATGGCGAGTTAAAGGGGTTTGGTCAATTGCATCCACG	2	2	1	2	2	3	3	3	3	3	1	3	1	3	3	3	3	3	1	3	3	2	3	3	3	2	3	2	2	1	2	3	1	2	2	3	3	1	2	2	3	2	3
SNP_19412	Bb04	64.5	Codominant	Skeleton	Yes	TGCAGCCATAATTTGTCGTACTTAATTGATCTGCTGATTCTATTGTACAATAATTATGAGATCAGAGAACTTGCAGACTCTTCTGTAAAT	2	2	1	3	2	1	3	3	3	2	1	3	1	1	3	3	3	3	3	3	3	2	3	3	3	2	3	3	2	1	2	3	1	2	2	2	1	1	2	2	3	2	3
PAV_11328	Bb04	64.5	Dominant	Redundant	Yes	TGCAGGTCCCCCATCAACTCCAAATTCATTAAATCTATAGTAAAACACAATAGACACGTTAAACAAGATAATTCCCTTGAAGCTTTAAAA	0	0	0	0	0	0	0	0	0	0	0	0	0	0	0	0	0	0	0	0	0	0	0	0	0	0	0	0	0	0	0	0	0	0	0	0	0	0	0	0	0	0	5
SNP_18993	Bb04	65.3	Codominant	Skeleton	Yes	TGCAGATCAGATAGCCAGAGTGTAGAAAGACTAGACGAACACAGGACAAAACCCCCAAGGCTAGAACAACCTTCCATCTTGAGGCTCTTG	2	2	1	3	2	3	3	3	3	2	1	3	1	1	3	3	3	3	3	3	3	2	3	3	3	2	3	3	2	1	2	3	1	2	2	2	1	1	2	2	3	2	3
SNP_22531	Bb04	65.6	Codominant	Skeleton	Yes	TGCAGGGAAAGCTTTCTCAAAAAGTATGATTGATTTTGGCCCCATTTGTAGGAATCATTGTTCTTGTTCATCGTCAAGACAGTTTAGTCA	2	2	1	3	2	3	3	3	3	2	1	3	1	1	3	3	3	3	3	3	2	2	3	3	3	2	3	3	2	1	2	3	1	2	2	2	1	1	2	2	3	2	3
SNP_15302	Bb04	66.2	Codominant	Skeleton	Yes	TGCAGCTGAGGAAACCCAGAGTCATCAATCACATTTCCTCTGTCCTGTTCATCGGAATGGTTTTGCAGAAACTCAGGGTTCTCAGGCTCA	2	2	1	3	2	3	3	3	3	2	1	3	1	1	3	3	3	3	3	3	3	2	3	3	3	2	3	3	2	1	2	3	1	2	2	2	1	1	2	2	3	2	3
SNP_20777	Bb04	66.2	Codominant	Redundant	Yes	TGCAGATTATGGTCCCGTTTATGGCACCAATTATGGTTATTGAGAACATTACTTTCAATTTTAGATGAGAAACCTTACGTTTTGTAAACC	2	2	1	3	2	3	3	3	3	2	1	3	1	1	3	3	3	3	3	3	3	2	3	3	3	2	3	3	2	1	2	3	1	2	2	2	1	1	2	2	3	2	3
SNP_13046	Bb04	67	Codominant	Skeleton	Yes	TGCAGAAATCAATAATCTTAAATCAGCAATTTATGAATAAAAATTCCTATTACAGAGAAGAATTTACTATGCAGAGCTATAGACTGCAAA	2	2	1	3	2	3	3	3	3	2	1	3	1	1	3	3	3	3	3	3	3	2	3	3	3	2	3	3	2	1	2	3	1	2	2	2	1	1	2	2	3	2	3
PAV_23506	Bb04	67	Dominant	Redundant	Yes	TGCAGGGAACATTTGCCTTTGAAGAAAAAACTCCAAGTTGGAGGAAAAAAAGAGAAAGAGAGGAAAAGCAAGATACGATATTCTAATCTA	0	0	0	0	0	0	0	0	0	0	0	0	0	0	0	0	0	0	0	0	0	0	0	0	0	0	0	0	0	0	0	0	0	0	0	0	0	0	0	0	0	0	4
PAV_23578	Bb04	67	Dominant	Redundant	Yes	TGCAGCCACTCCATATACGCACATATGTGCATATATAATAGAGAGAGAGAGAGTGAAGTCTATAGAACAATTGAGAACTCTCTGACACCC	0	0	0	0	0	0	0	0	0	0	0	0	0	0	0	0	0	0	0	0	0	0	0	0	0	0	0	0	0	0	0	0	0	0	0	0	0	0	0	0	0	0	4
PAV_24447	Bb04	67	Dominant	Redundant	Yes	TGCAGGTCCCCCATCAACTCCAAATTCATTAAATCTATAGTAAAACACAATAGACACAATAGACACGTTAAACAAGATAATTCCCTTGAA	0	0	0	0	0	0	0	0	0	0	0	0	0	0	0	0	0	0	0	0	0	0	0	0	0	0	0	0	0	0	0	0	0	0	0	0	0	0	0	0	0	0	4
SNP_16203	Bb04	68.2	Codominant	Skeleton	Yes	TGCAGAGTGTGATTTGAGGTCTCCAAGAGAAGACACTTCTGTTCAGAACTCTGTAACTTTTCAACCCCATCAACTATCTTGGAATTTAGC	2	2	1	3	2	3	3	3	3	2	1	3	1	1	3	3	3	3	3	3	3	2	3	3	3	2	3	3	2	1	2	3	1	2	2	2	1	1	2	2	3	2	3
PAV_12488	Bb04	68.2	Dominant	Redundant	Yes	TGCAGATTGAAGCCACAGGTGAAGTTACTCTCTCTCTCTCTCTCTCTCTGGCATTTCGTGTGCTGATTTGGATGAATCAGCCACAATTCA	0	0	0	0	0	0	0	0	0	0	0	0	0	0	0	0	0	0	0	0	0	0	0	0	0	0	0	0	0	0	0	0	0	0	0	0	0	0	0	0	0	0	5
PAV_20167	Bb04	68.2	Dominant	Redundant	Yes	TGCAGCCACTCCATATACGCACATATGTGCATATATAATAGAGAGAGAGAGAGAGTGAAGTCTATAGAACAATTGAGAACTCTCTGACAC	0	0	0	0	0	0	0	0	0	0	0	0	0	0	0	0	0	0	0	0	0	0	0	0	0	0	0	0	0	0	0	0	0	0	0	0	0	0	0	0	0	0	5
PAV_23381	Bb04	68.2	Dominant	Redundant		TGCAGCTGTAGACACAGCCATATTGATATTAAGTCTGGAAAAACTGCAAATCTTTCCTAATGAATACATTTTCAATTTTGGGTAACAGTT	0	0	0	0	0	0	0	0	0	0	0	0	0	0	0	0	0	0	0	0	0	0	0	0	0	0	0	0	0	0	0	0	0	0	0	0	0	0	0	0	0	0	4
PAV_24864	Bb04	68.2	Dominant	Redundant	Yes	TGCAGAAGCTACTGGCAATCATCAAAGAGGAGCAACCAAGGAACCCAAAAATAAATATCCTTCAACAGATTCCTTGGTGGAAAAGGAGTT	0	0	0	0	0	0	0	0	0	0	0	0	0	0	0	0	0	0	0	0	0	0	0	0	0	0	0	0	0	0	0	0	0	0	0	0	0	0	0	0	0	0	4
SNP_8740	Bb04	69.3	Codominant	Skeleton	Yes	TGCAGTTCTACCCGAGGCCTTAGTGTGAGAAGCTTGGTTAGAACTTTTGCATTGAGCAATGGTTTGTGAGAAAACAGGGGTGTTGTTTGC	2	2	1	3	2	3	3	3	3	2	1	3	1	1	3	3	3	3	3	3	3	2	3	3	3	2	3	3	2	1	2	3	1	2	2	2	1	1	2	2	3	2	3
SNP_14120	Bb04	69.3	Codominant	Redundant		TGCAGTCTTCTTCCCTTTTTCTTTCTTTTGGTTTTCTGTTAGACAGACTAGCTAATGGACACAACTTTTATGTTTTAATGAATGGGCATG	2	2	1	3	2	3	3	3	3	2	1	3	1	1	3	3	3	3	3	3	3	2	3	3	3	2	3	3	2	1	2	3	1	2	2	2	1	1	2	2	3	2	3
PAV_24291	Bb04	69.3	Dominant	Redundant		TGCAGCTTGCCCAATCTTTGATTGTAATGAGAATTCAGAATACTAGTCCTTGTCACACTGTTTGTTGGCAACCTCCTCAAGAAAATAGAT	0	0	0	0	0	0	0	0	0	0	0	0	0	0	0	0	0	0	0	0	0	0	0	0	0	0	0	0	0	0	0	0	0	0	0	0	0	0	0	0	0	0	4
PAV_24463	Bb04	69.3	Dominant	Redundant		TGCAGATATGTTTTTCTAGAAGACAAGCACATTCCTATCTTCCCAAATAACCCCAAAGAAGGCTATAAGAATGGGAAAAAAAGTAATCAT	0	0	0	0	0	0	0	0	0	0	0	0	0	0	0	0	0	0	0	0	0	0	0	0	0	0	0	0	0	0	0	0	0	0	0	0	0	0	0	0	0	0	4
PAV_5238	Bb04	69.3	Dominant	Redundant		TGCAGCTTGTCCAATCTTTGATTGTAATGACAATTCAGAATATTAATCCTCATCACACTGTTTGTTGGCAACCTCCTCTCAAGAAAATAG	0	0	0	0	0	0	0	0	0	0	0	0	0	0	0	0	0	0	0	0	0	0	0	0	0	0	0	0	0	0	0	0	0	0	0	0	0	0	0	0	0	0	5
PAV_17192	Bb04	69.3	Dominant	Redundant		TGCAGAATATATTCAATTGAAAGAAGAAAAACACATTCCTATCTTCCCAAATAACCCAAAGAAGGCTATAAGAATGGGAAAAAAATGTAA	0	0	0	0	0	0	0	0	0	0	0	0	0	0	0	0	0	0	0	0	0	0	0	0	0	0	0	0	0	0	0	0	0	0	0	0	0	0	0	0	0	0	5
PAV_15109	Bb04	69.3	Dominant	Redundant		TGCAGAACCCAATATCATTGAAATTAACTACAGGATTGCTATAACATATAATAACAAGGAAACAATAATAATCTGACATTGTTACTTACC	0	0	0	0	0	0	0	0	0	0	0	0	0	0	0	0	0	0	0	0	0	0	0	0	0	0	0	0	0	0	0	0	0	0	0	0	0	0	0	0	0	0	5
SNP_11624	Bb04	69.9	Codominant	Skeleton	Yes	TGCAGAATAGAATTTTCTCCGGCTACCCTGCGAAGTGAGTTTGGCTTTGATTTCTCTTATATCCATCCTCCTAGGATTCTTTGTAGGTGG	2	2	1	3	2	3	3	3	3	2	1	3	1	1	3	3	3	3	3	3	3	2	3	3	3	2	3	3	2	1	2	3	1	2	2	2	1	1	2	2	3	2	3
PAV_3045	Bb04	69.9	Dominant	Redundant	Yes	TGCAGGATGCAAATTCTGAAACGGTAGACAAGAAAAAAGTAAAAACCAGATAATCAATGGTGGTATATGTACCTCTATAAATACATATTG	0	0	0	0	0	0	0	0	0	0	0	0	0	0	0	0	0	0	0	0	0	0	0	0	0	0	0	0	0	0	0	0	0	0	0	0	0	0	0	0	0	0	5
SNP_14661	Bb04	70.1	Codominant	Skeleton	Yes	TGCAGGGCTGCGTAACACATAGACATACCTCTGTACAAAGCTCTAGAAATTCATCACATCCCCAAAACTGTGTGTTGCCTTGTAATGACA	2	2	1	3	2	3	3	3	3	2	1	3	1	1	3	3	3	3	3	3	3	2	3	3	3	2	3	3	2	1	2	3	1	2	2	2	1	1	2	2	3	2	3
SNP_17709	Bb04	71	Codominant	Skeleton	Yes	TGCAGCTGGGAATGGCAGCTCTTCATCTTCTGGTGCCAGTAATAAAAGTTCCAACGGTCAGATTGAAGGTTGTCATCTATATCTTATTGT	2	2	1	3	2	3	3	3	3	2	1	3	1	3	3	3	3	3	3	3	3	2	3	3	3	2	3	3	2	1	2	3	1	2	2	2	1	1	2	2	3	2	3
PAV_23518	Bb04	71	Dominant	Redundant		TGCAGATAGGGTATTGTAAGGAGATATCCTAGGAAATTAGGAACAAGTTAATAATTATTCTTATCTAGAAAAGTAAAAATAAGTTGGCTA	0	0	0	0	0	0	0	0	0	0	0	0	0	0	0	0	0	0	0	0	0	0	0	0	0	0	0	0	0	0	0	0	0	0	0	0	0	0	0	0	0	0	4
PAV_24849	Bb04	71	Dominant	Redundant	Yes	TGCAGGACACCATCGATTTTCTAATGGCCGCCAAGAGAAGCGCCACCAGCGACAGCTGATTCTGTCTCTCCTCTTCCTCCTCCACGGTTG	0	0	0	0	0	0	0	0	0	0	0	0	0	0	0	0	0	0	0	0	0	0	0	0	0	0	0	0	0	0	0	0	0	0	0	0	0	0	0	0	0	0	4
SNP_8311	Bb04	72.4	Codominant	Skeleton	Yes	TGCAGTTGATATGAAAACTAATGAAAAACAGGTTAATGTTGTAGCGAGGCAGTTAAATGCAAATCTTACAACAGTTTCATCAAACTTGAA	2	2	1	3	2	3	2	3	3	2	1	3	1	3	3	3	3	3	3	3	3	2	3	3	3	2	3	3	2	1	2	3	1	2	2	2	1	1	2	2	3	2	3
SNP_1151	Bb04	72.4	Codominant	Redundant	Yes	TGCAGGGCTCTCTTGCCCTGTTGCAGATGGACTCGATGGCGGTGTTGCAAATTCGTCGACTGGCTCTAGTTCTTCAAACTTTGTAAAAGT	2	2	1	3	2	3	2	3	3	2	1	3	1	3	3	3	3	3	3	3	3	2	3	3	3	2	3	3	2	1	2	3	1	2	2	2	1	1	2	2	3	2	3
SNP_10750	Bb04	72.7	Codominant	Skeleton	Yes	TGCAGAAAGCAGTTCCTTAGCATAAACTGACTGATAAAAAAATTCAGCTCTTTTGATAATAAGCTCAGGAATTCCTTCTCTCTTGGCAGT	2	2	1	3	2	3	2	3	3	2	1	3	1	3	3	3	3	3	3	3	3	2	3	3	3	2	3	3	2	1	2	3	1	2	2	2	1	1	2	2	3	2	3
SNP_3075	Bb04	72.7	Codominant	Redundant	Yes	TGCAGCATTTTTGTTAGAATTAGTTGCTGCGGATGCATTGTGTATACATTTGTAAATGTGGAAATTGTTGTTCATTAGCTTGCAAATACA	2	2	1	3	2	3	2	3	3	2	1	3	1	3	3	3	3	3	3	3	3	2	3	3	3	2	3	3	2	1	2	3	1	2	2	2	1	1	2	2	3	2	3
PAV_24303	Bb04	72.7	Dominant	Redundant		TGCAGGGTGATAATCAGTTAACCACCACTACAACTCAAAGGATCATCATAAGTTGTCCTCATTTGACATCTAAGTAACAATTTATTTTTG	0	0	0	0	0	0	0	0	0	0	0	0	0	0	0	0	0	0	0	0	0	0	0	0	0	0	0	0	0	0	0	0	0	0	0	0	0	0	0	0	0	0	4
SNP_19071	Bb04	73.3	Codominant	Skeleton	Yes	TGCAGGAAAGGAAGACTCTAAGCCCATTGCATTTTTCGAAGATTGGTTCTTTGGTGTCCTACGCTTAAGTGGCTTTCCACTGCACATAGA	2	2	1	3	2	3	2	3	3	2	1	3	1	3	3	3	3	3	3	3	3	2	3	3	3	2	3	3	2	1	2	3	1	2	2	2	1	1	2	2	3	2	3
PAV_20969	Bb04	73.3	Dominant	Redundant		TGCAGTAGTATATTGTATATTTTGAAATAGATATTTTTATTCTATTTTATACCATTTAATCAATCATTCATGTTTTTTTATAGGCAAATG	0	0	0	0	0	0	0	0	0	0	0	0	0	0	0	0	0	0	0	0	0	0	0	0	0	0	0	0	0	0	0	0	0	0	0	0	0	0	0	0	0	0	5
SNP_11781	Bb04	73.8	Codominant	Skeleton	Yes	TGCAGACAGTTCATCCGATCATCACCATTGTTCACTGTAATCGGACGGCTTCAGCAGTCTCCGGAATCATCCATTGCCAAATATGCTTCT	2	2	1	3	2	3	2	3	3	2	1	3	1	3	3	3	3	3	3	3	3	2	3	3	3	2	3	3	2	1	2	2	1	2	2	2	1	1	2	2	3	2	3
PAV_18971	Bb04	73.8	Dominant	Redundant		TGCAGTGCCTTCAAACAATTTAAAGCTATGGTTGAAAATCAGTTTAACACCAAAATTAAAGGTTTGCAATCTGATTGAGGGGTGAATTTC	0	0	0	0	0	0	0	0	0	0	0	0	0	0	0	0	0	0	0	0	0	0	0	0	0	0	0	0	0	0	0	0	0	0	0	0	0	0	0	0	0	0	5
SNP_9558	Bb04	74.7	Codominant	Skeleton	Yes	TGCAGGATTCCACACAGAGGAGTTGGAGGTCCAGGAATCTGAGATTTCAGGTGGGAAACTTTGCAGTTGCAACCCCTTTTGATCACAGCT	2	2	1	3	2	3	2	3	3	2	1	3	1	3	3	3	3	3	3	3	3	2	3	3	3	2	3	3	2	1	2	2	1	2	2	2	1	1	2	2	3	2	3
SNP_14019	Bb04	75.5	Codominant	Skeleton	Yes	TGCAGTTCCAGCCTCATCCTACAAGTAAAACCAGTGTCAACGAAGACTATTATTTTGTCAAAAATATATTGGTTTATTCCAAACAACTGC	2	2	1	3	2	3	2	3	2	2	1	3	1	3	3	3	3	3	3	3	3	2	3	3	3	2	3	3	2	1	2	2	1	2	2	2	1	1	2	2	3	2	3
SNP_17864	Bb04	75.5	Codominant	Redundant	Yes	TGCAGGTTAGTTTAGAAGAAGAGGAAAACTCAAAGGCTTTTCTTATTCTCAACGAAATCATTCTCACATTAAAAGATGTAAGTATATAAA	2	2	1	3	2	3	2	3	2	2	1	3	1	3	3	3	3	3	3	3	3	2	3	3	3	2	3	3	2	1	2	2	1	2	2	2	1	1	2	2	3	2	3
SNP_7967	Bb04	75.5	Codominant	Redundant	Yes	TGCAGCAAGAACAACTTGTAAAATGATAAGATGCACGCACAAATAATTGTGAAAATATTGGTCAATTTTGTTTTTTAATGCAAACCAGGC	2	2	1	3	2	3	2	3	2	2	1	3	1	3	3	3	3	3	3	3	3	2	3	3	3	2	3	3	2	1	2	2	1	2	2	2	1	1	2	2	3	2	3
PAV_23276	Bb04	75.5	Dominant	Redundant	Yes	TGCAGTTCCGAGGTGTTCTATGTTCCTCAGCGCCTTGTGGGCGATTTTGTTGAGCTTGTTAACCTCGTTGACAACCTAGAAATCCATCAG	0	0	0	0	0	0	0	0	0	0	0	0	0	0	0	0	0	0	0	0	0	0	0	0	0	0	0	0	0	0	0	0	0	0	0	0	0	0	0	0	0	0	4
PAV_14602	Bb04	75.5	Dominant	Redundant	Yes	TGCAGATACACATAAAATGAACACCCAAATTTTATAAATGAAAGAAAAGGATAACAACCTATATTTCACACCTAACGAAATTATGAACAG	0	0	0	0	0	0	0	0	0	0	0	0	0	0	0	0	0	0	0	0	0	0	0	0	0	0	0	0	0	0	0	0	0	0	0	0	0	0	0	0	0	0	5
PAV_8031	Bb04	75.5	Dominant	Redundant	Yes	TGCAGCCAAGCCGCAGTAAGCTTCACATCCTTCTCAGTCCAAAACCCCTCCTCTGCCATCGCAAAGCTCAAATCCAATATCTTCTCAAAC	0	0	0	0	0	0	0	0	0	0	0	0	0	0	0	0	0	0	0	0	0	0	0	0	0	0	0	0	0	0	0	0	0	0	0	0	0	0	0	0	0	0	5
SNP_9732	Bb04	76.4	Codominant	Skeleton	Yes	TGCAGAGTCTTGCAAGCTTGAAAGAGATCAACCTCCGTGCCAGCAAGAACTTAACTAGTCTCCCAGATTTGTCTCTAGCACCAAATCTTG	2	2	1	3	2	3	2	3	2	2	1	3	1	3	3	3	3	3	3	3	3	2	3	3	3	2	3	3	2	1	2	2	1	2	2	2	1	1	2	2	3	2	3
SNP_9537	Bb04	76.4	Codominant	Redundant	Yes	TGCAGGTCAGCTGCTTTAATACTCCATATAGGCACCTGTAAATCCTGAACTAGACTTGTATAACTCCTTTCCCTCATTAACACACACACA	2	2	1	3	2	3	2	3	2	2	1	3	1	3	3	3	3	3	3	3	3	2	3	3	3	2	3	3	2	1	2	2	1	2	2	2	1	1	2	2	3	2	3
SNP_5626	Bb04	76.4	Codominant	Redundant	Yes	TGCAGAAGTCGACATCAGTCCAACAGGTTTCATCATAGATAGGCTTTTGGTGTTCAGTAATGTTGATAGTTGCAGCTGATGATGTGTATA	2	2	1	3	2	3	2	3	2	2	1	3	1	3	3	3	3	3	3	3	3	2	3	3	3	2	3	3	2	1	2	2	1	2	2	2	1	1	2	2	3	2	3
SNP_4396	Bb04	76.4	Codominant	Redundant	Yes	TGCAGAAAGTACTCCAAGAACAGCACCAGAATACTCAGCCAATATTGCTCTGAATTAATAAGAAAACGATGATTGCATTAAGTTCATATA	2	2	1	3	2	3	2	3	2	2	1	3	1	3	3	3	3	3	3	3	3	2	3	3	3	2	3	3	2	1	2	2	1	2	2	2	1	1	2	2	3	2	3
SNP_22308	Bb04	76.4	Codominant	Redundant	Yes	TGCAGCAGAAATCAAAGGGGGAGGATAAGAGAAAGCCTTTATTAATCAAGAAAACTAATACTAGTACAGGTTCATAACCAAAACGTTCTG	2	2	1	3	2	3	2	3	2	2	1	3	1	3	3	3	3	3	3	3	3	2	3	3	3	2	3	3	2	1	2	2	1	2	2	2	1	1	2	2	3	2	3
SNP_15604	Bb04	76.4	Codominant	Redundant		TGCAGCCATTTTCCTTGGACCTAACCTAGTTTCCTGGTGGTCTAAGAAGCAGTCTGTGGTGGCTAGGTCCAGCACAAAAGCTGAATACAG	2	2	1	3	2	3	2	3	2	2	1	3	1	3	3	3	3	3	3	3	3	2	3	3	3	2	3	3	2	1	2	2	1	2	2	2	1	1	2	2	3	2	3
SNP_20264	Bb04	76.4	Codominant	Redundant		TGCAGAAAATAAAGAGTGGAAAATTCCACTTAGTACTAACTTTTTAAAACCTTCATTTATTTCTTCAATTTTTCAATATCGAAAGAGAAT	2	2	1	3	2	3	2	3	2	2	1	3	1	3	3	3	3	3	3	3	3	2	3	3	3	2	3	3	2	1	2	2	1	2	2	2	1	1	2	2	3	2	3
SNP_13514	Bb04	76.4	Codominant	Redundant	Yes	TGCAGGATGTTCTACTTTTTCTTTGAATCACGCAACAGGAAGGAGGATCCTGTCGTAATTTGGTTGACAGGGGGACCTGGGTGTAGCAGT	2	2	1	3	2	3	2	3	2	2	1	3	1	3	3	3	3	3	3	3	3	2	3	3	3	2	3	3	2	1	2	2	1	2	2	2	1	1	2	2	3	2	3
SNP_11115	Bb04	76.6	Codominant	Skeleton	Yes	TGCAGAGTATGCCTTATTCAAGATGTTATTGATAGTTTTCACAGCATAGGTGTCTATGTGTATGTGGGTGAAGAGAGAGAGAAAAGACCT	2	2	1	3	2	2	2	3	2	2	1	3	1	3	3	3	3	3	3	3	3	2	3	3	3	2	3	3	2	1	2	2	1	2	2	2	1	1	2	2	3	2	3
PAV_24174	Bb04	76.6	Dominant	Redundant	Yes	TGCAGAGTACTTATTCAAGATGCTATTGATAGTTTTCACAGCATAGGTGTCTATGTGTATGTGGGTGAAGAGAGAGAGAAAAGACCTTAA	0	0	0	0	0	0	0	0	0	0	0	0	0	0	0	0	0	0	0	0	0	0	0	0	0	0	0	0	0	0	0	0	0	0	0	0	0	0	0	0	0	0	4
PAV_24181	Bb04	76.6	Dominant	Redundant	Yes	TGCAGAAGGGTTAGCACCAATATCTACATCGACTGCTCCTTGAACAACCCACTGCCAAAAGGGACATCACACAATAAACTTGATGCATAA	0	0	0	0	0	0	0	0	0	0	0	0	0	0	0	0	0	0	0	0	0	0	0	0	0	0	0	0	0	0	0	0	0	0	0	0	0	0	0	0	0	0	4
PAV_24488	Bb04	76.6	Dominant	Redundant	Yes	TGCAGCGGAAACATTCCCAATTTTCTATGAAAGGGAATTGGTCCCTCTGAAAAGAGAAAAAAAATTCCCTTAAAAATTTTCTGATAAGAA	0	0	0	0	0	0	0	0	0	0	0	0	0	0	0	0	0	0	0	0	0	0	0	0	0	0	0	0	0	0	0	0	0	0	0	0	0	0	0	0	0	0	4
PAV_2866	Bb04	76.6	Dominant	Redundant	Yes	TGCAGTTGCAACGGGTAATGTTCAACTCTGGAAAGAGCACGCACTAAGAGCGTGAGATGCACGTGGGTAGGGGTACGTGCAGCTGTAAAC	0	0	0	0	0	0	0	0	0	0	0	0	0	0	0	0	0	0	0	0	0	0	0	0	0	0	0	0	0	0	0	0	0	0	0	0	0	0	0	0	0	0	5
PAV_18550	Bb04	76.6	Dominant	Redundant	Yes	TGCAGTTTACTTTTGCTGTGAAAAATATTTATGGGAAGTAAAATTTGTTGTTAATCTTGTAGGCATCAAACCTTATATATGTTGACCAAC	0	0	0	0	0	0	0	0	0	0	0	0	0	0	0	0	0	0	0	0	0	0	0	0	0	0	0	0	0	0	0	0	0	0	0	0	0	0	0	0	0	0	5
PAV_20249	Bb04	76.6	Dominant	Redundant		TGCAGAAACTCCGGTGACTAATGGCGCCCAACATAACTAAATAACGTTTTCATCTTTGTGTCTGTGAATGTTGTTTTTCTTGTTTGGTTT	0	0	0	0	0	0	0	0	0	0	0	0	0	0	0	0	0	0	0	0	0	0	0	0	0	0	0	0	0	0	0	0	0	0	0	0	0	0	0	0	0	0	5
SNP_14734	Bb04	77.5	Codominant	Skeleton	Yes	TGCAGCGGGCTGTGCTGTTTTGACAGGTGAATCTTGAATAACGCAATTCTCAAATTTCAACTTGTTATTTTAGGTTGGAACTCATAATTG	2	2	1	1	2	3	2	3	2	2	1	3	1	3	3	3	3	3	3	3	3	2	3	3	3	2	3	3	2	1	2	2	1	2	2	2	1	1	2	2	3	2	3
PAV_19177	Bb04	*	Dominant	Attached		TGCAGTCGCGTGGACGCACACGCGGGTTCCACTCTACGCCTGAGTGTTGTTTTCGAGCCCAGGAGTGAGTTCCTAGCCATTGTTGATTGC	0	0	0	0	0	0	0	0	0	0	0	0	0	0	0	0	0	0	0	0	0	0	0	0	0	0	0	0	0	0	0	0	0	0	0	0	0	0	0	0	0	0	5
SNP_4304	Bb04	77.8	Codominant	Skeleton	Yes	TGCAGAGGAACCCATCCCAGTCGTACGGCTATACGTCCAACATTTGTGTCTACCTGTTATATGTCGATGATTTATCAGATTTATTCAATA	2	2	1	1	2	3	2	3	2	2	1	3	1	3	3	3	3	3	3	3	3	2	3	3	3	2	1	3	2	1	2	2	1	2	2	2	1	1	2	2	3	2	3
SNP_9223	Bb04	81.2	Codominant	Skeleton	Yes	TGCAGTAACTAGCCATCAATGACAACACAATTGTCAATCTTCCCATTTACAGGTACAGCTCGCAAAATGGACCTTGAGAACAGATTGTGG	2	2	1	1	2	3	2	3	2	2	1	3	1	3	3	3	3	3	3	3	3	2	3	3	1	2	1	3	2	1	2	2	1	2	2	2	1	1	2	2	3	2	3
PAV_23717	Bb04	81.2	Dominant	Redundant	Yes	TGCAGCTTGCAGATGCATTAGAGTTGAGAAACTTGAGTCCCCAGCATTTCTGTGTAATTGAAGACTCCCGTGGGAAATCTCAACTTAGGA	0	0	0	0	0	0	0	0	0	0	0	0	0	0	0	0	0	0	0	0	0	0	0	0	0	0	0	0	0	0	0	0	0	0	0	0	0	0	0	0	0	0	4
PAV_24453	Bb04	81.2	Dominant	Redundant		TGCAGACTAGTTACTTAATGACCATAGATAGATGGATTTAATAATTCAATGGTTAAGATTGGTGACCACAACCTTGTTGTAAAGGTTTTA	0	0	0	0	0	0	0	0	0	0	0	0	0	0	0	0	0	0	0	0	0	0	0	0	0	0	0	0	0	0	0	0	0	0	0	0	0	0	0	0	0	0	4
PAV_23705	Bb04	81.2	Dominant	Redundant	Yes	TGCAGCGGCTAAAGATCCTCAATCTTAGCCATTCAAAGAACTTGAGACGCACCCCTGATTTTTCAAGACTACCAAATCTTGCAAAACTCA	0	0	0	0	0	0	0	0	0	0	0	0	0	0	0	0	0	0	0	0	0	0	0	0	0	0	0	0	0	0	0	0	0	0	0	0	0	0	0	0	0	0	4
SNP_15375	Bb04	81.5	Codominant	Skeleton		TGCAGGTCCCTCTCTAACCCAGCAAACAGAACTTCTTTCATTACTGAATCAATATATACCGCAATAACTGCATCATCATATACTCACAAG	2	2	1	1	2	3	2	3	2	2	1	3	1	3	3	3	3	3	3	3	3	2	3	3	1	2	3	3	2	1	2	2	1	2	2	2	1	1	2	2	3	2	3
SNP_4852	Bb04	81.5	Codominant	Redundant	Yes	TGCAGAGCGGATGACCGCACGTGTTTGTGATGGATCGTTCGGTTACAATGTCTTCATAGTCACTCCTTGACATCAAAGACCCAGCAGCAA	2	2	1	1	2	3	2	3	2	2	1	3	1	3	3	3	3	3	3	3	3	2	3	3	1	2	3	3	2	1	2	2	1	2	2	2	1	1	2	2	3	2	3
SNP_8008	Bb04	83.7	Codominant	Skeleton		TGCAGAATTACAACATATCTAATATCCAGTAAAATTAATATGAAATTTTTGGAATTTTAAGAAACTTAAAAAGTAAAAATAAAGGAATGC	2	2	1	1	2	2	3	3	2	2	1	1	1	3	3	1	3	3	3	3	3	2	3	1	1	2	3	3	2	1	2	2	1	2	2	2	1	1	2	2	3	2	3
PAV_5209	Bb04	83.7	Dominant	Redundant	Yes	TGCAGGCTGTGGGGTTCGAACCCACGCGCACTTATGTGCAGAAGATCTTAAGTCTTCCCCCTTAACCACTCGGGCAAACCTGCTTTGTTT	0	0	0	0	0	0	0	0	0	0	0	0	0	0	0	0	0	0	0	0	0	0	0	0	0	0	0	0	0	0	0	0	0	0	0	0	0	0	0	0	0	0	5
SNP_9459	Bb04	86.6	Codominant	Skeleton		TGCAGTTCAAATACATTACTTTCATATTGACATAAGATTCTGTGACTCTAATCAACTAAATTTCTTGCATTCTTGATTCGCAGTGGCTCT	2	2	1	1	2	3	3	3	2	2	1	3	1	3	3	3	3	3	3	3	3	2	2	3	1	2	3	3	2	1	3	2	1	2	2	2	1	1	2	3	3	2	3
SNP_21987	Bb04	87.4	Codominant	Skeleton	Yes	TGCAGGTAAATTTAACAAACGAAAAAGATGATGAATCAATCAAATTAAAGAATGAAAAGAAGGAATCATATATGAAAACAAAGAGGGTTA	2	2	1	1	2	3	3	3	2	2	1	3	1	3	3	3	3	3	3	3	3	2	2	3	1	2	3	3	2	1	3	2	1	2	2	2	1	1	2	3	3	2	3
SNP_12523	Bb04	87.7	Codominant	Skeleton	Yes	TGCAGGTTCTGAAGAATGAATGTAGGTGCTTCTCCCTAATGATCACAACAAAAGAAGGGACACAAACACCAAATCAAAACCCTATTTTGA	2	2	1	1	2	3	3	3	2	2	1	3	1	3	3	3	3	3	3	3	3	2	2	3	1	2	3	3	2	1	3	2	1	2	2	2	1	1	2	3	3	2	3
SNP_8437	Bb04	87.7	Codominant	Redundant	Yes	TGCAGTGTGCATATTTTAGTCTGTTAAAAAATGGCCAGCATCTAACCTCCTAAAATTGTGGATCCTTCCTGCACTTTCTGGAAACCCATG	2	2	1	1	2	3	3	3	2	2	1	3	1	3	3	3	3	3	3	3	3	2	2	3	1	2	3	3	2	1	3	2	1	2	2	2	1	1	2	3	3	2	3
PAV_25120	Bb04	87.7	Dominant	Redundant		TGCAGCAATCCTTCACCTGAACCAGTTAATATGTGACTTGTTTTACTCAACCCTTTCTTACATCAAACTTCAGACGTGATTCCAATAATG	0	0	0	0	0	0	0	0	0	0	0	0	0	0	0	0	0	0	0	0	0	0	0	0	0	0	0	0	0	0	0	0	0	0	0	0	0	0	0	0	0	0	4
SNP_21136	Bb04	88	Codominant	Skeleton	Yes	TGCAGGCAACAAGCTTCTCTGGATCTGTATCAAACTGTAGCCATAACTCAACTGAGGGTTCCATAGGAAGGGGAAATATCTCCCCATCTA	2	2	1	1	2	3	3	3	2	2	1	3	1	3	3	3	3	3	3	3	3	2	2	3	1	2	3	3	2	1	3	2	1	2	2	2	1	1	2	3	3	2	3
PAV_15225	Bb04	*	Dominant	Attached	Yes	TGCAGGGATTATGTATACTTATCTACAACTGATTTAATATATATTTAATTAGCTTAAATATGAATTTATAAATGTGTCCTTTTGATTTCT	0	0	0	0	0	0	0	0	0	0	0	0	0	0	0	0	0	0	0	0	0	0	0	0	0	0	0	0	0	0	0	0	0	0	0	0	0	0	0	0	0	0	5
PAV_1904	Bb04	*	Dominant	Attached		TGCAGTAGAAAAATAAAATAAAATTGCTTCTCAATATAGAGATTCTAAACTAATATAACTCGTCTTAAAAGTTCAATTGAACCAACCGAC	0	0	0	0	0	0	0	0	0	0	0	0	0	0	0	0	0	0	0	0	0	0	0	0	0	0	0	0	0	0	0	0	0	0	0	0	0	0	0	0	0	0	5
SNP_21704	Bb04	89.1	Codominant	Skeleton		TGCAGATGGTTGATCAAACAAGCTTAAAGAATTTGGAGCTGTTGGTGCCAAAAACGTATCGCTCCCACCGCGTTTCCCTACGCCAGAAAG	2	2	3	1	2	3	3	3	2	2	1	3	1	3	3	3	3	3	3	3	3	2	3	3	1	2	3	3	2	1	3	2	1	2	2	2	1	1	2	3	3	2	3
SNP_17326	Bb04	89.1	Codominant	Redundant	Yes	TGCAGTGTAAAGTTAAATTGTAAGGTAGAATAAGTCAATGTGACAGATTTTGCACATTGTACTTTACAGTGTAAAGTTAAATTGTGAAAC	2	2	3	1	2	3	3	3	2	2	1	3	1	3	3	3	3	3	3	3	3	2	3	3	1	2	3	3	2	1	3	2	1	2	2	2	1	1	2	3	3	2	3
SNP_8822	Bb04	89.1	Codominant	Redundant	Yes	TGCAGAAAGAATGATCATAAAGATGAACAAATGAAACATCATCTGGAGTTTTATTTAGCGCTATATTATTGACAAAGAATACTAAAAGAG	2	2	3	1	2	3	3	3	2	2	1	3	1	3	3	3	3	3	3	3	3	2	3	3	1	2	3	3	2	1	3	2	1	2	2	2	1	1	2	3	3	2	3
SNP_1619	Bb04	89.1	Codominant	Redundant		TGCAGGATATTGTTTTCTTTATTTGACTTTTTTTGTGTTCTTGCCTCCTTAAGAGACGGAATTATTGGGGAATTTCCGTTCAATCTTGCC	2	2	3	1	2	3	3	3	2	2	1	3	1	3	3	3	3	3	3	3	3	2	3	3	1	2	3	3	2	1	3	2	1	2	2	2	1	1	2	3	3	2	3
SNP_16108	Bb04	91.1	Codominant	Skeleton	Yes	TGCAGGGAATCCAGAAGAAACAAAAGCTTTGCTGCCTGCGTTGCCCTTGCTTATTGCTCATATCGGGGGTGAGTGATCACTTTAGGAGTC	2	2	3	1	2	3	3	3	2	2	1	1	1	3	3	3	3	3	3	3	3	2	3	3	1	2	3	3	2	1	3	2	1	2	2	2	1	1	2	3	3	2	3
SNP_8980	Bb04	91.7	Codominant	Skeleton	Yes	TGCAGTGTTGGACCAATAGTGCATATGATTGATGGAGACTTGCCCTGAATTGTTATAAAGTGCCTTTAATGCCTGATTATTGTTGTTATT	2	2	3	1	2	3	3	3	2	2	1	1	1	3	3	3	3	3	3	3	3	2	3	3	1	2	3	3	2	1	3	2	1	2	2	2	1	1	2	3	3	2	3
PAV_23960	Bb04	91.7	Dominant	Redundant		TGCAGGCAATTTCAAATATATAATAAACACATCAAAATGAAAAGTTTCTCTTTGAAACAATCATTTCATACTTGACCAAATGTATTCACT	0	0	0	0	0	0	0	0	0	0	0	0	0	0	0	0	0	0	0	0	0	0	0	0	0	0	0	0	0	0	0	0	0	0	0	0	0	0	0	0	0	0	4
SNP_19654	Bb04	92	Codominant	Skeleton	Yes	TGCAGAGTTGGCATTGGTGGTGGAGATGGTGAAGAAGTTTCAATTGACAGTGATATGTTAATTGATGAAGAGCAATCCATTTTGGAGTCC	2	2	3	1	2	3	3	3	2	2	1	1	1	3	3	3	3	3	3	3	3	2	3	3	1	2	3	3	2	1	3	2	1	2	2	2	1	1	2	3	3	2	3
PAV_19559	Bb04	92	Dominant	Redundant		TGCAGAAAGCCAGAAAGTATGGATAGCACAAAGCCAGAAAGTATTGACTTCAATATAAATAGACACTGATATCTACTCTCTCCCATATGC	0	0	0	0	0	0	0	0	0	0	0	0	0	0	0	0	0	0	0	0	0	0	0	0	0	0	0	0	0	0	0	0	0	0	0	0	0	0	0	0	0	0	5
PAV_16658	Bb04	92	Dominant	Redundant		TGCAGGAAACGTGTATTTTTCCACTTAAAATGTCTACTATTAATGTGGCTTCTTAGTGACCAAGACATAAAATATTTGATCTAAGAAAGG	0	0	0	0	0	0	0	0	0	0	0	0	0	0	0	0	0	0	0	0	0	0	0	0	0	0	0	0	0	0	0	0	0	0	0	0	0	0	0	0	0	0	5
SNP_10199	Bb04	93.1	Codominant	Skeleton	Yes	TGCAGTTATAGTTACCATCATCTGACCCTTGCCATAGACGAACTGTCTGCAACATAAAGTAAAATCATTGAACAATGAATATGCAAAATA	2	2	3	1	2	3	3	3	2	2	1	1	1	3	3	3	3	3	3	3	3	2	3	3	1	2	3	3	2	1	3	2	1	2	2	2	1	1	2	3	3	2	3
SNP_18864	Bb04	93.4	Codominant	Skeleton	Yes	TGCAGATGTGTAACCTTCAGAAGAACCTGAAGTCTCGTAAACCTACACAACCCGTGTCATTGTGTGATTCAGAACTTATGTAGGAAATAC	2	2	3	1	2	3	3	3	2	2	1	1	1	3	3	3	3	3	3	3	3	2	3	3	1	2	3	3	2	1	3	2	1	2	2	2	1	1	2	3	3	2	3
SNP_5879	Bb04	93.4	Codominant	Redundant	Yes	TGCAGTGAGACACGTGCTCCTCAGACAGGTTATTTTTCTTCTATCCTTCATATATTCTTGTTAGAATTTATCGATTTTGGGTGGTTGATT	2	2	3	1	2	3	3	3	2	2	1	1	1	3	3	3	3	3	3	3	3	2	3	3	1	2	3	3	2	1	3	2	1	2	2	2	1	1	2	3	3	2	3
SNP_22373	Bb04	94.2	Codominant	Skeleton	Yes	TGCAGCAGGTAAAGCCCATTCTAAATTTACTCTTCACCTCACTAATCTTTTGGAAGGGCTTTGGACTCTTACAACTAGGGGATAGTGCAC	2	2	3	1	3	3	3	3	2	2	1	1	1	3	3	3	3	3	3	3	3	2	3	3	1	2	3	3	2	1	3	2	1	2	2	2	1	1	2	3	3	2	3
PAV_12052	Bb04	94.2	Dominant	Redundant		TGCAGCTTAGATGTGTAAGTCAGTTCTTAGAAGTTTTTTCTTTCTTTTCTTCATTTATGTGCTGTTTAATGGTTTGTGATTACAGATGTG	0	0	0	0	0	0	0	0	0	0	0	0	0	0	0	0	0	0	0	0	0	0	0	0	0	0	0	0	0	0	0	0	0	0	0	0	0	0	0	0	0	0	5
SNP_7004	Bb04	94.8	Codominant	Skeleton	Yes	TGCAGATTATCTATGCTATTATAGAAGAAGAAAAAAAGTCCTCCAGAGGTTTACTCAGTTTTCCTTAAAATCCCAACCTAAAAGGAAATA	2	2	3	1	3	3	3	3	2	2	1	1	1	3	3	3	3	3	3	2	3	2	3	3	1	2	3	3	2	1	3	2	1	2	2	2	1	1	2	3	3	2	3
PAV_24068	Bb04	94.8	Dominant	Redundant		TGCAGCTTAGATGTGTAAGTCAGTTCTTAGAAGTTTTTTCTTTCTTTTCTTTATTTATATGCTGTTCAATGGTTTGTGATTACAAATGTG	0	0	0	0	0	0	0	0	0	0	0	0	0	0	0	0	0	0	0	0	0	0	0	0	0	0	0	0	0	0	0	0	0	0	0	0	0	0	0	0	0	0	4
SNP_18814	Bb04	95.3	Codominant	Skeleton		TGCAGTTCTGCATCTATTTCAGAATTACTTCCACTTATAGAGAGGAAGACACAAACAACAGTGTAGACTTGTAGTATGATGGCAGACAGT	2	2	3	1	3	3	3	3	2	2	1	1	1	3	3	3	3	3	3	2	3	2	3	3	1	2	3	3	2	1	3	2	1	2	2	2	1	1	2	3	3	2	3
SNP_17537	Bb04	95.3	Codominant	Redundant		TGCAGCATAAATCATAAAATTTAAACGATAAATATAACAGTATAAAAAAATTCTTGCAAAGTAGCTATCTGCCAATAATAATAATAATAC	2	2	3	1	3	3	3	3	2	2	1	1	1	3	3	3	3	3	3	2	3	2	3	3	1	2	3	3	2	1	3	2	1	2	2	2	1	1	2	3	3	2	3
PAV_23350	Bb04	95.3	Dominant	Redundant		TGCAGTGGTTGTCAGAGTGGGAATGATGATTGGAGAATAAAAAGGTTGAAAATATGGAGCGATAGTTATCCCAGAAGAAACGGGTAGAAA	0	0	0	0	0	0	0	0	0	0	0	0	0	0	0	0	0	0	0	0	0	0	0	0	0	0	0	0	0	0	0	0	0	0	0	0	0	0	0	0	0	0	4
PAV_19060	Bb04	95.3	Dominant	Redundant		TGCAGTGGTTGTCAGAGTGGGAATGATGATTGGAGAATAAAAAGGTTGAAAATATGGAGCGATAGTTATCCCAGTAGAAAATATGGTATG	0	0	0	0	0	0	0	0	0	0	0	0	0	0	0	0	0	0	0	0	0	0	0	0	0	0	0	0	0	0	0	0	0	0	0	0	0	0	0	0	0	0	5
SNP_11301	Bb05	0	Codominant	Skeleton	Yes	TGCAGACACCAGATCCACTTCCAATGTTCAAAGCAATCACCTTCCCTCTTGGACCTGCAATGATAGAGGAGACAAAGCAAAGGTATATCA	1	2	1	3	2	2	3	3	2	3	1	3	1	1	3	2	3	3	3	2	2	2	2	3	1	2	3	2	1	3	3	3	2	2	3	3	3	3	3	2	3	1	3
SNP_1811	Bb05	0.3	Codominant	Skeleton	Yes	TGCAGTTCCTTGGAACCAATTGTTGCCAGCCTCTCCTGGTGTTTGAGTAGCCGCCAGAACCTATTTTTGCGTTTTGATTGGTTTAATTAG	1	2	1	3	2	2	3	3	2	3	1	3	1	1	3	2	3	3	3	2	2	2	2	3	1	2	3	2	1	3	3	3	2	2	3	3	3	3	3	2	3	1	3
SNP_10650	Bb05	0.3	Codominant	Redundant	Yes	TGCAGTTGGTTTGTCACCATCAATGATATCGGTCACAGCTTTTACAAATATTGCAGGAACCTTCAGAAGCTCAGCAACATAAGCGATAGC	1	2	1	3	2	2	3	3	2	3	1	3	1	1	3	2	3	3	3	2	2	2	2	3	1	2	3	2	1	3	3	3	2	2	3	3	3	3	3	2	3	1	3
SNP_15238	Bb05	0.3	Codominant	Redundant	Yes	TGCAGCTAATTTGTTGTATTATTCGATAAAGTATACATTATTTTATTGAAGATTGCGTATGTAAATGTAATTAGTGATTCAAAAGAATAT	1	2	1	3	2	2	3	3	2	3	1	3	1	1	3	2	3	3	3	2	2	2	2	3	1	2	3	2	1	3	3	3	2	2	3	3	3	3	3	2	3	1	3
SNP_17065	Bb05	0.3	Codominant	Redundant	Yes	TGCAGTGACTGGTAAGCTCAATATGTTTCTGTATCTATTTGAATTTCTGGACTCTGCTATGTTAAGCTCGGTATATATCTTGCATCATCC	1	2	1	3	2	2	3	3	2	3	1	3	1	1	3	2	3	3	3	2	2	2	2	3	1	2	3	2	1	3	3	3	2	2	3	3	3	3	3	2	3	1	3
PAV_18986	Bb05	0.3	Dominant	Redundant		TGCAGATTGGCAATTAACAGAAGCTGCCTCAATTTTGTTTCTCAAACCAACTTCATCCCAGCATTTGATACTCTTTTCACAATCAAACAA	0	0	0	0	0	0	0	0	0	0	0	0	0	0	0	0	0	0	0	0	0	0	0	0	0	0	0	0	0	0	0	0	0	0	0	0	0	0	0	0	0	0	4
SNP_19578	Bb05	0.6	Codominant	Skeleton	Yes	TGCAGGATTTCTTCTTATTGCTAAGGGTCTTACCGGTGATAGATTGCGTTCAGATTTTCGTCACCGATTGCTCTCCCTATGCTCAGATGT	1	2	1	3	2	2	3	3	2	3	1	3	1	1	3	2	3	3	3	2	2	2	2	3	1	2	3	2	1	3	3	3	2	2	3	3	3	3	3	2	3	1	3
PAV_23298	Bb05	0.6	Dominant	Redundant		TGCAGAAATCAATGAGTATTGATTAGAGAGCAGAAAAACATCATAGTTTTTAGAGACAAACTCACTGGGAGGACTCGAACCCACGACCTA	0	0	0	0	0	0	0	0	0	0	0	0	0	0	0	0	0	0	0	0	0	0	0	0	0	0	0	0	0	0	0	0	0	0	0	0	0	0	0	0	0	0	5
SNP_5356	Bb05	0.8	Codominant	Skeleton	Yes	TGCAGCCCTCGCTCTTCTCAAGTCACGGTGTGAAGCATCCAAAAGCCTCTACACAACCACAATTCTTCCTTATAGCAATAATAGCTTGTT	1	3	1	3	2	2	3	3	2	3	1	3	1	1	3	2	3	3	3	2	2	2	2	3	1	2	3	2	1	3	3	3	2	2	3	3	3	3	3	2	3	1	3
SNP_19223	Bb05	0.8	Codominant	Redundant	Yes	TGCAGTGACTTCTGATTTTGTTTGGTGAGAATAAGTTTGTTTTCTAGTTTTAAATTATGACATTGAACACTATACAACACTGTGTTTTTG	1	3	1	3	2	2	3	3	2	3	1	3	1	1	3	2	3	3	3	2	2	2	2	3	1	2	3	2	1	3	3	3	2	2	3	3	3	3	3	2	3	1	3
SNP_14191	Bb05	1.1	Codominant	Skeleton	Yes	TGCAGTTTGGAAATTTAGGACTCAAGAGTTAGTTGGGACTTAAAAAATCATAGACCTGTGTGATTATGGTCACTACTATTTGTAAGTGCC	1	3	1	3	2	2	3	3	2	3	1	3	1	1	3	2	3	3	3	2	2	2	2	3	3	2	3	2	1	3	3	3	2	2	3	3	3	3	3	2	3	1	3
SNP_252	Bb05	1.1	Codominant	Redundant	Yes	TGCAGATTGTTAAATACTTGAAATTTCTACTTAGATTGCTTACCTCAACTTCTTCCCCTGTAGAAGTTGGGGTGTGCTGAGGTGAATGAA	1	3	1	3	2	2	3	3	2	3	1	3	1	1	3	2	3	3	3	2	2	2	2	3	3	2	3	2	1	3	3	3	2	2	3	3	3	3	3	2	3	1	3
SNP_8310	Bb05	2	Codominant	Skeleton	Yes	TGCAGGGTTTGCAAAGGGTCGCATTGGCTGAGGCCCCATAAATGGGGCAGGATTAGGTGGGGGGGGCCTCATTAACCCCCTTGGAGGCGT	1	3	1	3	2	2	3	3	2	3	1	3	1	1	3	2	3	3	3	2	2	2	2	3	3	2	3	2	1	3	3	3	2	3	3	3	3	3	3	2	3	3	3
SNP_14695	Bb05	2.5	Codominant	Skeleton	Yes	TGCAGATTTTCCCGCGTCTCCTCTAACTCTGCTTCAACGTTTTCTTTTCTCCATATTTCATCTACGCTTTTCTCACTCTCTATCTATAAT	1	3	1	3	2	2	1	3	2	3	1	3	1	1	3	2	3	3	3	2	2	2	2	3	3	2	3	2	1	3	3	3	2	3	3	3	3	3	3	2	3	3	3
SNP_816	Bb05	2.8	Codominant	Skeleton		TGCAGAACTCTACTGATTCAGATTGGACAACAAAAAGCCCTTAGTAAATAGTAATAGCAGTGAAGAAACAAAATGTCTGCTATTCTTTTA	1	3	1	3	2	2	1	1	2	3	1	3	1	1	3	2	3	3	3	2	2	2	2	3	3	2	3	2	1	3	3	3	2	3	3	3	3	3	3	2	3	3	3
SNP_2536	Bb05	3.7	Codominant	Skeleton	Yes	TGCAGCTGTTGGCTTCAAGTGGATGCTTAATCAGGTAGACACCATCATATTGAAGGACAAAACATAAATCCATTTCTTTAGGTACACTTT	1	3	1	3	2	2	1	1	2	3	1	3	1	1	3	2	3	3	3	2	2	2	2	3	3	2	3	2	1	3	3	3	2	3	3	3	3	3	3	2	3	3	3
SNP_3980	Bb05	4.2	Codominant	Skeleton	Yes	TGCAGATAGATTATTTAGTCACTCTTGCTTCATTGAATTTCGCAATGCTACTTTTGGAAAACAGAGGAAAAGATGATGAATCTTCTTATG	1	3	1	3	2	2	1	1	2	3	1	3	1	1	3	2	3	3	3	2	2	2	2	3	3	3	3	2	1	3	3	3	2	3	3	3	3	3	3	2	3	3	3
SNP_22549	Bb05	4.5	Codominant	Skeleton	Yes	TGCAGTTTTGATTGCCTTTTGCACGATGTAGAAAGGACGATTCAGATAAATTATGTATGAATTTTTGGTTCGCAGCAGGCAGAATGGGAG	1	3	1	3	2	2	1	1	2	3	1	3	1	1	3	2	3	3	3	2	2	2	2	3	3	3	3	2	1	3	3	3	2	3	3	3	3	3	3	2	2	3	3
PAV_23648	Bb05	4.5	Dominant	Redundant	Yes	TGCAGTGATAAAAAAGTGATATGGAAGGCTTACGAGAACCAGCCATTGAGATTTCCAAGAAAGAAGAGCTAATGAAAAGGCACATAAGTA	0	0	0	0	0	0	0	0	0	0	0	0	0	0	0	0	0	0	0	0	0	0	0	0	0	0	0	0	0	0	0	0	0	0	0	0	0	0	0	0	0	0	5
SNP_14128	Bb05	5.1	Codominant	Skeleton	Yes	TGCAGTACTCTTATATTGGAAGCTTGGAAAGTGTTTGTGGAAAAGAAAGCTTTGTCTTTATGTGGCGAGAACGAGGTTCCATCTTCATCA	1	3	1	3	2	2	1	1	2	3	1	3	1	1	3	2	3	3	3	2	2	2	2	3	3	3	3	2	1	2	3	3	2	3	3	3	3	3	3	2	2	3	3
SNP_6440	Bb05	5.1	Codominant	Redundant	Yes	TGCAGTTAAGATTGTCTATACCATTTCTGAATTGGCCTATGCAGCACCACTATCCACAATCAATAACTATAGGTGTAAGAATAGTGAGGA	1	3	1	3	2	2	1	1	2	3	1	3	1	1	3	2	3	3	3	2	2	2	2	3	3	3	3	2	1	2	3	3	2	3	3	3	3	3	3	2	2	3	3
SNP_20535	Bb05	5.4	Codominant	Skeleton	Yes	TGCAGGGTGCTGCTTTTGGTGTTAATATAATTGAAAACAGTAATCTGGCAAATGGCACCAATGGATGGTTTCCACTTGGTAGTTGTACTT	1	3	1	3	2	2	1	1	2	3	1	3	1	1	3	2	3	3	3	2	2	2	2	3	3	3	3	2	1	2	3	3	2	3	3	3	3	3	2	2	2	3	3
PAV_18240	Bb05	5.4	Dominant	Redundant	Yes	TGCAGTTGATCTTTCCAAAGGAAATAAAAGGAACTGGTAATTTTGTGTGCAAACAAATCCTTGTGTGGTTTCAGTACTAGTTCTTTTTTT	0	0	0	0	0	0	0	0	0	0	0	0	0	0	0	0	0	0	0	0	0	0	0	0	0	0	0	0	0	0	0	0	0	0	0	0	0	0	0	0	0	0	4
SNP_73	Bb05	6.5	Codominant	Skeleton	Yes	TGCAGGAAGGATGGTGTGACAGCAGAGGTACCTTGGAAGATGTTAAAGCAAAGATACAAATGAGACAAGAAGGAGCTTTCAAGAGGGAAA	1	3	1	3	2	2	1	1	2	3	1	3	1	1	3	2	3	3	3	2	2	2	2	3	3	3	3	2	1	2	3	3	2	3	3	3	3	3	2	2	2	3	3
PAV_22530	Bb05	6.5	Dominant	Redundant	Yes	TGCAGGAGGAACTTCAGTTTTATGTACCTACCCCTTGGACCTTGCTCGTACCAAACTTGCTTATCAGGTAAGGGATCTGATTTTGAACAT	0	0	0	0	0	0	0	0	0	0	0	0	0	0	0	0	0	0	0	0	0	0	0	0	0	0	0	0	0	0	0	0	0	0	0	0	0	0	0	0	0	0	4
PAV_15914	Bb05	6.5	Dominant	Redundant		TGCAGAATGTGTGTGTTAAGATATAACAGCACAGAACAAGTAACTGAAAGACAAGGTTGAATAACAATAATAATAATAATAAAAAAAACC	0	0	0	0	0	0	0	0	0	0	0	0	0	0	0	0	0	0	0	0	0	0	0	0	0	0	0	0	0	0	0	0	0	0	0	0	0	0	0	0	0	0	4
SNP_22647	Bb05	6.8	Codominant	Skeleton	Yes	TGCAGATAGGCTTATTTTATAGTGCTGATGATACCTTGGGCTCCAGAGTTCGTTCTGAGCCTGTTAAGGGTTATTCACCTCTTGCAGATC	1	3	1	3	2	2	1	1	2	3	1	3	1	1	3	2	3	3	3	2	2	2	2	3	3	3	3	2	1	2	3	3	2	3	3	3	3	3	2	2	2	3	3
PAV_23993	Bb05	6.8	Dominant	Redundant	Yes	TGCAGGAGGAACTTCAGTTTTATGTACCTACCCCTTGGACCTTGCTCGTACCAAACTTGCTTATCAGGTAGGGATCTGATTTTGAACATA	0	0	0	0	0	0	0	0	0	0	0	0	0	0	0	0	0	0	0	0	0	0	0	0	0	0	0	0	0	0	0	0	0	0	0	0	0	0	0	0	0	0	5
SNP_4477	Bb05	7.6	Codominant	Skeleton	Yes	TGCAGGCGCACCCTGAAGCTCGATCGCTCAGAGTTAAAACCTTGCCAGACTATTGGAAATTGTGTGTTATATTTGGAGTTGAAAATTCTG	1	3	1	3	2	2	1	1	2	3	1	3	1	1	3	2	3	3	3	2	2	2	3	3	3	3	3	2	1	2	3	3	2	3	3	3	3	3	2	3	2	3	3
SNP_21365	Bb05	7.6	Codominant	Redundant	Yes	TGCAGCCGGATCCTGAAGTCCTTCACCTCCGCCACGCGGAAGCTCAACCCCCTCGCGGCCGCAGCGATCTTGGCCACAATCGCCGCTGCC	1	3	1	3	2	2	1	1	2	3	1	3	1	1	3	2	3	3	3	2	2	2	3	3	3	3	3	2	1	2	3	3	2	3	3	3	3	3	2	3	2	3	3
SNP_9849	Bb05	7.6	Codominant	Redundant	Yes	TGCAGCTACAGCAAGGTGCCTCCAGTGACGGTGACGGCGCAGTTCTCGGCGGCAGATAGAGAGGCCAGAGTGTTGAGGTACAGGGAAAAG	1	3	1	3	2	2	1	1	2	3	1	3	1	1	3	2	3	3	3	2	2	2	3	3	3	3	3	2	1	2	3	3	2	3	3	3	3	3	2	3	2	3	3
SNP_12723	Bb05	8.7	Codominant	Skeleton		TGCAGCAGTACTAGGACGGGGCAAGAACCCAACCCAACCCAATTAATGACAATTATTGAGTAGACGCAATTGTTTAAGAATTTAGTTATA	1	3	1	3	2	2	1	1	2	3	1	3	1	1	3	2	3	3	3	2	3	2	3	3	2	3	3	2	1	2	3	3	2	3	3	3	3	3	2	3	2	3	3
SNP_10652	Bb05	8.7	Codominant	Redundant	Yes	TGCAGGCAGGAGATAGAGAACCAGTTGCCGATATAAAAGAGCAAATCAACACAGCACCTTTTTCGCTTTCATTAAATATACGCATAAACA	1	3	1	3	2	2	1	1	2	3	1	3	1	1	3	2	3	3	3	2	3	2	3	3	2	3	3	2	1	2	3	3	2	3	3	3	3	3	2	3	2	3	3
PAV_23743	Bb05	*	Dominant	Attached	Yes	TGCAGATCTGTTCGCATCATAGTTGAATTTGTATGATTTTATGCTGGATTGTATAATATCCTGATTGTCAACCTTTGTGTGAATTGGGAT	0	0	0	0	0	0	0	0	0	0	0	0	0	0	0	0	0	0	0	0	0	0	0	0	0	0	0	0	0	0	0	0	0	0	0	0	0	0	0	0	0	0	1
SNP_15385	Bb05	9	Codominant	Skeleton	Yes	TGCAGGGACGTTTTCTTTCTTCTCTCCATCTCCATCAGCCTCAACACCTTTCTTATCCTGAGAAGCACCTGCAAACGCAATTTCACAACA	1	3	1	3	2	2	1	1	2	3	1	3	1	1	3	2	3	3	3	2	3	2	3	3	2	3	3	2	1	2	3	3	2	3	3	3	3	3	2	3	2	3	3
SNP_5426	Bb05	9	Codominant	Redundant		TGCAGAATAATCCTACTTCAATGCTTTTATAAATTTATACACTATTCAGGGGATACCATCCAATCATAGAAGAAATCTTTGAAACCTTTA	1	3	1	3	2	2	1	1	2	3	1	3	1	1	3	2	3	3	3	2	3	2	3	3	2	3	3	2	1	2	3	3	2	3	3	3	3	3	2	3	2	3	3
SNP_3297	Bb05	9	Codominant	Redundant	Yes	TGCAGGCTCCTGATGCCGATCGGTTGTTTTATGAGTTCGCTCTTGATCAATCTGAAAGGTAGCAGTCCTATGTGTGTGTATTTGTTTGCA	1	3	1	3	2	2	1	1	2	3	1	3	1	1	3	2	3	3	3	2	3	2	3	3	2	3	3	2	1	2	3	3	2	3	3	3	3	3	2	3	2	3	3
SNP_9458	Bb05	9	Codominant	Redundant	Yes	TGCAGAGGGTACAAAGCCACTCCAGGTGTTGCTGAAGAACGGCAATAGCAATTAGGCTTTGCATCTTTAGATGAGGGAGACAGAGACAGC	1	3	1	3	2	2	1	1	2	3	1	3	1	1	3	2	3	3	3	2	3	2	3	3	2	3	3	2	1	2	3	3	2	3	3	3	3	3	2	3	2	3	3
SNP_10893	Bb05	9	Codominant	Redundant	Yes	TGCAGATCAATGAGGAGGCCAATTTAGAGGAATCAAGGGAGCTTGAGCTTGTTGAGGTGATGAGCGAATTGAGGTAGTAAATGGTTTCCA	1	3	1	3	2	2	1	1	2	3	1	3	1	1	3	2	3	3	3	2	3	2	3	3	2	3	3	2	1	2	3	3	2	3	3	3	3	3	2	3	2	3	3
SNP_3054	Bb05	9	Codominant	Redundant	Yes	TGCAGTTTGATTGCAATGACTTGAAGCATATGATTGAGAACGATGTGTATAATCTACCATCAAACGAAGAGCACATACTTGGAGAAGAAT	1	3	1	3	2	2	1	1	2	3	1	3	1	1	3	2	3	3	3	2	3	2	3	3	2	3	3	2	1	2	3	3	2	3	3	3	3	3	2	3	2	3	3
PAV_23285	Bb05	9	Dominant	Redundant		TGCAGGTTTTGGTGATGGGGTATAGTATAACGTACCAGTGTGTGTGTGTATATATATATAAAAGATGGGGTAGAAGGTTAATACTTACAT	0	0	0	0	0	0	0	0	0	0	0	0	0	0	0	0	0	0	0	0	0	0	0	0	0	0	0	0	0	0	0	0	0	0	0	0	0	0	0	0	0	0	5
SNP_16411	Bb05	9.6	Codominant	Skeleton	Yes	TGCAGGCTGATCTTGGCAAGGTTGATGGCTTCCTCTACTGGCCAATCAGTCACTGATGGATCCAACATCTCAGGAAAAGTTCCCTTCTCC	1	3	1	3	2	2	1	1	2	3	1	3	1	1	3	2	3	3	3	2	3	2	3	3	2	3	3	2	1	2	3	3	2	3	3	3	3	3	2	3	2	3	1
SNP_19485	Bb05	9.6	Codominant	Redundant		TGCAGTATATATCCTTCTCCTCACCTTTTTATGCCCTTATCTCATCTGACCTATCTGTTCGTCCTGTTCGGTCATATCATAATGCTACTT	1	3	1	3	2	2	1	1	2	3	1	3	1	1	3	2	3	3	3	2	3	2	3	3	2	3	3	2	1	2	3	3	2	3	3	3	3	3	2	3	2	3	1
PAV_11535	Bb05	9.6	Dominant	Redundant	Yes	TGCAGATGAGAAGCAGACGAATTTGAGGTCTCAAAAGAAGAGAGATATAACAAGGAAAAAAAATAGAGTAAAAATGAGATGGAAGAAAAA	0	0	0	0	0	0	0	0	0	0	0	0	0	0	0	0	0	0	0	0	0	0	0	0	0	0	0	0	0	0	0	0	0	0	0	0	0	0	0	0	0	0	4
PAV_8860	Bb05	9.6	Dominant	Redundant		TGCAGGTGAGACCGTGAAATTGAAATTGCTAATAATAATAATAAAAAAAAATGTCGAGAGAAAAAAAAAATAGTACAAATCGGACGGTGG	0	0	0	0	0	0	0	0	0	0	0	0	0	0	0	0	0	0	0	0	0	0	0	0	0	0	0	0	0	0	0	0	0	0	0	0	0	0	0	0	0	0	4
SNP_2174	Bb05	9.9	Codominant	Skeleton		TGCAGCTGGTGCTACCGATCGAAACTAGTTATTGAAGCTAATGAAAATTAGTAGAGAGGACTTGAACGTAAAAGAATCTACTTTGGAACC	1	3	1	3	2	2	1	1	2	3	1	3	1	1	3	2	3	3	3	2	3	2	3	3	2	3	3	2	1	2	3	3	2	3	3	3	3	3	2	3	2	3	1
SNP_79	Bb05	10.1	Codominant	Skeleton		TGCAGCAGTGATTAGTTGTTTCCTCAGGACTCAGTGAGGAGATTGTAACTCGATCGTCTTTGTGAAAGTTAACTAATGAATATATCTGGC	1	3	1	3	2	2	1	1	2	3	1	3	1	1	3	3	3	3	3	2	3	2	3	3	2	3	3	2	1	2	3	3	2	3	3	3	3	3	2	3	2	3	1
SNP_22409	Bb05	10.4	Codominant	Skeleton		TGCAGCACGAAGCAGCCATCGATCCACATATCCATTAATAAGCATTAATGTTGTTAACAGGAATGAGACTGCACGTAACCATATACCATT	1	3	1	3	2	2	1	1	2	3	1	3	1	1	3	3	3	3	3	2	3	2	3	3	2	3	3	2	1	2	3	3	2	3	3	3	3	3	2	3	2	3	1
SNP_19698	Bb05	11.3	Codominant	Skeleton	Yes	TGCAGAAGCGAGTTTATTTGATTTTAGAGTATGCACCCAAAGGTGAACTTTACAAGGAATTGCAGAAATGCAAATATTTCAGTGAAAGGC	1	3	1	3	2	2	1	1	2	3	1	3	1	1	3	3	3	3	3	2	3	2	3	3	2	3	3	2	1	2	3	3	2	3	3	3	3	3	2	3	2	3	1
SNP_19205	Bb05	11.3	Codominant	Redundant	Yes	TGCAGAACAATATTTACTATTTAGAACGTATAAATTTATTTTACTTTTATTGTGGATTTGTAGATGTCTAAGTCTGCACCTTCTGATCAA	1	3	1	3	2	2	1	1	2	3	1	3	1	1	3	3	3	3	3	2	3	2	3	3	2	3	3	2	1	2	3	3	2	3	3	3	3	3	2	3	2	3	1
PAV_24626	Bb05	*	Dominant	Attached		TGCAGCAGTGGGAGTAAATATCACGGAAATTTACATCAGTGTCACCAAAATCAACATATAAACCAATTTCACATTACATTTTAATCCAAA	0	0	0	0	0	0	0	0	0	0	0	0	0	0	0	0	0	0	0	0	0	0	0	0	0	0	0	0	0	0	0	0	0	0	0	0	0	0	0	0	0	0	1
PAV_24445	Bb05	*	Dominant	Attached	Yes	TGCAGCTCATCAAGAATGGTATTTGCTAAAAGGTTTCAATAAGGATGGATTTGTGTGGTTAGTAATAATCTGTTATTTTTATGTTAGAAC	0	0	0	0	0	0	0	0	0	0	0	0	0	0	0	0	0	0	0	0	0	0	0	0	0	0	0	0	0	0	0	0	0	0	0	0	0	0	0	0	0	0	1
SNP_6395	Bb05	12.1	Codominant	Skeleton		TGCAGTTCTTCACTTGCCTCAATATACAGTAAAATATCAGTTAGTATCCGTATAAGTTCCATTTATTTATCTTATTTATCAATATCAATT	1	3	1	3	2	2	1	1	2	3	1	3	1	1	3	3	3	3	3	2	3	2	3	3	2	3	3	2	1	2	3	3	2	3	3	3	3	3	2	3	2	3	1
PAV_967	Bb05	12.1	Dominant	Redundant	Yes	TGCAGAGGTATTATATCTCAACTGGTGTACTAGTTATACACACTGAATAATTTGCACTGATACATATTTGTGCACGCTCGTAGCCTGTTA	0	0	0	0	0	0	0	0	0	0	0	0	0	0	0	0	0	0	0	0	0	0	0	0	0	0	0	0	0	0	0	0	0	0	0	0	0	0	0	0	0	0	4
SNP_1017	Bb05	15	Codominant	Skeleton		TGCAGTCCTATAATTGCTTCCTGCAACCCTATAAAGATGCTAAATTGACAAAAATAACCTCAGACACCCTTATTTCGAAATGGCTATACC	1	3	1	3	2	2	1	1	2	3	1	3	1	1	3	3	3	3	3	2	3	2	3	3	2	3	3	2	1	2	3	3	2	3	3	3	3	3	2	3	2	2	1
SNP_11338	Bb05	15	Codominant	Redundant	Yes	TGCAGTGCCAATTAGGCATTGGTCACTGTCATCGATGGAATAAATCTGTTCATTTTTGTCAAGAAACATCAACAGAAGCTATGAACTTTG	1	3	1	3	2	2	1	1	2	3	1	3	1	1	3	3	3	3	3	2	3	2	3	3	2	3	3	2	1	2	3	3	2	3	3	3	3	3	2	3	2	2	1
SNP_19035	Bb05	16.1	Codominant	Skeleton	Yes	TGCAGAGTCCAAGTGGCTGACTGAAACGAAATTTCACGAAGCCTGGCGATCGCTGGTTACACCACGTGGCTTGTTGTGTAGGACTGGCCC	1	3	1	3	2	2	1	1	2	3	1	3	1	1	3	3	3	3	3	2	3	2	3	3	2	3	3	2	1	2	3	3	2	3	3	3	3	3	2	3	2	2	1
PAV_23794	Bb05	16.1	Dominant	Redundant	Yes	TGCAGGCCCTGTCTATGATCTCAACCAATATCCCTTACCTCTTCTTTCTCTTTCTCTTTCCACTCAGATGCTTCTTAACTCTTTTACTTT	0	0	0	0	0	0	0	0	0	0	0	0	0	0	0	0	0	0	0	0	0	0	0	0	0	0	0	0	0	0	0	0	0	0	0	0	0	0	0	0	0	0	1
SNP_11473	Bb05	16.9	Codominant	Skeleton		TGCAGCACATCACACAAATGGTATGGCAGTACCACACAACCTAAACAAATATGAGACTTAAAAATAACAACAAAAAACAAAGTCTCCCTC	1	3	1	3	2	2	3	1	2	3	1	3	3	1	3	3	3	3	3	2	3	2	3	3	2	3	3	2	1	2	3	3	2	3	3	3	3	3	2	3	2	2	1
SNP_2390	Bb05	18.4	Codominant	Skeleton		TGCAGGAATGCTATCCTTTGACTCAGAAGCTACGTTTTGCACCCTCATTGTCTCCATTCTTTTTCTTCCTACCTACCTCTTATCTTTATG	1	3	1	3	2	2	3	1	2	3	1	3	3	1	3	3	3	3	3	2	3	2	3	3	2	3	3	2	1	2	3	3	2	3	3	3	3	3	2	3	2	2	1
PAV_23002	Bb05	18.4	Dominant	Redundant		TGCAGCCGCCGCCGTGAGAAGAGGAAAAACGTTCAAATGCTTGAACAGGAACCCCTTTTAAAGGGTGTACCACGTGGCGCGATTCTGGGC	0	0	0	0	0	0	0	0	0	0	0	0	0	0	0	0	0	0	0	0	0	0	0	0	0	0	0	0	0	0	0	0	0	0	0	0	0	0	0	0	0	0	4
SNP_5145	Bb05	18.6	Codominant	Skeleton	Yes	TGCAGAGTGCATATATCAGACACTCACTTCTATGACTGTGACACAATTTAGGTAACATTACTAATAGATGATGAGGTGTGCTTCACATTA	1	3	1	3	2	2	3	1	2	3	1	3	3	1	3	3	3	3	3	2	3	2	3	3	2	3	3	2	1	2	3	3	2	3	3	3	3	3	2	3	2	2	1
SNP_14829	Bb05	18.6	Codominant	Redundant		TGCAGCTGCTATAGCTGGATGGTCACAGTAGTCAAGCAGCACCCTTTAACTTTTTCCTCTTCCCTAATCTCTCGTTTGCAAAATCTGTAG	1	3	1	3	2	2	3	1	2	3	1	3	3	1	3	3	3	3	3	2	3	2	3	3	2	3	3	2	1	2	3	3	2	3	3	3	3	3	2	3	2	2	1
SNP_901	Bb05	19.2	Codominant	Skeleton		TGCAGCGCAATAAACCAGCGGTCGCAGGTGTCAGCGAAGATAGCGAGGCGCTCTTCCCTGCGATGACCGAACGTAGCCAATCCGGAAGCG	1	3	1	3	2	2	3	1	2	3	1	3	3	1	3	3	3	3	3	2	3	2	3	3	2	3	3	2	1	2	3	3	2	3	3	3	3	3	2	3	2	2	1
SNP_9260	Bb05	22.3	Codominant	Skeleton	Yes	TGCAGACCTAGAGTGATGGGAAGAAATCATCAAGACTAACAATCAACAGATAATAATGGGTTTATTAATCAATATTTAGTCAGCCAAGTA	1	3	1	3	2	2	3	1	2	3	1	2	3	1	3	3	3	3	3	2	3	2	3	3	2	3	3	2	1	2	3	3	2	3	3	3	3	3	2	3	2	2	1
SNP_10700	Bb05	22.6	Codominant	Skeleton	Yes	TGCAGAGCTGATTCGCATTACATTAACCTCTATACTTTGTGTTCCTGCTGTGCTGATTTCAGAAATGGATCTAAATGCCTTCAAACTGGG	1	3	1	3	2	2	3	1	2	3	1	2	3	1	3	3	3	3	3	2	3	2	3	3	2	3	3	2	1	2	3	3	2	3	3	3	3	3	2	3	2	2	1
SNP_22821	Bb05	23.2	Codominant	Skeleton	Yes	TGCAGGCTATGATCTTCAATGTATCATCCACAGATATAGCAGATTGTCCCTGGAATGAAACCTCACGGTTAAGTTAGGCAGAACAAGAAG	1	3	1	3	2	2	3	1	2	3	1	2	3	1	3	3	3	3	3	2	3	2	3	3	2	3	3	2	1	2	3	3	2	3	3	3	3	3	2	3	2	2	1
PAV_23966	Bb05	23.2	Dominant	Redundant	Yes	TGCAGGAGCAGAAATTGTCAGTGATGGAAATGTGATATCGCCTCTCCTCCCAGTAGAAAAAAAGATAGATTCCGTCTTGCATACTCAATA	0	0	0	0	0	0	0	0	0	0	0	0	0	0	0	0	0	0	0	0	0	0	0	0	0	0	0	0	0	0	0	0	0	0	0	0	0	0	0	0	0	0	1
SNP_5807	Bb05	23.5	Codominant	Skeleton	Yes	TGCAGCCACAACGCCCAAACACTACTTAACCTATCTTATTGGGGTCAACTCAGGATCAAAGCAATAAACTACGTCGCCCAGCAACTATGG	1	3	1	3	2	2	3	1	2	3	1	2	3	1	3	3	3	3	3	2	3	2	3	3	2	3	3	2	1	2	3	3	2	3	3	3	3	3	2	3	2	2	1
SNP_6451	Bb05	23.5	Codominant	Redundant		TGCAGAGATATTGTGACAGACATCGTCACCACCATATATATCACTTTTAAAATCTGATGAGTAAAACCAACAAAAGATTAAGATTAATTT	1	3	1	3	2	2	3	1	2	3	1	2	3	1	3	3	3	3	3	2	3	2	3	3	2	3	3	2	1	2	3	3	2	3	3	3	3	3	2	3	2	2	1
SNP_17080	Bb05	23.5	Codominant	Redundant	Yes	TGCAGGTCTAAGCAATAAAGAGAGGTCAATGTTCTCTAGTTTCTCATTACTTTTAATGACTTCCTTATCAACTTCGAGCATATCTGAACG	1	3	1	3	2	2	3	1	2	3	1	2	3	1	3	3	3	3	3	2	3	2	3	3	2	3	3	2	1	2	3	3	2	3	3	3	3	3	2	3	2	2	1
PAV_23879	Bb05	*	Dominant	Attached		TGCAGCAACAAATAAATATATGGAAGCTGACACTGCAAAGTGCAAAGTGCAAAGTGCAAAGTGCAAAGTGCAAAGTGCAAACATAGAGAA	0	0	0	0	0	0	0	0	0	0	0	0	0	0	0	0	0	0	0	0	0	0	0	0	0	0	0	0	0	0	0	0	0	0	0	0	0	0	0	0	0	0	1
SNP_2591	Bb05	24.6	Codominant	Skeleton		TGCAGTGCTTCCATCTAACTATCTTTCTCTCTCTAACACATAGGCATCAATTATCCAAACACAATCCAAAAATTATTAGCATTAACTCCT	1	3	3	3	2	2	3	1	2	3	3	2	3	1	3	3	3	3	3	2	3	2	3	3	2	3	3	2	1	2	3	3	2	3	3	3	3	3	2	3	2	2	1
SNP_21963	Bb05	25.4	Codominant	Skeleton	Yes	TGCAGTAACAGCAGACGCGGCTATTAATACAACACCAAGGAGTGACAGCAACACAATCTTCTTCCTCCCAGAAGATCTCGGACTTGGAGC	1	3	3	3	2	2	3	1	2	3	3	2	3	1	3	3	3	3	3	2	3	2	3	3	2	3	3	2	1	2	3	3	2	3	3	3	3	3	2	3	2	2	1
SNP_2291	Bb05	31.2	Codominant	Skeleton	Yes	TGCAGTTCACACATTAACAAGAATTTTTTTTAAGTTTATAGCCGTTAATGTGCCTCTTAATCTTACAATTTGGAAAACTTAGTTGTTAAG	1	2	3	3	3	2	3	1	2	3	3	3	3	1	3	3	2	3	3	2	3	2	3	3	2	3	3	2	1	2	3	3	2	3	3	3	3	3	2	1	2	3	1
PAV_5433	Bb05	31.2	Dominant	Redundant	Yes	TGCAGCTCAAAGAAAACATAAGTGAGATGAACCCCTCAGTTATCAGGTTATGAACTTTTAAGTATTTACAAAACAGGATCATAGAGAAAC	0	0	0	0	0	0	0	0	0	0	0	0	0	0	0	0	0	0	0	0	0	0	0	0	0	0	0	0	0	0	0	0	0	0	0	0	0	0	0	0	0	0	4
PAV_22776	Bb05	31.2	Dominant	Redundant		TGCAGGTGCAGGCTTTGTTGGTCTTGGTGTTGGTGTTGGTCTTGCAGGTCTTGTAGGTGTAACTTTCTGCATTCAATTCACAAACGTCTT	0	0	0	0	0	0	0	0	0	0	0	0	0	0	0	0	0	0	0	0	0	0	0	0	0	0	0	0	0	0	0	0	0	0	0	0	0	0	0	0	0	0	4
PAV_23926	Bb05	31.2	Dominant	Redundant		TGCAGAAGTGCAGATGTTATCTGGATATATTATATATAGCTACCTCTCCTTTTGGCTTATTCTAATCTGGTTCGGTAAGGTATTCCTTGT	0	0	0	0	0	0	0	0	0	0	0	0	0	0	0	0	0	0	0	0	0	0	0	0	0	0	0	0	0	0	0	0	0	0	0	0	0	0	0	0	0	0	1
PAV_24628	Bb05	31.2	Dominant	Redundant		TGCAGTACATTGCCATTCAAATTCAATATTCATTCTTAGTTTTATAGTTTTTTTTTCCTTTACTACAAATTTGTTTATGGTTCATATGCG	0	0	0	0	0	0	0	0	0	0	0	0	0	0	0	0	0	0	0	0	0	0	0	0	0	0	0	0	0	0	0	0	0	0	0	0	0	0	0	0	0	0	1
SNP_22298	Bb05	33.8	Codominant	Skeleton	Yes	TGCAGCTGTAAGCGCTGTCATCTGAGATTAAATTTCCTATATTGACAGGCATTGAGATTGCTAACACATCGCTACACTTTGTTTCATCAG	1	2	3	3	3	2	3	1	2	3	3	3	3	1	3	3	2	3	3	2	3	2	3	3	3	3	3	2	1	2	3	3	2	1	3	3	3	3	2	1	2	3	1
PAV_24817	Bb05	33.8	Dominant	Redundant	Yes	TGCAGCAATTGCATATCGCCTTCAGAAAGCCAACTCTAACAATGAAAGGAGGAATGTGTTTGTGTTTGATCTTGGTGGTGGCACTTTGGA	0	0	0	0	0	0	0	0	0	0	0	0	0	0	0	0	0	0	0	0	0	0	0	0	0	0	0	0	0	0	0	0	0	0	0	0	0	0	0	0	0	0	1
PAV_24805	Bb05	33.8	Dominant	Redundant	Yes	TGCAGCACAGGGCTCATTAAGTATTCGCAAAACATTGAGGCCAGCAATGACACCAGCATCCTTGGTTGCTTGACGCTGAGAGTCATTGAA	0	0	0	0	0	0	0	0	0	0	0	0	0	0	0	0	0	0	0	0	0	0	0	0	0	0	0	0	0	0	0	0	0	0	0	0	0	0	0	0	0	0	1
PAV_23405	Bb05	*	Dominant	Attached		TGCAGGTGCAGGCTTTGTTGGTCTTGCAGGTCTTGGTGTTGGTGTAACTTTCTGCATTCAATTCACAAACGTCTTAACAACATTGCATTA	0	0	0	0	0	0	0	0	0	0	0	0	0	0	0	0	0	0	0	0	0	0	0	0	0	0	0	0	0	0	0	0	0	0	0	0	0	0	0	0	0	0	1
SNP_5597	Bb05	34.6	Codominant	Skeleton	Yes	TGCAGAATGTCCTATTAACCCTTCTGTCTTCGAAATCCTAGAAAAGAAATTTGGTCGACAGCAACTTTGGAAGAGATCTGAAAGGAAACT	1	2	3	3	3	2	3	1	2	3	3	3	3	1	3	3	2	3	3	2	3	2	3	3	3	3	1	2	1	2	3	3	2	1	3	3	3	1	2	1	2	3	1
SNP_470	Bb05	34.9	Codominant	Skeleton	Yes	TGCAGGTAGGCATATCTTGCTGATGCTAAGTTGTACAACATTCTTGTTGTGTACTTGGTGTTGTTGCTACAGTATTCTCCTTATCTCTTA	1	2	3	3	3	2	3	1	2	3	3	3	3	1	3	3	2	3	3	2	3	2	3	3	3	3	3	2	1	2	3	3	2	1	3	3	3	1	2	1	2	3	1
SNP_17163	Bb05	35.2	Codominant	Skeleton	Yes	TGCAGTCTTCCCTCTTGAACCAGCGTGTGGTGGCTATAAGAATTAAGAAACGTCTCAATCTACTAGACACTATCAAAATTACATTACCTC	1	2	3	3	3	2	3	1	2	3	3	3	3	1	3	3	2	3	3	2	3	2	3	2	3	3	3	2	1	2	3	3	2	1	3	3	3	1	2	1	2	3	1
SNP_23233	Bb05	35.2	Codominant	Redundant	Yes	TGCAGCAAATGTTGGAGTTAAGCTGCCACTTGGTACAGTTTTGTCATCAACATATGCTGGATATGAAACACCTCCTCTGGTGTGGCTCTT	1	2	3	3	3	2	3	1	2	3	3	3	3	1	3	3	2	3	3	2	3	2	3	2	3	3	3	2	1	2	3	3	2	1	3	3	3	1	2	1	2	3	1
SNP_12666	Bb05	35.5	Codominant	Skeleton	Yes	TGCAGTTTGAGCAACCCTAGAGTATTATTTTGTATTAGTTTCACCGGCTTCTGTTTTATTGTTCCTGTTGTTGAGTTAATTATTAAAGGG	1	2	2	3	3	2	3	1	2	3	3	3	3	1	3	3	2	3	3	2	3	2	3	2	3	3	3	2	1	2	3	3	2	1	3	3	3	1	2	1	2	3	1
PAV_24530	Bb05	35.5	Dominant	Redundant	Yes	TGCAGTGAGAATTGATATTCTAGTTGTGTGTATACCTATGAAGTGATTGGCTCTTTTGAGTGGCTCTGCTCTATTTAGAATCTGCTTTGC	0	0	0	0	0	0	0	0	0	0	0	0	0	0	0	0	0	0	0	0	0	0	0	0	0	0	0	0	0	0	0	0	0	0	0	0	0	0	0	0	0	0	1
SNP_19088	Bb05	36.3	Codominant	Skeleton	Yes	TGCAGAGTGAGTTCAGGAAAGCAACTTTCCAGTGATCAGTGATCCAAAATGATTATTGATAACTCCATTATAATTTATATCTAGAAAAAA	1	2	3	3	3	2	3	1	2	3	3	3	3	1	3	3	2	3	3	2	3	2	3	2	3	3	3	2	1	2	3	3	2	1	3	3	3	1	2	1	2	3	1
PAV_10644	Bb05	36.3	Dominant	Redundant	Yes	TGCAGTGAGAATTGATATTCTAGTTGTGTGTACCTATGAAGTGATTGGCTCTTTTGAGTGGCTCTGCTCTATTTAGAATCTGCTTTGCTC	0	0	0	0	0	0	0	0	0	0	0	0	0	0	0	0	0	0	0	0	0	0	0	0	0	0	0	0	0	0	0	0	0	0	0	0	0	0	0	0	0	0	4
SNP_16582	Bb05	36.9	Codominant	Skeleton	Yes	TGCAGAGCACAACAATAATCCATTTCCGAAACAAATATTAAGGTTTCAACTTTCAATTGAGAATGATGTCAGTGCTAATACTAAAGCTAA	1	2	3	3	3	2	3	1	2	3	3	3	3	1	3	3	2	3	3	2	3	2	3	2	3	3	3	2	1	2	3	3	2	1	3	3	3	1	2	1	2	3	1
SNP_1281	Bb05	37.5	Codominant	Skeleton		TGCAGCAAATTCAAGAATATCCCTAAATCAATACAAGATCCCCACTCTATACAAGCTACCTACAATTAGTCTTTTTATCTCTAAAAAAAA	1	2	3	3	3	2	3	1	2	3	3	3	3	1	3	3	2	3	3	2	3	2	3	2	3	3	3	2	1	2	3	3	2	1	3	3	3	1	2	1	2	3	1
SNP_13972	Bb05	40	Codominant	Skeleton	Yes	TGCAGACAAAGTACAATAGTTTCAACTAACCAAGAACTGGTATAAAATAAAGCCCTAAGAAATCCAGTTTACCTTTTGCTAAGAATGAGA	1	2	3	3	3	2	3	1	2	3	3	3	3	1	3	1	2	3	3	2	3	2	3	2	3	3	3	2	1	2	3	3	2	1	3	3	3	1	2	1	2	3	1
SNP_10718	Bb05	43.5	Codominant	Skeleton	Yes	TGCAGCGTTTTCAATATCACCAAGGCTCCTACCAATTGGTCCATTGATGGAGAATGACAGCAACAAAAGTTCATACTGGGAAGAAGACAC	1	2	2	3	3	2	3	1	2	3	3	3	3	3	3	1	2	3	3	2	3	2	3	2	1	3	3	2	1	2	3	3	3	1	3	3	3	1	2	1	2	3	1
SNP_20214	Bb05	43.5	Codominant	Redundant		TGCAGAGAAAAATAATTGGCGACCATAACATACGTTGAACGCTTCATCTAGATGACCGTTGAAGAAAATATAATTTAATTAAATTAACTA	1	2	2	3	3	2	3	1	2	3	3	3	3	3	3	1	2	3	3	2	3	2	3	2	1	3	3	2	1	2	3	3	3	1	3	3	3	1	2	1	2	3	1
PAV_23772	Bb05	*	Dominant	Attached	Yes	TGCAGTGTGGGGTTGCATTCCAATGGCTGGAAGAAGGCCTGAGAGTGAGAATTCTGTGCACCACCATATGCCATACTTTGATCACCAGCT	0	0	0	0	0	0	0	0	0	0	0	0	0	0	0	0	0	0	0	0	0	0	0	0	0	0	0	0	0	0	0	0	0	0	0	0	0	0	0	0	0	0	1
SNP_20146	Bb05	44	Codominant	Skeleton		TGCAGTAAAATATTTAGGTGGAAAATTACCTTAGTTCCCGAGCCCCTTTTTTTCTTTTACCTGAATACATAAAAGAATGTCTTCAAATTC	1	2	2	3	3	2	3	1	2	3	3	3	3	3	3	1	2	3	3	2	3	2	3	2	1	3	3	2	1	2	3	3	3	1	3	3	3	1	2	1	2	3	1
SNP_1404	Bb05	44	Codominant	Redundant	Yes	TGCAGTTTCTCGTTTAATGGTTATCCAATGTTAGAGACCTGCAAAAATAATTACTCAAGTATTTTTATCAGTATCTTGGTTTTGGCATTT	1	2	2	3	3	2	3	1	2	3	3	3	3	3	3	1	2	3	3	2	3	2	3	2	1	3	3	2	1	2	3	3	3	1	3	3	3	1	2	1	2	3	1
SNP_5284	Bb05	44.9	Codominant	Skeleton		TGCAGATTCGGGCCCGTCAAGCCATCCCTAGCTGAGCTTCAATAATGAAAATGTGAAACACTCAAATTCATCATAAATCTAGATTCACTG	1	2	2	1	3	2	3	1	2	1	3	3	3	3	3	1	2	3	3	2	3	2	3	2	1	3	3	2	1	2	3	3	3	1	3	3	3	1	2	1	2	2	1
PAV_14759	Bb05	44.9	Dominant	Redundant	Yes	TGCAGAGGATCCAAACTTGTATACTAATCCTATTCATTTTTCTAGCCTGGAGAAAAAGGAAATTGAAATCCTAATCCCAAGTAGTAGAAT	0	0	0	0	0	0	0	0	0	0	0	0	0	0	0	0	0	0	0	0	0	0	0	0	0	0	0	0	0	0	0	0	0	0	0	0	0	0	0	0	0	0	4
PAV_23788	Bb05	44.9	Dominant	Redundant	Yes	TGCAGGAACCTTGAGTATGACATTCTGTTTGAGGTGGAAGCAGATGGGCTCTCTGGCTCAGCCCACAAGGGCTGAGCAACAGAAAGCCCA	0	0	0	0	0	0	0	0	0	0	0	0	0	0	0	0	0	0	0	0	0	0	0	0	0	0	0	0	0	0	0	0	0	0	0	0	0	0	0	0	0	0	1
SNP_14108	Bb05	47.1	Codominant	Skeleton	Yes	TGCAGATTGTTATTGCTCAAATCTATCATTTTCAGAGCACTTGTTATCATATCTGTTTGAGGAATGGGGCCAAACAATTTGTTTCCTTTT	1	2	2	3	3	2	3	1	2	1	3	3	3	3	3	1	2	1	3	2	3	2	3	2	1	3	2	2	1	3	3	3	3	1	3	3	3	1	2	1	2	3	1
SNP_13511	Bb05	47.7	Codominant	Skeleton	Yes	TGCAGGACCATATAATCCAACTATCAGAAGATCATCCTCTGCTATGGTTGGTGTTGCCCTAGATACTGTCCAGTTAATACCTGCCACAAA	1	2	2	3	3	2	3	1	2	1	1	3	3	3	3	1	2	1	3	2	3	2	3	2	1	3	2	2	1	3	3	3	3	1	3	3	3	1	2	1	2	3	1
PAV_18693	Bb05	47.7	Dominant	Redundant		TGCAGATTGTTGTTGCTCATATATTTTTGAGGAATTGGGCCGGATAATTTGTTTCCTTTGAGCTGCAACATCTTCAGAGATTGGCTAAAA	0	0	0	0	0	0	0	0	0	0	0	0	0	0	0	0	0	0	0	0	0	0	0	0	0	0	0	0	0	0	0	0	0	0	0	0	0	0	0	0	0	0	4
PAV_20428	Bb05	*	Dominant	Attached		TGCAGTAGTTAAATGCTCCTGTCCTGTTTGCTTAAGGGGTTTTGAACTTATATGGAAGGCTTTCTTTTTATAATTGAAAGTTTTACTAAA	0	0	0	0	0	0	0	0	0	0	0	0	0	0	0	0	0	0	0	0	0	0	0	0	0	0	0	0	0	0	0	0	0	0	0	0	0	0	0	0	0	0	4
PAV_18201	Bb05	*	Dominant	Attached		TGCAGACTAAGGGTTATTACCATAAATTAGTGAGGAATAAAGAAGAAGAAATTACAGGATTAAGTCAAAACCCATAGCACTGTCTAAAAT	0	0	0	0	0	0	0	0	0	0	0	0	0	0	0	0	0	0	0	0	0	0	0	0	0	0	0	0	0	0	0	0	0	0	0	0	0	0	0	0	0	0	4
SNP_16339	Bb05	48.3	Codominant	Skeleton		TGCAGATTGTTGTTGTTCAAATCTATGAATCTCAGTGCACTTGTTATCATATATTTTTGAGGAATTTGGCCGGACAATTTGTTTCCACTG	1	2	2	3	3	2	3	1	2	1	3	3	3	3	3	1	2	1	3	2	3	2	3	2	1	3	2	2	1	3	3	3	3	1	3	3	3	1	2	1	2	3	1
SNP_16095	Bb05	51.1	Codominant	Skeleton	Yes	TGCAGCCTGGTCAATATTGTTATTCACAGCAGCAAAGATATCATCTATCAAGCTATGTTCAGCCCAAATATGCTGCTCTCTAAGCTTTTT	1	2	2	3	3	2	3	1	2	1	3	3	3	3	3	1	2	1	3	2	3	2	3	2	1	3	2	2	1	3	3	3	3	1	3	3	3	1	2	3	2	3	3
PAV_23857	Bb05	51.1	Dominant	Redundant		TGCAGATACAAATTTGAGATATTTATCTCTATCAAATTTTGTCTGTGTTCCCAAAGTATATGTTCTTTTCTAACTAAAAAGAAATTCATT	0	0	0	0	0	0	0	0	0	0	0	0	0	0	0	0	0	0	0	0	0	0	0	0	0	0	0	0	0	0	0	0	0	0	0	0	0	0	0	0	0	0	5
PAV_21631	Bb05	51.1	Dominant	Redundant	Yes	TGCAGGATCCAAGGGCTGCACGGTTTTTTGATCCGAGTAAGTTTATATTAACTCAATGGGATTCTTTAGCTTTATTTTATAATCTTTTTA	0	0	0	0	0	0	0	0	0	0	0	0	0	0	0	0	0	0	0	0	0	0	0	0	0	0	0	0	0	0	0	0	0	0	0	0	0	0	0	0	0	0	4
PAV_4222	Bb05	51.1	Dominant	Redundant		TGCAGGGTTACTTTTTGCCTCATATGCCTGGTCTAAATTCTAAAGTCATATATTTTTTTTATAATTGTATATTGTTAAATATATTATATC	0	0	0	0	0	0	0	0	0	0	0	0	0	0	0	0	0	0	0	0	0	0	0	0	0	0	0	0	0	0	0	0	0	0	0	0	0	0	0	0	0	0	4
PAV_2209	Bb05	51.1	Dominant	Redundant	Yes	TGCAGCAGAAACACAAAAATAAACATAAATGGAAAAACAATACCAACTTACAATGTTAGTTAAAGGGATAGAAAAAGGATTGTGTGCAAA	0	0	0	0	0	0	0	0	0	0	0	0	0	0	0	0	0	0	0	0	0	0	0	0	0	0	0	0	0	0	0	0	0	0	0	0	0	0	0	0	0	0	4
PAV_22184	Bb05	51.1	Dominant	Redundant	Yes	TGCAGATACAAATTTGAGATATTTATCTCTATCAAATTTCTGTGTTCCGAAAGTATGTTCTTTTCTAACTAAAAAGAAATTCATTGCAAC	0	0	0	0	0	0	0	0	0	0	0	0	0	0	0	0	0	0	0	0	0	0	0	0	0	0	0	0	0	0	0	0	0	0	0	0	0	0	0	0	0	0	4
SNP_15204	Bb05	52	Codominant	Skeleton	Yes	TGCAGAGAGTATGATCAGATAAGTGGATGCATAGCACGAAGTGATAAAGTAATCATACAGGAGGGACAAAGAAGCAATGTACAAATTAGT	1	2	2	3	3	2	3	1	2	1	2	3	3	3	3	1	2	1	3	2	3	2	3	2	1	3	2	2	1	3	3	3	3	1	3	3	3	1	2	3	2	3	3
SNP_7050	Bb05	52.2	Codominant	Skeleton		TGCAGTTGTATAGAAAATAAAGCCATCTTTACTTCAAATGACTTACTTAAACTGACCAGGGACCATAGGGATGGACAATTTTTGCATATT	1	2	2	3	3	2	3	1	2	1	2	3	3	3	3	1	2	1	3	2	3	2	3	2	1	3	2	2	1	3	3	3	3	1	3	3	3	1	2	3	2	3	3
SNP_12610	Bb05	52.5	Codominant	Skeleton		TGCAGATTGCTGGGGCAATGATTTAGTGTGGTGGTAGTTTGGACTTTACAGATTAACATCTAACTGGTAGAAATAAGAATTAGGAGTAGG	1	2	2	3	3	2	3	1	2	1	2	3	3	3	3	1	2	1	3	2	3	2	3	2	1	3	2	2	1	3	3	3	3	1	3	3	3	1	2	3	2	3	3
SNP_5748	Bb05	54.5	Codominant	Skeleton		TGCAGTCCCTATAATTTTTTCTTTTGGATGTATAATTTAGTCTATCACTTCCGAAAAGGTAATTATGAAAGGTTAAAAAAATATTATAGA	1	2	2	3	3	2	3	1	2	1	2	3	3	3	3	1	2	1	3	3	3	2	3	2	1	3	2	2	1	3	3	3	3	1	1	3	3	1	2	1	2	3	3
SNP_740	Bb05	55.9	Codominant	Skeleton	Yes	TGCAGAACCTTTTGAAGAGCCTTTGGTCTTCACAATTGAAGAGCGTGTTGGTGCCAACAAGGATGAGAGTATTGGCAAAGTTGTTATTCC	1	2	2	3	3	2	3	1	2	1	2	3	3	3	3	1	2	1	3	3	3	2	3	2	1	3	2	2	1	3	3	3	3	1	1	3	3	1	2	3	2	3	3
PAV_18842	Bb05	55.9	Dominant	Redundant		TGCAGCTGTTGGGAACGTGAACATTGCCGAGATCATATATAGAAAAAATGAATCCTTGCCAGCCACAAGGGTGGAGCTATTATTGGGCCA	0	0	0	0	0	0	0	0	0	0	0	0	0	0	0	0	0	0	0	0	0	0	0	0	0	0	0	0	0	0	0	0	0	0	0	0	0	0	0	0	0	0	4
PAV_5992	Bb05	55.9	Dominant	Redundant		TGCAGTAGAAACAAATAAAAATACTTTAAGTTAACTACAAATCAGACGTCACTTAGATATTTACAAAGCAATTAGCAATGGAAATAAATA	0	0	0	0	0	0	0	0	0	0	0	0	0	0	0	0	0	0	0	0	0	0	0	0	0	0	0	0	0	0	0	0	0	0	0	0	0	0	0	0	0	0	4
PAV_5292	Bb05	55.9	Dominant	Redundant		TGCAGCAAAGCAGAAAGGAAATAGTTCAGTGTATCAAATGTTCTTATCTATTTTAGAGAAACATCAAATATATGATTGGATAATTTGGAT	0	0	0	0	0	0	0	0	0	0	0	0	0	0	0	0	0	0	0	0	0	0	0	0	0	0	0	0	0	0	0	0	0	0	0	0	0	0	0	0	0	0	4
PAV_20285	Bb05	55.9	Dominant	Redundant	Yes	TGCAGAAACAGGACTATGGCAGGAACTAGTAGTAGTAGTAGCAGTAGTAGTGATTTTGTTGTTGTTGTCATCAGCTTTGGGACAATGAAC	0	0	0	0	0	0	0	0	0	0	0	0	0	0	0	0	0	0	0	0	0	0	0	0	0	0	0	0	0	0	0	0	0	0	0	0	0	0	0	0	0	0	4
PAV_18066	Bb05	55.9	Dominant	Redundant	Yes	TGCAGAAACTCAATTGCCATAATAATTAATAACCCATAATATGACAGATAACAATAGTTACTTTGTAAAGCCTCGGCATTTACTTAATCA	0	0	0	0	0	0	0	0	0	0	0	0	0	0	0	0	0	0	0	0	0	0	0	0	0	0	0	0	0	0	0	0	0	0	0	0	0	0	0	0	0	0	4
SNP_16322	Bb05	56.5	Codominant	Skeleton	Yes	TGCAGCCAAGGAAGCAAGATTCACCTTGTAAATGCCTATTTCCACCTTTATTTATTTCACACAAACGCTTATTCTTAGAGATATAATATA	1	2	2	3	3	2	3	1	2	1	2	3	3	3	3	1	2	1	3	2	3	2	3	2	1	3	2	2	1	3	3	3	3	1	1	3	3	1	2	3	2	3	3
SNP_2852	Bb05	56.8	Codominant	Skeleton	Yes	TGCAGTGCGATACCATCTACGTTGAAAGCATTCCTCAAATAGTCTAAATAAAAACCCCAAAAATGTTACAAATCCAAACTGTGCAGTGAA	1	2	2	3	3	2	3	1	2	1	2	3	3	3	3	1	2	1	3	3	3	2	3	2	1	3	2	2	1	3	3	3	3	1	1	3	3	1	2	3	2	3	3
SNP_7066	Bb05	56.8	Codominant	Redundant	Yes	TGCAGATCCTGATCGCATTAAAGCCCAATTGAAATCGATGTTTGATCTTGACCCAAGTGATGTACTTCTAACATCTGCTAAAACTGGAGA	1	2	2	3	3	2	3	1	2	1	2	3	3	3	3	1	2	1	3	3	3	2	3	2	1	3	2	2	1	3	3	3	3	1	1	3	3	1	2	3	2	3	3
SNP_4985	Bb05	56.8	Codominant	Redundant	Yes	TGCAGCATCTGAGATGTCACTGGTTGGAAATCGTAGTCCACTATTTAACTACAATTATTTGGTTGTATGATGTATGTGGTGTAGATAACT	1	2	2	3	3	2	3	1	2	1	2	3	3	3	3	1	2	1	3	3	3	2	3	2	1	3	2	2	1	3	3	3	3	1	1	3	3	1	2	3	2	3	3
SNP_18043	Bb05	56.8	Codominant	Redundant		TGCAGAGAAACAATTATGATTTCTAAGTCTGGGAGATAATGAAGCCCTAAATGAAGATGGAGAAGTATTGATATAATGATATTTAAGCGG	1	2	2	3	3	2	3	1	2	1	2	3	3	3	3	1	2	1	3	3	3	2	3	2	1	3	2	2	1	3	3	3	3	1	1	3	3	1	2	3	2	3	3
PAV_24697	Bb05	56.8	Dominant	Redundant	Yes	TGCAGGTATGATTGTTACGTCTGCACTCATAATATGGAAGGGTTTGATGTGCATTACTGGAAGCGAATCCCCTGTTGTTGTTGTTCTTTC	0	0	0	0	0	0	0	0	0	0	0	0	0	0	0	0	0	0	0	0	0	0	0	0	0	0	0	0	0	0	0	0	0	0	0	0	0	0	0	0	0	0	5
PAV_25159	Bb05	56.8	Dominant	Redundant	Yes	TGCAGCCGATGGAGCAAATTAAAGCCAATTATCAGAACTAGTTTTTCCTTATCTAAGAGAATAAAACACTTTGCAGAACAAATAAAATAT	0	0	0	0	0	0	0	0	0	0	0	0	0	0	0	0	0	0	0	0	0	0	0	0	0	0	0	0	0	0	0	0	0	0	0	0	0	0	0	0	0	0	5
PAV_24251	Bb05	56.8	Dominant	Redundant	Yes	TGCAGACAGCCTTCAGTTGAAGCCATTAGTTGATCTTACAAGTCGTGCACTTGCTCGGATAATAGAAGGAAAATCTCCAGAGGAGATACG	0	0	0	0	0	0	0	0	0	0	0	0	0	0	0	0	0	0	0	0	0	0	0	0	0	0	0	0	0	0	0	0	0	0	0	0	0	0	0	0	0	0	5
SNP_9721	Bb05	58.5	Codominant	Skeleton		TGCAGAGGCTGAAAATTGGGGACAGTCTGGTATAGATTCAGGGCTTTTTTACCAAATTAGTGTAAAAAAAATTTCTATTTATGTCTAAGG	1	2	2	3	3	2	3	1	2	1	2	3	3	3	3	1	2	1	3	3	3	2	3	2	1	3	2	2	1	3	2	3	3	1	1	2	3	1	2	2	2	3	3
PAV_23370	Bb05	58.5	Dominant	Redundant		TGCAGATCCCTACAAATTAGTGGTGTGAAAAGGACAAAAGGTGTAAGTATATTCAATTATGGTAACTATAAATCCCTGTTTCCTCTGGAA	0	0	0	0	0	0	0	0	0	0	0	0	0	0	0	0	0	0	0	0	0	0	0	0	0	0	0	0	0	0	0	0	0	0	0	0	0	0	0	0	0	0	5
PAV_25203	Bb05	58.5	Dominant	Redundant	Yes	TGCAGAAACAGGACTATGGCAGGAACTAGTAGTAGTAGTAGCAGTAGTAGTGATTTTGTTGTTGTTGTTGTCATCAGCTTTGGGACAATG	0	0	0	0	0	0	0	0	0	0	0	0	0	0	0	0	0	0	0	0	0	0	0	0	0	0	0	0	0	0	0	0	0	0	0	0	0	0	0	0	0	0	5
SNP_559	Bb05	61.6	Codominant	Skeleton		TGCAGTTCGTGCGGATTTTGGACTCATCTAAATTGGATATTTAATTGGAAAGTGATATTTTTTAGTACACATCTATGAATTATTGTATAA	3	2	2	3	3	2	3	1	2	1	2	3	3	3	3	1	3	1	3	3	3	2	3	2	1	3	2	2	1	3	2	3	1	1	1	2	3	1	2	3	2	3	3
PAV_20269	Bb05	*	Dominant	Attached	Yes	TGCAGTTTAAAACCTTGTGACAAAATCTTGAAAGCATTTTACAAGAAGGAGGAGAATAGAACTCACTCTAGTGTTGGTATTTGAAATTCT	0	0	0	0	0	0	0	0	0	0	0	0	0	0	0	0	0	0	0	0	0	0	0	0	0	0	0	0	0	0	0	0	0	0	0	0	0	0	0	0	0	0	5
SNP_2600	Bb05	62.5	Codominant	Skeleton	Yes	TGCAGAATGACTGGAATGTTGTGAAACGAGGGTGGGATGCTCAAGTTCTTGGTGAAGCCCCTTATAAGTTTACTAATGCTCTTGAAGCTG	3	2	2	3	3	2	3	1	2	1	2	3	3	3	3	1	3	1	3	3	3	2	2	2	1	3	2	2	1	3	2	3	1	1	1	2	3	1	2	3	2	3	3
SNP_12876	Bb05	62.5	Codominant	Redundant	Yes	TGCAGTCGGTGACAAATGACAACTGTAACTTAACTACAACAATGACCAACAATATTTCACCTAAGAATGATAGAACAAATGGCCGGCAAC	3	2	2	3	3	2	3	1	2	1	2	3	3	3	3	1	3	1	3	3	3	2	2	2	1	3	2	2	1	3	2	3	1	1	1	2	3	1	2	3	2	3	3
SNP_17895	Bb05	62.8	Codominant	Skeleton	Yes	TGCAGTTGACAGAACAGTATAACTAATTAATGCCATTTTGATACTTATAATTTTTTCCATTGTGCTGAGTTATGTTTGAATAAGGTATTT	3	2	2	3	3	2	3	1	2	1	2	3	3	3	3	1	3	1	3	3	1	2	2	2	1	3	2	2	1	3	2	3	1	1	1	2	3	1	2	3	2	3	3
SNP_18101	Bb05	62.8	Codominant	Redundant	Yes	TGCAGACTGAAATTGGTAACTGGTAACAAAACCACCACAGATGTGGAAGGATGAAAACTTTGAATTATTTTGAGGGCTGCAATCTAAAGC	3	2	2	3	3	2	3	1	2	1	2	3	3	3	3	1	3	1	3	3	1	2	2	2	1	3	2	2	1	3	2	3	1	1	1	2	3	1	2	3	2	3	3
PAV_21517	Bb05	62.8	Dominant	Redundant	Yes	TGCAGGTCCATAAAGACGTAGACTCTCTTGAATAAACATTGTTAGCTGCACACAGGATCAATTATTTGTAAGATTCAATGTCTAGTGTGA	0	0	0	0	0	0	0	0	0	0	0	0	0	0	0	0	0	0	0	0	0	0	0	0	0	0	0	0	0	0	0	0	0	0	0	0	0	0	0	0	0	0	4
PAV_3684	Bb05	62.8	Dominant	Redundant	Yes	TGCAGAAAATTAATAAAGATTCCGGCGAAATTTGTCATTTGTATGAAGTTAAACGTGTGAATACTTTTCAATTTTTTTATTGGTGCGCAT	0	0	0	0	0	0	0	0	0	0	0	0	0	0	0	0	0	0	0	0	0	0	0	0	0	0	0	0	0	0	0	0	0	0	0	0	0	0	0	0	0	0	4
PAV_20086	Bb05	62.8	Dominant	Redundant		TGCAGCACCAAAATCGTCACTGCGACTTCGTTCACCGTTGGATCGGGCTGAAACTTGGTCAGCAGGTCCGCCTCACCCTAGTCTTCATTC	0	0	0	0	0	0	0	0	0	0	0	0	0	0	0	0	0	0	0	0	0	0	0	0	0	0	0	0	0	0	0	0	0	0	0	0	0	0	0	0	0	0	4
PAV_7770	Bb05	62.8	Dominant	Redundant	Yes	TGCAGGTGGTATACTACTGGTCCAGGAATTGTATAAAGAAACTATTCTTACCTGGCTACTATCTTCAAGGGATGTGAAGCAAAACAATGG	0	0	0	0	0	0	0	0	0	0	0	0	0	0	0	0	0	0	0	0	0	0	0	0	0	0	0	0	0	0	0	0	0	0	0	0	0	0	0	0	0	0	5
PAV_1249	Bb05	62.8	Dominant	Redundant	Yes	TGCAGCACATAGAAGGCTTGCACCAAGTGTTGCCACCTCTTTTGCACTTTGAGCGGCTAGAGATAGTGATCCTGCATTGGATTTTATGTT	0	0	0	0	0	0	0	0	0	0	0	0	0	0	0	0	0	0	0	0	0	0	0	0	0	0	0	0	0	0	0	0	0	0	0	0	0	0	0	0	0	0	5
SNP_12135	Bb05	64.2	Codominant	Skeleton		TGCAGATACCAATACAAAACAACTCAAAAACCCAATTAAAACCCAAAAATTCAAATGACATAAAAACATCATCTTTGATGAAAAAAACTG	3	2	2	3	3	2	3	1	2	1	2	3	3	3	2	1	3	1	3	3	1	2	2	2	1	3	2	2	1	3	2	3	1	1	1	2	3	1	2	3	2	3	3
SNP_2168	Bb05	64.2	Codominant	Redundant	Yes	TGCAGAAAAACTGCAACACCAAGCAACTTATGTTAAAAAATACATAGAAAAGTAGTGAGACCGATACAGGGAGAATCATCATCACCTTCT	3	2	2	3	3	2	3	1	2	1	2	3	3	3	2	1	3	1	3	3	1	2	2	2	1	3	2	2	1	3	2	3	1	1	1	2	3	1	2	3	2	3	3
SNP_22331	Bb05	64.7	Codominant	Skeleton	Yes	TGCAGCACTCTTATCTTATGTTACCAATCCTGGCCAGAATTACTTTACCTTAATATCATATTCCTCCTAAGGATTTACTCTTCAAACTTG	3	2	2	3	3	2	3	1	2	1	2	3	3	2	2	1	3	1	3	3	1	2	2	2	1	3	2	2	1	3	2	3	1	1	1	2	3	1	2	3	2	3	3
SNP_20479	Bb05	65	Codominant	Skeleton	Yes	TGCAGCTGAATTAGTAAGAGTAAGAGGGCTTGTGGCAAGAAAGCCAGTCATAGTGACTAAAGGGGAACTGAGAGACCAAGCACAATAGCA	3	2	2	3	3	2	3	1	2	1	2	3	3	3	2	1	3	1	3	3	1	2	2	2	1	3	2	2	1	3	2	3	1	1	1	2	3	1	2	3	2	3	3
SNP_8439	Bb05	65.3	Codominant	Skeleton	Yes	TGCAGAAATCTCAATTGAAATGGCTTCCCGTGTATTTGTCCATCACATTGCATTCTTCTGGCAGTTGGTTGCGTAAGTGACCAGGTAAGG	3	2	2	3	3	2	1	1	2	1	2	3	3	3	2	1	3	1	3	3	1	2	2	2	1	3	2	2	1	3	2	3	1	1	1	2	3	1	2	3	2	3	3
PAV_7035	Bb05	65.3	Dominant	Redundant	Yes	TGCAGATGATTGTTGGGCTGAACTAAATCGGGATGCTAAGGTATGGTTCGTGTGGTTTTTATATGTGTTATTTATTGCATTTGTATTCTC	0	0	0	0	0	0	0	0	0	0	0	0	0	0	0	0	0	0	0	0	0	0	0	0	0	0	0	0	0	0	0	0	0	0	0	0	0	0	0	0	0	0	5
SNP_12598	Bb05	66.7	Codominant	Skeleton		TGCAGCATCAGGTTCTGAATGAGAGAATAGCAATTTAATTTGCTAATTTCTGCAACACTTATTATCGAAATAATTAAGAGAGAGCAAGTG	3	2	2	3	3	2	1	1	2	1	2	3	3	3	2	3	3	1	3	3	1	2	2	2	1	3	2	2	1	3	2	3	1	1	1	2	3	1	2	3	2	3	3
PAV_1931	Bb05	66.7	Dominant	Redundant		TGCAGGAATAGTTTATGTCATTAGATTAATTCATAGATTGAACAAGGTCAAAAATCAATTCCTGATAATATTTGTTCATTAATTAACGTA	0	0	0	0	0	0	0	0	0	0	0	0	0	0	0	0	0	0	0	0	0	0	0	0	0	0	0	0	0	0	0	0	0	0	0	0	0	0	0	0	0	0	5
SNP_20224	Bb05	67	Codominant	Skeleton	Yes	TGCAGAGAGCTTATTATGATTGAATTAATCATCGTTATGGGGAAGCTATAATCATTTTCTTGAGGGAATAAATAAGATGTCATTCATATA	3	2	2	3	3	2	1	1	2	1	2	3	3	3	2	3	3	1	3	3	1	3	2	2	1	3	2	2	1	3	2	3	1	1	1	2	3	1	2	3	2	3	3
SNP_1749	Bb05	69.5	Codominant	Skeleton		TGCAGTATGTGAAAATAAATATAAACTGCTAATTGAACTAATAAAGAATATGAAAAACAGTTATCTAAATAATAGCATAATAGCAGTCGG	3	2	2	3	3	2	1	1	2	1	2	3	3	3	3	3	3	1	3	3	1	1	2	2	1	1	2	2	1	3	2	3	1	1	1	2	3	1	2	3	2	3	3
SNP_13127	Bb05	69.8	Codominant	Skeleton		TGCAGTGGTCTCTCCATCCAGAAAATTATTCTTATTCTTATTGTTATTGTTATAAAAGTATAAATTCAAGGTTGGCAATGGGAGTAGCCA	3	2	2	3	3	2	1	1	2	1	2	3	3	3	3	3	3	1	3	3	1	1	2	2	1	1	2	2	1	3	2	3	1	1	1	2	3	1	2	3	2	3	3
SNP_20511	Bb05	69.8	Codominant	Redundant		TGCAGAATTTCAATTGATTTAAAATTGTGTAATCGATTGGTTTGATCAGTTTTTCAAAAAGATGAGTTTTAATTGAATACTTCAATCGAT	3	2	2	3	3	2	1	1	2	1	2	3	3	3	3	3	3	1	3	3	1	1	2	2	1	1	2	2	1	3	2	3	1	1	1	2	3	1	2	3	2	3	3
SNP_13419	Bb05	69.8	Codominant	Redundant		TGCAGCAATTTTAAAAAAAATAGAATTTTTTACTCTATTTCTTTCTAATGATTTTGAAAGAAAAGCAATTCAAAGATGAAAAAAAGAGGA	3	2	2	3	3	2	1	1	2	1	2	3	3	3	3	3	3	1	3	3	1	1	2	2	1	1	2	2	1	3	2	3	1	1	1	2	3	1	2	3	2	3	3
SNP_9804	Bb05	69.8	Codominant	Redundant		TGCAGAAGAAGGAGGAAAAGTCTAAAGTCCTGGTGCTTGTGGACTTTAAGAAATTCAATTATTTTTAAATATGACCACAGCCAGCTGGGA	3	2	2	3	3	2	1	1	2	1	2	3	3	3	3	3	3	1	3	3	1	1	2	2	1	1	2	2	1	3	2	3	1	1	1	2	3	1	2	3	2	3	3
SNP_20876	Bb05	69.8	Codominant	Redundant	Yes	TGCAGAGATCTAGTGATGGGCAAGTTAAAAGCAACCCAAAGTTTGTAGAGGAGGGTTTTGAGGAGGATGAAGATGAGCATAATGAAACAC	3	2	2	3	3	2	1	1	2	1	2	3	3	3	3	3	3	1	3	3	1	1	2	2	1	1	2	2	1	3	2	3	1	1	1	2	3	1	2	3	2	3	3
SNP_5894	Bb05	71.5	Codominant	Skeleton	Yes	TGCAGTAGATTGCTGAGGCGCTGCTCTTTGACTTCAACTTGCAAAAGGTCATCAACATCCTTATTCACATCAAAGACAACCTCATCAACA	3	3	2	3	3	2	1	1	3	1	2	3	3	3	3	3	3	1	3	3	3	1	2	2	1	1	2	2	1	3	2	3	1	1	1	2	3	1	2	3	2	3	3
SNP_4255	Bb05	71.5	Codominant	Redundant		TGCAGGTCATTTACATCATAAAATTTTATGCATCAAGATTTCCACTTTTTTGGCATTTCAAGATATATTACAAAAATGATAAGGAGCTGG	3	3	2	3	3	2	1	1	3	1	2	3	3	3	3	3	3	1	3	3	3	1	2	2	1	1	2	2	1	3	2	3	1	1	1	2	3	1	2	3	2	3	3
SNP_2913	Bb05	71.8	Codominant	Skeleton		TGCAGTTTCGACTTTCGATACTCCATCGACTTTGAAAGGATAGACTTTTCAAACCACATATGATATAAAAGTGAGTAGTTTCTAGGTTTG	3	3	2	3	3	2	1	1	3	1	2	3	3	3	3	3	3	1	3	3	3	1	2	2	1	1	2	2	1	3	2	3	1	1	1	2	3	1	2	3	2	1	3
PAV_21469	Bb05	71.8	Dominant	Redundant	Yes	TGCAGCTTTTATATTTTGCAGTTTCTTTTAGGGAGTTGGTGTGTGCGATACTTGACAATCTTTCTAGAGAGCTTCAGTATATGACTAGAA	0	0	0	0	0	0	0	0	0	0	0	0	0	0	0	0	0	0	0	0	0	0	0	0	0	0	0	0	0	0	0	0	0	0	0	0	0	0	0	0	0	0	4
PAV_18580	Bb05	71.8	Dominant	Redundant	Yes	TGCAGCTTCTTATATTTTGCAGTTTCTTTTAGGGAGTTGGTGTGTGCGATACTTGACAATCTTTCTAGAGAGCTTCAGTATATGACTAGA	0	0	0	0	0	0	0	0	0	0	0	0	0	0	0	0	0	0	0	0	0	0	0	0	0	0	0	0	0	0	0	0	0	0	0	0	0	0	0	0	0	0	5
PAV_1622	Bb05	71.8	Dominant	Redundant	Yes	TGCAGTTTGTTAACAAGGGGAAAATTTTCAATTTCAAATGATGTATAAAGAAAATATACACATAAATCCAACCACATTTATTCCCTGAAA	0	0	0	0	0	0	0	0	0	0	0	0	0	0	0	0	0	0	0	0	0	0	0	0	0	0	0	0	0	0	0	0	0	0	0	0	0	0	0	0	0	0	5
SNP_2325	Bb05	73.8	Codominant	Skeleton	Yes	TGCAGCTTCTGCTTCCCCTGCTGCTTCGGTTCCCGGCGCCACTCCGCCAGCCTCGGCTTCGTGTGGTGGGAGCGCGTGCGAGCCGAAACA	3	3	2	3	3	2	1	1	3	1	2	3	3	3	3	3	3	1	3	3	3	1	2	2	1	1	2	2	1	3	2	3	1	1	1	2	3	1	2	3	2	3	3
SNP_15234	Bb05	73.8	Codominant	Redundant		TGCAGTCAAAAACTAAAAGATTATGAGCAATTAATTGGATAAGGAATAAGGATATTTATTCCTTTGGGGTCGTACAGAACAGTGAGCTTG	3	3	2	3	3	2	1	1	3	1	2	3	3	3	3	3	3	1	3	3	3	1	2	2	1	1	2	2	1	3	2	3	1	1	1	2	3	1	2	3	2	3	3
SNP_19947	Bb05	73.8	Codominant	Redundant	Yes	TGCAGCAGGAGAGAAAATGGCGAGCATAATCAAAGGTGTGGAAACCAACGAAATCTGCATTAAGCAGTGCTTTCAAAATTTCACCTCTGA	3	3	2	3	3	2	1	1	3	1	2	3	3	3	3	3	3	1	3	3	3	1	2	2	1	1	2	2	1	3	2	3	1	1	1	2	3	1	2	3	2	3	3
PAV_19563	Bb05	73.8	Dominant	Redundant		TGCAGTTATACCAAGTATGGTGCAGAGTGTAGGAAAAAAAAATGTAATGTTGGATGTTTTAGTAATCTAGAATATTTATGGTCTCTTGTT	0	0	0	0	0	0	0	0	0	0	0	0	0	0	0	0	0	0	0	0	0	0	0	0	0	0	0	0	0	0	0	0	0	0	0	0	0	0	0	0	0	0	4
PAV_7893	Bb05	*	Dominant	Attached		TGCAGTTATACCAAGTATGGTGCACGGAGAAAAAAAAACCGACTTCTCAATGAGTGTAGAAAAAAAAAATTGTAATGTTGCACTAATATC	0	0	0	0	0	0	0	0	0	0	0	0	0	0	0	0	0	0	0	0	0	0	0	0	0	0	0	0	0	0	0	0	0	0	0	0	0	0	0	0	0	0	5
PAV_9028	Bb05	*	Dominant	Attached		TGCAGTAAAAGTATTTTCATTTTCTAAATAATATTCAGAATGTTCCAGTCATAACAAAATCTCCATCCTCCTTAATTAGTAGATTGTGAG	0	0	0	0	0	0	0	0	0	0	0	0	0	0	0	0	0	0	0	0	0	0	0	0	0	0	0	0	0	0	0	0	0	0	0	0	0	0	0	0	0	0	5
SNP_20823	Bb05	74.6	Codominant	Skeleton	Yes	TGCAGTACCTCTTTCATATGCTTGATAATATAAAGTTTGCAATGTTTAGTGCTTATCTGTTATTTCGTTTTCTGCCTTTGCAGGGTGAAT	3	3	2	3	3	2	1	1	3	1	2	3	3	3	3	3	3	1	3	3	3	1	2	2	1	1	2	2	1	3	2	3	1	1	1	2	3	1	2	3	2	3	3
SNP_925	Bb05	75.5	Codominant	Skeleton	Yes	TGCAGGAGTCATCTGTTTTTAGAGAGGTTCCGGTGGTTATTATGTCCTCTGAGAATATCTTGACCCGAATTGATAGGTAAGCTCTTGATT	3	3	2	3	3	2	1	1	3	1	2	3	3	3	3	3	3	1	1	3	3	1	2	2	1	1	2	2	1	3	2	3	1	1	1	2	3	1	2	3	2	3	3
PAV_18553	Bb05	75.5	Dominant	Redundant		TGCAGGATCGTAACATTGATTAATCGATTAAATCGAAATGAAAAGGAAAATAGAGAGAGAGAGAGAGAGAGAGAGAGAGAAGAGAAATAC	0	0	0	0	0	0	0	0	0	0	0	0	0	0	0	0	0	0	0	0	0	0	0	0	0	0	0	0	0	0	0	0	0	0	0	0	0	0	0	0	0	0	5
SNP_13918	Bb05	75.8	Codominant	Skeleton		TGCAGTGGGTGGTGTTTGGCTAGTTTTTTTTCTGCACCTGTCTCTTGTGCTGGAACCTTTAATTTTTTATTACTTTGATAGAGCTTGAAT	3	3	2	3	3	2	1	1	3	1	2	3	3	3	3	3	3	1	1	3	3	1	2	2	1	1	2	2	1	3	2	3	1	1	1	2	3	1	2	3	2	3	3
PAV_21665	Bb05	75.8	Dominant	Redundant		TGCAGGATCGTAACATTGATTAATCGATTAAATCGAAATGAAAAGGAAAATAGAGAGAGAGAGAGAGAGAGAGAAAAGAGAAATACTTGG	0	0	0	0	0	0	0	0	0	0	0	0	0	0	0	0	0	0	0	0	0	0	0	0	0	0	0	0	0	0	0	0	0	0	0	0	0	0	0	0	0	0	4
PAV_8086	Bb05	75.8	Dominant	Redundant		TGCAGTTTTTATATTGCTGTAATTAACCTTAACTTTCTAAATAGTTTGAAGTTTTAATTTCAGACCTAAGAAAACCAGAATCTGGTGCAA	0	0	0	0	0	0	0	0	0	0	0	0	0	0	0	0	0	0	0	0	0	0	0	0	0	0	0	0	0	0	0	0	0	0	0	0	0	0	0	0	0	0	4
PAV_18216	Bb05	75.8	Dominant	Redundant	Yes	TGCAGGAGGAACTCCTCTTGCCCTGTCACTATGCTCTTCACTGGCACTAACCAATCTTTTGGAGAAAGTAACAAATATATATTTAAGGCT	0	0	0	0	0	0	0	0	0	0	0	0	0	0	0	0	0	0	0	0	0	0	0	0	0	0	0	0	0	0	0	0	0	0	0	0	0	0	0	0	0	0	4
SNP_1774	Bb05	76.9	Codominant	Skeleton	Yes	TGCAGCAACAAAAGTAATCACAGCAGACCCCAATTTTCAATCAGCTTTGGCAGCAGCACTTACAACAATCATTGGCTCTGGAAGCACCAC	3	3	2	3	2	2	1	1	3	1	2	3	3	3	3	3	3	1	1	3	3	1	2	2	1	1	2	2	1	3	2	3	1	1	1	2	3	1	2	3	3	3	3
PAV_22513	Bb05	76.9	Dominant	Redundant		TGCAGTTTTTATATTGCTGTAATTAACCTTAACTTTCTAAATAGTTTGAAGTTTTAATTTTCAGACCTAAGAAAACCAGAATCTGGTGCA	0	0	0	0	0	0	0	0	0	0	0	0	0	0	0	0	0	0	0	0	0	0	0	0	0	0	0	0	0	0	0	0	0	0	0	0	0	0	0	0	0	0	5
SNP_13071	Bb05	77.5	Codominant	Skeleton	Yes	TGCAGATTATGCCCAACAAGTGGTAAGCAGATATGATAAAGAGAATAATTTGTGGGTCACTATTGGAAGATTACCTGACCGAATAGTTTC	3	3	2	3	2	2	1	1	3	1	2	3	3	3	3	3	3	1	1	3	3	1	2	2	1	1	2	2	1	3	2	3	1	1	1	2	3	1	2	3	3	3	3
PAV_7972	Bb05	77.5	Dominant	Redundant	Yes	TGCAGTAGGGTCAAACCAAAGGTGAATTCTTTGCTCTCTATTGCCTTGACCATCTACAAATACATTGGTTTGTAATCTATATGGCTTCCC	0	0	0	0	0	0	0	0	0	0	0	0	0	0	0	0	0	0	0	0	0	0	0	0	0	0	0	0	0	0	0	0	0	0	0	0	0	0	0	0	0	0	5
PAV_10791	Bb05	77.5	Dominant	Redundant	Yes	TGCAGCAACATTGCTTTTGTGATTGTGTCTACAACCGCATCACTACACCATTGCATAGTTTCTGAAAATTACTTTTTCATCTTTTTCTTT	0	0	0	0	0	0	0	0	0	0	0	0	0	0	0	0	0	0	0	0	0	0	0	0	0	0	0	0	0	0	0	0	0	0	0	0	0	0	0	0	0	0	5
SNP_21611	Bb05	85.1	Codominant	Skeleton		TGCAGAAGCTTGAGGAGAAGTATACAAAATCTTCAAATTTGTCTAATTATAAACCTTTTCCCCTTAAATATGCTTGCATTTCTCCCTATA	3	3	2	2	2	3	1	1	3	1	2	1	3	3	3	3	2	1	1	3	3	1	3	2	1	3	2	2	1	3	2	3	1	1	1	2	3	1	3	3	3	2	3
PAV_9674	Bb05	85.1	Dominant	Redundant		TGCAGAATTCACAAGTGGTAATAAAAAATTAAAAAAAATCACCCTCATTTTATTTTAATGGCAAATGTCGTTCCCCCACTTAATTACTAG	0	0	0	0	0	0	0	0	0	0	0	0	0	0	0	0	0	0	0	0	0	0	0	0	0	0	0	0	0	0	0	0	0	0	0	0	0	0	0	0	0	0	4
SNP_15810	Bb05	85.7	Codominant	Skeleton	Yes	TGCAGTGGCATAATGCTTTGATCTAGCAGCAGAAGCAAAGAGTGCCCGTCCAACTGTTCTTGACAAAAACATCGCTGCAATGCCAATGTC	3	3	2	2	2	3	1	1	3	1	2	1	3	3	3	3	2	1	1	3	3	1	3	2	1	3	2	2	3	3	2	3	1	1	1	2	3	1	3	3	3	2	3
PAV_16431	Bb05	85.7	Dominant	Redundant	Yes	TGCAGGGATTTGTGTGAAATGTTAATGTAGAAAGAGTGAAGGGGTGTGGACGCATAGCTGACTTTTGCAATGTGCAAGTAAATGCTATTG	0	0	0	0	0	0	0	0	0	0	0	0	0	0	0	0	0	0	0	0	0	0	0	0	0	0	0	0	0	0	0	0	0	0	0	0	0	0	0	0	0	0	4
SNP_14326	Bb05	86	Codominant	Skeleton	Yes	TGCAGAGGTTTACTCCTAACACATCCACTAGTCCAGTTTTTTCTATTCCATTCCTCTTCGTCTCTTGGCTCAAACCCTTTCAAACAGCTG	3	3	2	2	2	3	1	1	3	1	2	1	3	3	3	3	2	1	1	3	3	1	3	2	1	3	2	2	3	3	2	3	1	1	1	2	3	1	3	3	3	2	3
PAV_7613	Bb05	86	Dominant	Redundant	Yes	TGCAGATAGGCCCTCTATGGCTACTGTAACTTCTATGCTTAACAGTGAAATTGTGCATCTTCCTCCTCCAATGAGACCTCCATTCTTACT	0	0	0	0	0	0	0	0	0	0	0	0	0	0	0	0	0	0	0	0	0	0	0	0	0	0	0	0	0	0	0	0	0	0	0	0	0	0	0	0	0	0	4
SNP_19530	Bb05	86.2	Codominant	Skeleton	Yes	TGCAGAGTGCTTTAGCTGACAGTGTTAAGAGTCTTGTAACATCTTTGAAAAACGTTGGGAGTAAAGGTTTCATCCTCAACGAGAATTCTC	3	3	2	2	2	3	1	1	3	1	2	1	3	3	3	3	2	1	1	3	3	1	3	2	1	3	2	2	3	3	2	3	1	1	1	2	3	1	3	3	3	2	3
SNP_1385	Bb05	86.2	Codominant	Redundant	Yes	TGCAGGGATCAATCACTTCAAACACACTCCTAGCCGAGAATGGTTTGAAACCGATGCAGTTCTGCGAGTTAGCTTGGGGAATTTTCTGTT	3	3	2	2	2	3	1	1	3	1	2	1	3	3	3	3	2	1	1	3	3	1	3	2	1	3	2	2	3	3	2	3	1	1	1	2	3	1	3	3	3	2	3
PAV_8736	Bb05	86.2	Dominant	Redundant	Yes	TGCAGAAATGCAACATATGTAGAATTCCATATGCTTTTAGCACTCCTTTAATAAGAAAACTAAGCCATAAATCGCACAATGCTTAAAAAA	0	0	0	0	0	0	0	0	0	0	0	0	0	0	0	0	0	0	0	0	0	0	0	0	0	0	0	0	0	0	0	0	0	0	0	0	0	0	0	0	0	0	4
PAV_6257	Bb05	86.2	Dominant	Redundant	Yes	TGCAGACAGGGAAAGCGCAAACATCGCACGCAATGAATGGTTCACCATCCACAGTCTTTCCAACACTATCAGTACAAATTTGGCACTCTT	0	0	0	0	0	0	0	0	0	0	0	0	0	0	0	0	0	0	0	0	0	0	0	0	0	0	0	0	0	0	0	0	0	0	0	0	0	0	0	0	0	0	4
SNP_7243	Bb05	86.8	Codominant	Skeleton	Yes	TGCAGTCCGGACATTAGTTCCTCAACACTAGCTTGAATATTGTCTACAAGATCATTCCAGCTATATAATCCGATTCTAGAATCCTGATTC	3	3	2	2	2	1	1	1	3	1	2	1	3	3	3	3	2	1	1	3	3	1	3	2	1	3	2	2	3	3	2	3	1	1	1	2	3	1	3	3	3	2	3
PAV_12642	Bb05	86.8	Dominant	Redundant	Yes	TGCAGTGTAGTAATGATAGGATAACCTACTTCTACTCTCATTTGATTTGATAGGAGAACTGAAAGTAATAAAGATGAAACTAAATAATTA	0	0	0	0	0	0	0	0	0	0	0	0	0	0	0	0	0	0	0	0	0	0	0	0	0	0	0	0	0	0	0	0	0	0	0	0	0	0	0	0	0	0	5
PAV_530	Bb05	86.8	Dominant	Redundant	Yes	TGCAGCACAGATTGCACAGATAGTCAGTTCAATGGATCAGCAAAAGTATATTCATAAGGTTCTGAGCTAGTATGACAAAAATGAAACAGA	0	0	0	0	0	0	0	0	0	0	0	0	0	0	0	0	0	0	0	0	0	0	0	0	0	0	0	0	0	0	0	0	0	0	0	0	0	0	0	0	0	0	5
PAV_20914	Bb05	86.8	Dominant	Redundant	Yes	TGCAGGGATTTGTGTGAAATGTTAATGTAGAAAGAGAGTGAAGGGGTGTGGACGCATAGCTGACTTTTGCAATGTGCAAGTAAATGCTAT	0	0	0	0	0	0	0	0	0	0	0	0	0	0	0	0	0	0	0	0	0	0	0	0	0	0	0	0	0	0	0	0	0	0	0	0	0	0	0	0	0	0	5
PAV_4642	Bb05	86.8	Dominant	Redundant		TGCAGGAAATTCTGCTGATGTGTTACATATGTATGACTTGAAAAACCTTTATATTGTGGTAGCAATATAATTGTTGTAGCAATATAATTG	0	0	0	0	0	0	0	0	0	0	0	0	0	0	0	0	0	0	0	0	0	0	0	0	0	0	0	0	0	0	0	0	0	0	0	0	0	0	0	0	0	0	5
SNP_5881	Bb05	87.6	Codominant	Skeleton		TGCAGCAAAAGGGTTGTTACGTCCTCACGGTCTTCAACCTCAATCAGTGTCTCCCCTTACACAGCTTCTCCATTTTATAAATTCAGGAAT	3	3	2	2	2	3	1	1	3	1	2	1	3	3	3	3	2	1	1	3	3	1	3	2	1	3	2	2	3	3	2	3	1	1	1	2	3	1	3	3	3	2	3
SNP_16712	Bb05	87.6	Codominant	Redundant	Yes	TGCAGTAAAGGAGAACTCATCCAAGAAGCAGAGGTAATGAATGTGTCAGGTCATCACCGGAAGAAAAAAATAAAGAACATTCGTTCCTTT	3	3	2	2	2	3	1	1	3	1	2	1	3	3	3	3	2	1	1	3	3	1	3	2	1	3	2	2	3	3	2	3	1	1	1	2	3	1	3	3	3	2	3
SNP_8234	Bb05	87.6	Codominant	Redundant	Yes	TGCAGATCGTTTATTTCCTCATCAGTAAGAGAACGTTCCATAGACCTATATGCAATCCTATAACAGTGGCTGGTCATTCCTTTCTTGTCG	3	3	2	2	2	3	1	1	3	1	2	1	3	3	3	3	2	1	1	3	3	1	3	2	1	3	2	2	3	3	2	3	1	1	1	2	3	1	3	3	3	2	3
PAV_11484	Bb05	*	Dominant	Attached		TGCAGTGCACGCCACCGATTTCCCTTGGGCACAGTTTCGCCCCAAGCCACGATGGTAGTGGTCAAGGCTTATCACTTGCCGATTTTGGCT	0	0	0	0	0	0	0	0	0	0	0	0	0	0	0	0	0	0	0	0	0	0	0	0	0	0	0	0	0	0	0	0	0	0	0	0	0	0	0	0	0	0	5
SNP_12100	Bb05	88.2	Codominant	Skeleton		TGCAGGGAGAAAGAGGCTAGGATTTTTCTTGTGAGAGCCTGTGACAAATAATGGGAAAAAACTAGAAAGAGGGTAGGTTTTATGGGGTAG	3	3	2	2	2	3	1	1	3	1	2	1	3	3	3	3	2	1	1	3	3	1	3	2	1	3	3	2	3	3	2	3	1	1	1	2	3	1	3	3	3	2	3
PAV_2666	Bb05	88.2	Dominant	Redundant		TGCAGAAGTAGCAATATGCCAATTAAAAGTTGGAATCACCTGATTAGCCAACCTCCAAAGGATCCTGGACGTAGTAGTTAGGGAGGCCAC	0	0	0	0	0	0	0	0	0	0	0	0	0	0	0	0	0	0	0	0	0	0	0	0	0	0	0	0	0	0	0	0	0	0	0	0	0	0	0	0	0	0	5
PAV_11123	Bb05	88.2	Dominant	Redundant		TGCAGAAGTAGCAATATGCCAATTAAAAGTTGGAATCACCTGATTAGCCAACCTCCAAAGGATCCTGGACATAGTTAGGGAGGCCACCAC	0	0	0	0	0	0	0	0	0	0	0	0	0	0	0	0	0	0	0	0	0	0	0	0	0	0	0	0	0	0	0	0	0	0	0	0	0	0	0	0	0	0	4
PAV_15765	Bb05	88.2	Dominant	Redundant	Yes	TGCAGCTGCAACATTTTTGTCAAAAATGAAAAGGGTTGTGACAATTCATATGAGATTAAAACTCCAGCTTATAAACTTGTTAAGATCTCT	0	0	0	0	0	0	0	0	0	0	0	0	0	0	0	0	0	0	0	0	0	0	0	0	0	0	0	0	0	0	0	0	0	0	0	0	0	0	0	0	0	0	4
SNP_16991	Bb06	0	Codominant	Skeleton	Yes	TGCAGAAACTAAATTAGTGTTTATAGCACTGTGTTAGATGGAAAGCCTTTTACAGATTAGGTTAAATAATTGTTTTTGCAACAGCTAGTT	3	3	3	2	3	3	3	2	3	3	1	3	1	1	1	3	1	2	1	3	3	3	2	3	1	1	3	3	3	3	3	3	2	1	3	1	2	1	1	2	3	2	2
SNP_19629	Bb06	0	Codominant	Redundant	Yes	TGCAGTTCCCCAGTTATAATATATTCCCATTTCTTTTGTGCTGCCTCCTTGGAATCTCGGAGCCAATCCAGTATAGGTCTTGTGAGATCC	3	3	3	2	3	3	3	2	3	3	1	3	1	1	1	3	1	2	1	3	3	3	2	3	1	1	3	3	3	3	3	3	2	1	3	1	2	1	1	2	3	2	2
SNP_15773	Bb06	0	Codominant	Redundant		TGCAGCTATTGCGATGGCTGCCAGTTTCAGGACCCACACCCATCATTCCAGATCTTGATTCAATCCAACAACCTAGTTCCCATACAGTAC	3	3	3	2	3	3	3	2	3	3	1	3	1	1	1	3	1	2	1	3	3	3	2	3	1	1	3	3	3	3	3	3	2	1	3	1	2	1	1	2	3	2	2
PAV_8982	Bb06	0	Dominant	Redundant	Yes	TGCAGGTTTTAAAGAGCTATTGTCAGCAGGTTCTTCCTTAGGTGCATCCTTTTGCTTTGAAGCAATCACAGGAGGAATGCTAGCCTCATC	0	0	0	0	0	0	0	0	0	0	0	0	0	0	0	0	0	0	0	0	0	0	0	0	0	0	0	0	0	0	0	0	0	0	0	0	0	0	0	0	0	0	5
PAV_7724	Bb06	0	Dominant	Redundant	Yes	TGCAGTTCCTGACAGACATTCTTACGTTACTCATACGAATACGATAATAACGATATAGCTTAGTTTTGTCCCAAAATAGAATAAAAAGCT	0	0	0	0	0	0	0	0	0	0	0	0	0	0	0	0	0	0	0	0	0	0	0	0	0	0	0	0	0	0	0	0	0	0	0	0	0	0	0	0	0	0	5
PAV_20902	Bb06	0	Dominant	Redundant	Yes	TGCAGAAATCTGAAGTCTGATGTTAGTCAGTGAGAGTATTCCGCATTTGGAAGATTTTTAGTAAACTTCAGCTTACAAGTCTATTATACT	0	0	0	0	0	0	0	0	0	0	0	0	0	0	0	0	0	0	0	0	0	0	0	0	0	0	0	0	0	0	0	0	0	0	0	0	0	0	0	0	0	0	5
PAV_11861	Bb06	0	Dominant	Redundant	Yes	TGCAGAGGAGTCACAGGCCAAACGAGTGAAGGTGGATGCTGAAATTAAAATTGAAAGTTCTGAACCTGCTTCATCTACCGTGGTAATTTC	0	0	0	0	0	0	0	0	0	0	0	0	0	0	0	0	0	0	0	0	0	0	0	0	0	0	0	0	0	0	0	0	0	0	0	0	0	0	0	0	0	0	5
PAV_14611	Bb06	0	Dominant	Redundant	Yes	TGCAGGAGAAGAACAATTTTAAAGCTGAGAAATCAAATCATTTAGAAATGGTGAAAGCAAAATATAAGAAACAAGCAGAAAATGGGTAGT	0	0	0	0	0	0	0	0	0	0	0	0	0	0	0	0	0	0	0	0	0	0	0	0	0	0	0	0	0	0	0	0	0	0	0	0	0	0	0	0	0	0	2
PAV_18987	Bb06	0	Dominant	Redundant	Yes	TGCAGAACAATATGCTATTGAGGTCTCTCACTTCTATACTCTGTTGATATTCTGTCAATCGTAAGTTTCCATTTTTGGGGGGCTTTTGCT	0	0	0	0	0	0	0	0	0	0	0	0	0	0	0	0	0	0	0	0	0	0	0	0	0	0	0	0	0	0	0	0	0	0	0	0	0	0	0	0	0	0	2
PAV_1504	Bb06	0	Dominant	Redundant	Yes	TGCAGGGAACAAGGGTCCCACATCTTCAAGCGTAGTGTCATTCAGTCCCTGGAGTGTGGGTGTTGCGGCTTCCACCACTGACAGAATCTA	0	0	0	0	0	0	0	0	0	0	0	0	0	0	0	0	0	0	0	0	0	0	0	0	0	0	0	0	0	0	0	0	0	0	0	0	0	0	0	0	0	0	2
PAV_8714	Bb06	0	Dominant	Redundant	Yes	TGCAGTTCCACCCAATACCTCAACCACCACCTGTCCATCGCTGCCACCAAAATTGTCAGAAAAAGTTCCCACTTGTAATTTATGTATGAC	0	0	0	0	0	0	0	0	0	0	0	0	0	0	0	0	0	0	0	0	0	0	0	0	0	0	0	0	0	0	0	0	0	0	0	0	0	0	0	0	0	0	2
SNP_567	Bb06	0.8	Codominant	Skeleton	Yes	TGCAGTGGCAATCGAACCCAAATAGAGATCCTGCATAATGCAAAACAAAAGCCGAATAAAAACCTTAAAAGAAACAGAATGCACTGAATC	3	3	3	2	3	3	3	2	3	3	1	3	1	1	1	3	1	3	1	3	3	3	2	3	1	1	3	3	3	3	3	3	2	3	3	1	2	1	1	2	3	2	2
SNP_9684	Bb06	0.8	Codominant	Redundant	Yes	TGCAGGTTATGTTGCTAGGACACGATGACCAATACACAGCGGATAAAATAATGAGAGTAACAATAGCATTCAACAAATTTGCTAGTGGCC	3	3	3	2	3	3	3	2	3	3	1	3	1	1	1	3	1	3	1	3	3	3	2	3	1	1	3	3	3	3	3	3	2	3	3	1	2	1	1	2	3	2	2
SNP_11736	Bb06	0.8	Codominant	Redundant		TGCAGCACAAAGTCAATAACCGGCACAGCGGTGGCGCGCCTGGCACTATAACAAAGCTTGAAGGGTGCGAGCGAGGTGACTCTGGTCATG	3	3	3	2	3	3	3	2	3	3	1	3	1	1	1	3	1	3	1	3	3	3	2	3	1	1	3	3	3	3	3	3	2	3	3	1	2	1	1	2	3	2	2
SNP_12752	Bb06	0.8	Codominant	Redundant		TGCAGGGACAGTTGAAACTTGGATCATTTTCCCAACTGTGCCTCTTATTTAATGCTTAAGGACAAACTCTATCATTGTCTCCCTTCAACC	3	3	3	2	3	3	3	2	3	3	1	3	1	1	1	3	1	3	1	3	3	3	2	3	1	1	3	3	3	3	3	3	2	3	3	1	2	1	1	2	3	2	2
SNP_10270	Bb06	0.8	Codominant	Redundant	Yes	TGCAGACAAGTGGCTGTATCTTAACCATTGTTTGAAATTTGGTAGAATAACAATGATAAGGACAACAGGTAACACGCAGATGCGCGCAGA	3	3	3	2	3	3	3	2	3	3	1	3	1	1	1	3	1	3	1	3	3	3	2	3	1	1	3	3	3	3	3	3	2	3	3	1	2	1	1	2	3	2	2
SNP_19470	Bb06	0.8	Codominant	Redundant		TGCAGGAAAAAATACAAATTTTGATAAGCATAGTTCAGTTTATGAAACAGTAACAGTAAGAGTTTTTCGAGTCATCTTATTAATAATGAT	3	3	3	2	3	3	3	2	3	3	1	3	1	1	1	3	1	3	1	3	3	3	2	3	1	1	3	3	3	3	3	3	2	3	3	1	2	1	1	2	3	2	2
PAV_21041	Bb06	*	Dominant	Attached		TGCAGTTCCACCCAATACCTCAACCACCACCTTGTCAGAAAAAGTTCCCACTTGTAATTTATGTATGACCAATGCTGATAATTACTACAT	0	0	0	0	0	0	0	0	0	0	0	0	0	0	0	0	0	0	0	0	0	0	0	0	0	0	0	0	0	0	0	0	0	0	0	0	0	0	0	0	0	0	5
SNP_8408	Bb06	1.1	Codominant	Skeleton	Yes	TGCAGTTCAAATAGACGATCTCAGTTGTACAAATTTTTTTATTTATTTCATACATATATACAATTTATAAACACATATTAAAGATTATGG	3	3	2	2	3	0	3	2	3	3	1	3	1	1	1	3	1	3	1	3	3	3	2	3	1	1	3	3	3	3	3	3	2	3	3	1	2	1	1	2	3	2	2
PAV_3711	Bb06	1.1	Dominant	Redundant		TGCAGGATTAAAAAAGAAACTTTACAAAATAATAATATAGATTGATTATTATTAGTGATTTGTAATCTGGAAAGAATGGAATAGTTGGGT	0	0	0	0	0	0	0	0	0	0	0	0	0	0	0	0	0	0	0	0	0	0	0	0	0	0	0	0	0	0	0	0	0	0	0	0	0	0	0	0	0	0	5
PAV_14012	Bb06	1.1	Dominant	Redundant	Yes	TGCAGGGAATAAGGGTCCCACATCTTCAAGTGTAGTGTCATTCAGTCCCTGGAGTGTGGGTGTTGCGGCTTCCACCACTGACAGAACCTA	0	0	0	0	0	0	0	0	0	0	0	0	0	0	0	0	0	0	0	0	0	0	0	0	0	0	0	0	0	0	0	0	0	0	0	0	0	0	0	0	0	0	5
PAV_5298	Bb06	1.1	Dominant	Redundant	Yes	TGCAGTGGAAAAATAAGCTTTGGTGGACTACCTCGGAGTACCACTTAAGGAGGCAAGGCCACTCATTCACCTGGTGTGTTAGCATAGAAC	0	0	0	0	0	0	0	0	0	0	0	0	0	0	0	0	0	0	0	0	0	0	0	0	0	0	0	0	0	0	0	0	0	0	0	0	0	0	0	0	0	0	5
SNP_20694	Bb06	1.7	Codominant	Skeleton	Yes	TGCAGTTGTCGGAGTAATTAAGAATATTAAATAAAGCAAAAGACAACTCTGATTATAAAAGGTAATTAACTACTAACCAAACATATCAAA	3	1	3	2	3	3	3	2	3	3	1	3	1	1	1	3	1	3	1	3	3	3	2	3	1	1	3	3	3	3	3	3	2	3	3	1	2	1	1	2	3	2	2
SNP_16394	Bb06	2	Codominant	Skeleton		TGCAGAAAGAGACAGAACTAATCAAAGACTAATTTCAATAAGGCCCAAAATACAACATATCATTTATTCTATAAAAAAAATAGTGTTTGG	3	1	3	2	3	3	3	2	3	3	1	3	1	1	1	3	1	3	1	3	3	3	2	3	1	1	3	3	3	3	3	3	2	3	3	1	2	1	1	2	3	2	2
SNP_16085	Bb06	2.3	Codominant	Skeleton	Yes	TGCAGAGTTATGGCTAAGAACTAAGGAGATGCAGAGAGTCTTTGCTTATCTATGCCCTTTTGATTTTATAGTCGAGTAAATTGATTTTGA	3	3	3	2	3	3	3	2	3	3	1	3	1	1	1	3	1	3	1	3	3	3	2	3	1	1	3	3	3	3	3	3	2	3	3	1	2	1	1	2	3	2	2
SNP_9798	Bb06	2.3	Codominant	Redundant	Yes	TGCAGATTCTTTTTCTTTGGCTTCTCAGGATCAATTGATTGCCAGCGTGTTGAATCCCTTGGCAAATTGTCATTTACAAGATGCTGAACT	3	3	3	2	3	3	3	2	3	3	1	3	1	1	1	3	1	3	1	3	3	3	2	3	1	1	3	3	3	3	3	3	2	3	3	1	2	1	1	2	3	2	2
SNP_2031	Bb06	2.3	Codominant	Redundant	Yes	TGCAGTCCACGCTGATTTGATAGCAAGCGGAGATTGTAAGATGGTCAATTCGGTCTTTCCTGTGACCACATACTGTAGCTAAAACTTTGA	3	3	3	2	3	3	3	2	3	3	1	3	1	1	1	3	1	3	1	3	3	3	2	3	1	1	3	3	3	3	3	3	2	3	3	1	2	1	1	2	3	2	2
SNP_23142	Bb06	2.3	Codominant	Redundant		TGCAGATCATAAAATGCTCATCAGTCCTTACAAAAAAAAATGTAATGAGCAATTTATTTCATTTGTTACCAAACGAACAAAACAAGATAG	3	3	3	2	3	3	3	2	3	3	1	3	1	1	1	3	1	3	1	3	3	3	2	3	1	1	3	3	3	3	3	3	2	3	3	1	2	1	1	2	3	2	2
SNP_9440	Bb06	2.3	Codominant	Redundant	Yes	TGCAGGCAGAAATGTTGTAGCTAAAGCAGTAGGTTCGTCCACTGAAAGCTGATTATTGATAAAATTTATAGCATCCTCAATTCTTTCAAC	3	3	3	2	3	3	3	2	3	3	1	3	1	1	1	3	1	3	1	3	3	3	2	3	1	1	3	3	3	3	3	3	2	3	3	1	2	1	1	2	3	2	2
SNP_2375	Bb06	2.5	Codominant	Skeleton		TGCAGGTCATTAATATGCATTGGTCTTCGGAGAAGATACTCACTGCTTCTGCTAATAATTCATTTTAGTTGAGCCAAAACAAAATAAATG	3	3	3	2	3	3	3	2	3	3	1	3	1	1	1	3	1	3	1	3	3	3	2	3	1	1	3	3	3	3	3	3	2	3	3	1	2	1	1	2	3	2	2
PAV_11796	Bb06	2.5	Dominant	Redundant	Yes	TGCAGCTGGGGTGGATAGGGGTGTCAATGAGGCATTGGTGTTCAAGAAGAAGTTTAAATTCAAAAGCCCTTCTACTAAGGCTACAAAGTC	0	0	0	0	0	0	0	0	0	0	0	0	0	0	0	0	0	0	0	0	0	0	0	0	0	0	0	0	0	0	0	0	0	0	0	0	0	0	0	0	0	0	5
SNP_12276	Bb06	4.2	Codominant	Skeleton	Yes	TGCAGTTAGCTATTTTGGAACTGAGTCATAAATTGTTCAACACATTGATGTCAAATATTCAGACTTCTGGGAGTAGCGGATTGTAATGGT	3	1	3	2	3	3	3	2	3	3	1	3	1	1	1	3	1	3	1	3	3	3	2	3	1	1	3	3	3	3	3	3	2	3	3	1	2	1	1	2	3	2	2
SNP_18453	Bb06	4.2	Codominant	Redundant	Yes	TGCAGGACCCAAGGTCTGTCTTACTCTCCATTCCTCAGATCGCGCCACGTGGTCTCAAACCAACCCTTGATCTCACCATTAATTTGTTAT	3	1	3	2	3	3	3	2	3	3	1	3	1	1	1	3	1	3	1	3	3	3	2	3	1	1	3	3	3	3	3	3	2	3	3	1	2	1	1	2	3	2	2
SNP_12208	Bb06	4.2	Codominant	Redundant	Yes	TGCAGCAGCACAATTGAAGATTTTTAACTGTTCTAATCACAAAAAGATTCAAAAGTTCTCTGGTCATCCCGTGAGTCTCATATATTTCCC	3	1	3	2	3	3	3	2	3	3	1	3	1	1	1	3	1	3	1	3	3	3	2	3	1	1	3	3	3	3	3	3	2	3	3	1	2	1	1	2	3	2	2
SNP_8104	Bb06	4.2	Codominant	Redundant	Yes	TGCAGATATGAAGGGGAAAAGAGTTGACACCAGTAAACAGTCTGAACCAGAATTCAAGCATAGTAGAGCTAAAAAATAGGAAGTTTTGTG	3	1	3	2	3	3	3	2	3	3	1	3	1	1	1	3	1	3	1	3	3	3	2	3	1	1	3	3	3	3	3	3	2	3	3	1	2	1	1	2	3	2	2
SNP_7923	Bb06	4.2	Codominant	Redundant	Yes	TGCAGAGGTGTGAGAGCAATTGCATCTTCAGCAAATGCGTCAAGCATTTATACGGCTGGTGCAGATGGGATGGTATGTGTGATAGATTTC	3	1	3	2	3	3	3	2	3	3	1	3	1	1	1	3	1	3	1	3	3	3	2	3	1	1	3	3	3	3	3	3	2	3	3	1	2	1	1	2	3	2	2
SNP_11692	Bb06	4.2	Codominant	Redundant		TGCAGCTTGGGAATTATTGCTAAATACTAAATACGAACCTAAAGAGATAAACAGATTTTCATTATAAAATAATAAAAGAACTAACTTTGA	3	1	3	2	3	3	3	2	3	3	1	3	1	1	1	3	1	3	1	3	3	3	2	3	1	1	3	3	3	3	3	3	2	3	3	1	2	1	1	2	3	2	2
SNP_2894	Bb06	4.2	Codominant	Redundant	Yes	TGCAGTAGCTAATGTCTTCCCATCTGATTTAAGTAGAGAAGCAATTACCAAATCAGTAATCAAAACAGTAGTAATAATACCTACAAATTG	3	1	3	2	3	3	3	2	3	3	1	3	1	1	1	3	1	3	1	3	3	3	2	3	1	1	3	3	3	3	3	3	2	3	3	1	2	1	1	2	3	2	2
PAV_8639	Bb06	4.2	Dominant	Redundant		TGCAGAATATGATAACTTTTAAGAGTGGCATCCGAGTTTGTTGTTTGATCTACATTTTAAAACCTATGGAGTATGGAGTCGTCGTTAGAC	0	0	0	0	0	0	0	0	0	0	0	0	0	0	0	0	0	0	0	0	0	0	0	0	0	0	0	0	0	0	0	0	0	0	0	0	0	0	0	0	0	0	5
SNP_8447	Bb06	4.5	Codominant	Skeleton	Yes	TGCAGGTAAAGCCTCAGGATTTTGCAAATTGACCTGGGCCTCAGCCTTGGCCTCCTCGGTTTTGGATTGTTCTTCAGAAGCTTGTAAAGG	3	1	3	2	3	3	3	2	3	3	1	3	1	1	1	3	1	3	1	3	3	3	2	3	1	1	3	3	3	3	3	3	2	3	3	1	2	1	1	2	3	2	2
SNP_1268	Bb06	4.5	Codominant	Redundant		TGCAGAACTTTCCTTAATTTTTTTCTCCCTTTCTTTGTCTATCTCTTAAGTATGTGAAACTGTCTATGCTCTTTTAGAGACGTCATTGTG	3	1	3	2	3	3	3	2	3	3	1	3	1	1	1	3	1	3	1	3	3	3	2	3	1	1	3	3	3	3	3	3	2	3	3	1	2	1	1	2	3	2	2
SNP_119	Bb06	4.5	Codominant	Redundant	Yes	TGCAGCCCACGGAAGCCCCTTCTCTTCAAACGCCAACGCAGCACAACTTTCTCGACCACACCAACAGACCAAAGAATTTTGCGATAATGT	3	1	3	2	3	3	3	2	3	3	1	3	1	1	1	3	1	3	1	3	3	3	2	3	1	1	3	3	3	3	3	3	2	3	3	1	2	1	1	2	3	2	2
PAV_1299	Bb06	4.5	Dominant	Redundant	Yes	TGCAGTGTAGTGTTCTATACAGTTGTATTGTGTGTATCTTGATGGTGATCTGGTGTATTCATATTCAGTGACGTATGATGAAGGCAAGTG	0	0	0	0	0	0	0	0	0	0	0	0	0	0	0	0	0	0	0	0	0	0	0	0	0	0	0	0	0	0	0	0	0	0	0	0	0	0	0	0	0	0	2
PAV_22839	Bb06	4.5	Dominant	Redundant	Yes	TGCAGATAGATTGTTGGCTACCTGGTGACAGAGCAAGTATTACAAAGCAGTGGCTATTACAAAGCAATTATCGCCAGAAAAAAAATAGTA	0	0	0	0	0	0	0	0	0	0	0	0	0	0	0	0	0	0	0	0	0	0	0	0	0	0	0	0	0	0	0	0	0	0	0	0	0	0	0	0	0	0	2
SNP_1080	Bb06	4.8	Codominant	Skeleton		TGCAGGATGGTATGCGTATTCACAGCATTGATGTTCATCAAACTGTCACACATTACCTATTTATTTCAAAAGCTGGTAGGCCATAAGGGG	3	1	3	2	3	3	3	2	3	3	1	3	1	1	1	3	1	3	1	3	3	3	2	3	1	1	3	3	3	3	3	3	2	3	3	1	2	1	1	2	3	2	2
SNP_4651	Bb06	4.8	Codominant	Redundant	Yes	TGCAGGAAAAGCAAGAGAGGTAACTGTTTTTCCTTTTTTTTTATGCCTTTTTCTTCTATTTTGATTGGATATAGCACTTTCTAAAGTTTA	3	1	3	2	3	3	3	2	3	3	1	3	1	1	1	3	1	3	1	3	3	3	2	3	1	1	3	3	3	3	3	3	2	3	3	1	2	1	1	2	3	2	2
SNP_561	Bb06	5.1	Codominant	Skeleton		TGCAGGCCATCACCCCAGCCAAATTCAGCATCAATTGACCCTGTAGTTGAGAAACCCATCAAAGCAAAAATAAAATGCCTTCCACATATT	3	1	3	2	3	3	3	2	3	3	1	3	1	1	1	3	1	3	1	3	3	3	2	3	1	1	3	3	3	3	3	3	2	3	3	1	2	1	1	2	3	2	2
SNP_17975	Bb06	5.1	Codominant	Redundant	Yes	TGCAGGAACATCGGATTTGTCTCCGATGATGTGGGACTTGATGCTGACAACTGCAAGGTCCTTGTAAACATTGAGCAACAGAGTCCTGAT	3	1	3	2	3	3	3	2	3	3	1	3	1	1	1	3	1	3	1	3	3	3	2	3	1	1	3	3	3	3	3	3	2	3	3	1	2	1	1	2	3	2	2
PAV_12548	Bb06	5.1	Dominant	Redundant	Yes	TGCAGGTCGAGTAGGTCAAGGATTCAGAACGATTAATTTTCTACTATTTTCAGTCTGAGTAAAAACTGTTATGTAGAAAATTTTTCTATA	0	0	0	0	0	0	0	0	0	0	0	0	0	0	0	0	0	0	0	0	0	0	0	0	0	0	0	0	0	0	0	0	0	0	0	0	0	0	0	0	0	0	5
PAV_6729	Bb06	5.1	Dominant	Redundant		TGCAGCCAAAAAAATAACTTGAGGTTTGTGACAAGACGTGGCTTAAGCCTAACTAGAATGCTGACACCTTTTACAGCGCTAGCAAATTCA	0	0	0	0	0	0	0	0	0	0	0	0	0	0	0	0	0	0	0	0	0	0	0	0	0	0	0	0	0	0	0	0	0	0	0	0	0	0	0	0	0	0	5
PAV_18458	Bb06	5.1	Dominant	Redundant	Yes	TGCAGAGAAAGAATGTTGTCTCTCAACCACCCCTAAGTTGTTTCTTTTTTAATTCACTCATTTTCAGAATCAAGTCTCTTTACACTTTAC	0	0	0	0	0	0	0	0	0	0	0	0	0	0	0	0	0	0	0	0	0	0	0	0	0	0	0	0	0	0	0	0	0	0	0	0	0	0	0	0	0	0	5
SNP_17393	Bb06	5.4	Codominant	Skeleton	Yes	TGCAGGAACTGAAATTAGCAATATCGACATCTGAGCAGATCACTTTCGTTGCAGATTTTCAGAATGGCTTAAAAAATTCATTGTCTGATA	3	1	3	2	3	3	3	2	3	3	1	3	1	1	1	3	1	3	1	3	3	3	2	3	1	1	3	3	3	3	3	3	2	3	3	1	2	1	1	2	3	2	2
PAV_14399	Bb06	5.4	Dominant	Redundant	Yes	TGCAGACAACAACAAAGTAGAGCGCACCAAAACCCAAACCAGAAGCTAATGCCTCTTGCAGTCCAGTCTTGTATGCCTTGATTAAGAACT	0	0	0	0	0	0	0	0	0	0	0	0	0	0	0	0	0	0	0	0	0	0	0	0	0	0	0	0	0	0	0	0	0	0	0	0	0	0	0	0	0	0	5
PAV_4118	Bb06	5.4	Dominant	Redundant	Yes	TGCAGACAACAACAAAGTAGAGCGCACCAAAACCCAAACCAGAAGCTAATGCCTCTTGCAGGCCAGACTTGTATGTCTTGATTAAGAACT	0	0	0	0	0	0	0	0	0	0	0	0	0	0	0	0	0	0	0	0	0	0	0	0	0	0	0	0	0	0	0	0	0	0	0	0	0	0	0	0	0	0	2
SNP_18873	Bb06	5.6	Codominant	Skeleton	Yes	TGCAGAGCACAAAGAAGCATATCTATGTCAGTTTAAAGTCAAAACAATAACCAAATGCTTTATATAATATGGTCAAAAAACAGTCATCTG	3	1	3	3	3	3	3	2	3	3	1	3	1	1	1	3	1	3	1	3	3	3	2	3	1	1	3	3	3	3	3	3	2	3	3	1	2	1	1	2	3	2	2
SNP_8061	Bb06	5.9	Codominant	Skeleton	Yes	TGCAGAAAAACACAACGAACCATATGATGTCATCAACCGTGTCGTTTGCTAGCAAGTAGTATATATTTACTGAAGACACCTAAAAACATG	3	1	3	3	3	3	3	2	3	3	1	3	1	1	1	3	1	3	1	3	3	3	2	3	1	1	3	3	3	3	3	3	2	3	3	1	2	1	1	2	3	2	2
SNP_18137	Bb06	5.9	Codominant	Redundant	Yes	TGCAGCAGTAAGTGGAGTATTTTTACCCATTCTTGCACTCCTTATTTCAGATATGATAAGCATTTTCTTTGAGCCAGTGGATGAACTTCG	3	1	3	3	3	3	3	2	3	3	1	3	1	1	1	3	1	3	1	3	3	3	2	3	1	1	3	3	3	3	3	3	2	3	3	1	2	1	1	2	3	2	2
SNP_22543	Bb06	6.2	Codominant	Skeleton	Yes	TGCAGGGTGGATATTTGCAAAATTAATTTTGACATAAGATATCATAAGTGAGAAACCGTCATAGAAAGGCACGTACTTCTACCACCCAAC	3	1	0	3	3	3	3	2	3	3	1	3	1	1	1	3	1	3	1	3	3	3	2	3	1	1	3	3	3	3	3	3	2	3	3	1	2	1	1	2	3	2	2
SNP_7934	Bb06	6.5	Codominant	Skeleton	Yes	TGCAGGAGGATCCTTCCACTTGGTCAACTGCCACGTGGGTCAAAGCGTTGAAGCTGTATCATTCTCTGAACTTGAAGTAAGAAGTCATCC	3	1	3	3	3	3	3	2	3	3	1	3	1	1	1	3	1	3	1	3	3	3	2	3	1	1	3	3	3	3	3	3	2	3	3	1	2	1	1	2	3	2	2
SNP_24	Bb06	7.6	Codominant	Skeleton	Yes	TGCAGACTTTTCCAACCTGTCTGCATTTCTTTCGTCCTCTAGCATAGTAGCAACTTTTGTGATATACTCTGTTGTAAAGGTTTCTTTGCA	3	1	3	3	3	3	3	2	3	3	1	3	1	1	1	3	1	3	3	3	3	3	2	3	1	1	3	3	3	3	3	3	2	3	3	1	2	1	1	2	3	2	2
SNP_13331	Bb06	7.9	Codominant	Skeleton	Yes	TGCAGGTAGCATATGCAGTGAACATTGCCAGTTCAAGTTACCTCTGAAACAAAGGGCGCTCAGCAAGATGTAAGAACGAGATAAGCCTGT	3	1	3	3	3	3	3	2	3	3	1	3	1	1	1	3	1	3	3	3	3	3	2	3	1	1	3	3	3	3	3	3	2	3	3	1	2	1	1	2	3	2	2
SNP_11616	Bb06	8.2	Codominant	Skeleton		TGCAGCATTAGAATCCTGGGAGGAGTCTGTAAAAGGCCAAGAGAAATCAAGACATAAAGAGATTTCGAAAGCGGTGCCTGAGTAAGGGGA	3	1	3	3	3	3	3	2	3	3	1	3	1	1	1	3	1	3	3	3	3	3	2	3	1	1	3	3	3	3	3	3	2	3	3	1	2	1	1	2	3	2	2
PAV_8042	Bb06	8.2	Dominant	Redundant		TGCAGGAAGACACGTAAAGGCGTCAAATATATAAATGTAGGAAGAAAGTACTAGAGTGTTCAACAAACGCAAAACATTACAAAATAGAAG	0	0	0	0	0	0	0	0	0	0	0	0	0	0	0	0	0	0	0	0	0	0	0	0	0	0	0	0	0	0	0	0	0	0	0	0	0	0	0	0	0	0	5
SNP_16709	Bb06	9	Codominant	Skeleton	Yes	TGCAGCCTGTAAATGCAAGCATATCCTTCTCATATCTATAAGAATTGTGATAGCATAAGGTTAGAGGCATAATATTTATTTAACGGGAAT	3	1	3	3	3	3	3	2	3	3	1	3	1	1	1	3	1	3	3	3	3	3	2	3	1	1	3	3	3	2	3	3	2	3	3	1	2	1	1	2	3	2	2
SNP_1450	Bb06	9.3	Codominant	Skeleton	Yes	TGCAGTGGTTGCCATTTTAAGTCAAACCCACATAATAGTTGCAAATTGTGGAGATTCAAGAACTGTCTTATACCGCGGAAAAGAAGCCAT	3	1	3	3	3	3	3	2	3	3	1	3	1	1	1	3	1	3	3	3	3	3	2	3	1	1	3	3	3	2	3	3	2	3	3	1	2	1	1	2	3	2	2
SNP_20145	Bb06	9.3	Codominant	Redundant	Yes	TGCAGATTCTACAGCTCACTGCTTTTTCTTTGGTTTTTCTACAAGGTATTGAATATTTTTGCACAAAGCAACAATGAAGTATTCGTTCAC	3	1	3	3	3	3	3	2	3	3	1	3	1	1	1	3	1	3	3	3	3	3	2	3	1	1	3	3	3	2	3	3	2	3	3	1	2	1	1	2	3	2	2
PAV_5129	Bb06	9.3	Dominant	Redundant	Yes	TGCAGTTGTGAGGAGATTCTTTGGGTCAAGAAATGAAGATGATGACTACTAGCAGTATAATCAGTTTTTAAAAGAGAGTGTTACTTTGAT	0	0	0	0	0	0	0	0	0	0	0	0	0	0	0	0	0	0	0	0	0	0	0	0	0	0	0	0	0	0	0	0	0	0	0	0	0	0	0	0	0	0	5
PAV_9873	Bb06	9.3	Dominant	Redundant		TGCAGAATTTATATATAAAATCTCAATCAATAACTGATCAGAATCTATCTTCATCTTCTTTCATATCATTATCACTATCTACGGGTAGCA	0	0	0	0	0	0	0	0	0	0	0	0	0	0	0	0	0	0	0	0	0	0	0	0	0	0	0	0	0	0	0	0	0	0	0	0	0	0	0	0	0	0	5
SNP_2993	Bb06	9.6	Codominant	Skeleton	Yes	TGCAGAGTTAACTTCCATTCACTTTGGCAATTTGCCACCTACACTGAAAGGTGCAAACTCTAAATAATAAAGAAAAATCAATAGCGACAC	3	1	3	3	3	3	3	2	3	3	1	3	1	1	1	3	1	3	3	3	3	3	2	3	1	1	3	3	3	2	3	3	2	3	3	1	2	1	1	2	3	2	2
SNP_17225	Bb06	9.6	Codominant	Redundant	Yes	TGCAGTTCCTAGCCTCTCAGATAGGTATGCAAAAGATGAAGGTGTTGACCTCTTAATCAAGCTTTGAAGACCTTTCATTGATTTCTCCCA	3	1	3	3	3	3	3	2	3	3	1	3	1	1	1	3	1	3	3	3	3	3	2	3	1	1	3	3	3	2	3	3	2	3	3	1	2	1	1	2	3	2	2
SNP_8580	Bb06	9.9	Codominant	Skeleton	Yes	TGCAGGTCAAAAGAATGTTGGTTTTGCTTGTCAAGCCCGAATGTGGAGTCACATTTAATCATAACCATTGGGGAAAATTACTACTTAGCA	3	1	1	3	3	3	3	2	3	3	1	3	1	1	1	3	1	3	3	3	3	3	2	3	1	1	3	3	3	2	3	3	2	3	3	1	2	1	1	2	3	2	2
SNP_17675	Bb06	10.4	Codominant	Skeleton	Yes	TGCAGTTGCAGAGAGAATTGGAAGGTTGCGAGGAGTGGAGTGATGATATACATATTGTGGAGGTACTGAAATCGAGGAAAAGAGTTAGCG	3	1	3	3	3	3	3	2	3	3	1	3	1	1	1	3	1	3	3	3	3	3	2	3	1	1	3	3	3	2	3	3	2	3	3	1	2	1	1	2	3	3	2
SNP_21051	Bb06	10.7	Codominant	Skeleton	Yes	TGCAGCGGGTAGAAGGTAGTCTTGAAGGGAACATTCAAATATCTTAACTTCAAGCCAGTCCTTATACCTCTTGAGCTCTGCTGGGTGGCA	3	1	3	3	3	3	3	2	3	3	1	3	1	1	1	3	1	3	3	3	3	3	2	3	1	1	3	3	3	2	3	3	2	3	3	1	2	1	1	2	3	3	2
SNP_17777	Bb06	11.3	Codominant	Skeleton	Yes	TGCAGGCGAGGAGCAACTGCTGCAAAAAAGACACCAATTGGAGGTTTCGCTGATGGAAATTCAGCCATAACCTCGAGGAGACTTCTCTGA	3	1	3	3	3	3	3	2	3	3	1	3	1	1	1	3	1	3	3	3	3	3	2	3	1	1	3	1	3	2	3	3	2	3	3	1	2	1	1	2	3	3	2
PAV_10281	Bb06	*	Dominant	Attached	Yes	TGCAGACAAAATTCTGCTAGAGATACATTATGCAGACGAATTACTTGTTTTTTTTTATTATATTTTTTAATTAATATCCAAACAAATGGC	0	0	0	0	0	0	0	0	0	0	0	0	0	0	0	0	0	0	0	0	0	0	0	0	0	0	0	0	0	0	0	0	0	0	0	0	0	0	0	0	0	0	5
SNP_15699	Bb06	11.8	Codominant	Skeleton	Yes	TGCAGTTCAAAGAGTGGTTGCATTGGGAACTTTGTGTGCCTTGGAATTAAAAGCAGATGGCAATAATGCCGGGTATAAATTTATCCACTT	3	1	3	3	3	3	3	2	3	3	1	3	1	1	1	3	1	3	3	3	3	3	2	3	1	1	3	1	3	2	3	3	2	3	3	1	2	1	1	2	3	3	2
SNP_6772	Bb06	11.8	Codominant	Redundant	Yes	TGCAGAATATCAGTATTATCTTAAGGCTAACTGTTAAGCCTGCAACCATTGTCCAAACAACCTATTCATCTAACTCCTCTATCTGTGCCC	3	1	3	3	3	3	3	2	3	3	1	3	1	1	1	3	1	3	3	3	3	3	2	3	1	1	3	1	3	2	3	3	2	3	3	1	2	1	1	2	3	3	2
SNP_19490	Bb06	11.8	Codominant	Redundant	Yes	TGCAGCTTTCAACACCTCAGCATCTTCTAATGCAGCCTTTTTTACAGAAGCAATCAACTCAGGCAAGAAGCTGAATTGATCTACTAAATG	3	1	3	3	3	3	3	2	3	3	1	3	1	1	1	3	1	3	3	3	3	3	2	3	1	1	3	1	3	2	3	3	2	3	3	1	2	1	1	2	3	3	2
PAV_9892	Bb06	11.8	Dominant	Redundant	Yes	TGCAGGAGAAATTCCAGTTGCATTTGTTGTAAGGTCAAATGGTTCTGAGATCACCGAGGATGAAATCAAGAAATACATTTCACAACAGGT	0	0	0	0	0	0	0	0	0	0	0	0	0	0	0	0	0	0	0	0	0	0	0	0	0	0	0	0	0	0	0	0	0	0	0	0	0	0	0	0	0	0	5
SNP_16512	Bb06	12.7	Codominant	Skeleton	Yes	TGCAGATATGTTCTTGCAATAATGTGATAAATCCTTCAAACTAAAATTGCTTTTGGTGTTGAGTTCATCTTTTTGGTTAAGTTTGGTGTT	3	1	3	3	3	3	3	2	3	3	1	3	1	1	3	3	1	3	3	3	3	3	2	3	1	1	3	1	3	2	3	3	2	3	3	1	2	1	1	2	3	3	2
SNP_18860	Bb06	12.7	Codominant	Redundant	Yes	TGCAGAGTGGACAAGCAATTGAACCTGCGGGGCCTGCTGTTGTTGAGCTAGAATTTGTTGAACAAAGATACAAAGCACATTGTGTGCAGA	3	1	3	3	3	3	3	2	3	3	1	3	1	1	3	3	1	3	3	3	3	3	2	3	1	1	3	1	3	2	3	3	2	3	3	1	2	1	1	2	3	3	2
SNP_22222	Bb06	12.7	Codominant	Redundant	Yes	TGCAGAGAACACTGACTGTAGTAGCCGTGGAGCCCTCGTCTAACAACATAAATTAAGAATAGGTAAATTTTCATAATGTAAAGATTTTAT	3	1	3	3	3	3	3	2	3	3	1	3	1	1	3	3	1	3	3	3	3	3	2	3	1	1	3	1	3	2	3	3	2	3	3	1	2	1	1	2	3	3	2
SNP_1945	Bb06	13	Codominant	Skeleton	Yes	TGCAGTACAGAAGTCATCCACTGCTCAACACCAATAACTAAACAACTAATGTGTTTGGACCAGTTAAGTATCAGAGGAGTAAAATTTAAT	3	1	3	3	3	3	3	2	3	3	1	3	1	1	3	3	1	3	3	3	3	3	2	3	1	1	3	1	3	2	3	3	2	3	3	1	2	1	1	2	3	3	2
SNP_2431	Bb06	13	Codominant	Redundant	Yes	TGCAGAGGCTACTGCTGCATCTCTGTCTTGGTTTGACTCCTTTTTTGAATTTTCAGCAGCAATGGCAGCTAGAGCTGCTGCAACCCCTGC	3	1	3	3	3	3	3	2	3	3	1	3	1	1	3	3	1	3	3	3	3	3	2	3	1	1	3	1	3	2	3	3	2	3	3	1	2	1	1	2	3	3	2
SNP_6996	Bb06	13	Codominant	Redundant	Yes	TGCAGCAGGCTGAACAACAATAATTTGTCCGGATCCTTTCCCGTGTCACTGGCCAAAACCCCACAGCTTGCTTTCTTGTGAGTCACTCAG	3	1	3	3	3	3	3	2	3	3	1	3	1	1	3	3	1	3	3	3	3	3	2	3	1	1	3	1	3	2	3	3	2	3	3	1	2	1	1	2	3	3	2
SNP_15957	Bb06	13.5	Codominant	Skeleton	Yes	TGCAGTTTAACACGTATTAGAAATAAATATATCTGCCCCTTTTAAGTTTTATCTACCAAAAATAATAATAAAAATAGAGGTAGTTAACAG	3	1	2	3	3	3	2	2	3	3	1	3	1	1	3	3	1	3	3	3	3	3	2	3	1	1	3	1	3	2	3	3	2	3	3	1	2	1	1	2	3	3	2
SNP_1747	Bb06	14.7	Codominant	Skeleton	Yes	TGCAGGATGAGGTGGAGGTGGAGGAGAATCAAATGTAACAAGTTGCTCCTCTTTTGGAGGTGGGGGAGGAGACGGCCTATTTCTAACCTG	3	1	3	3	3	3	3	2	2	3	1	3	1	1	3	3	1	3	3	3	3	3	2	3	1	1	3	1	3	2	3	3	2	3	3	1	2	1	1	2	3	3	2
SNP_13983	Bb06	14.7	Codominant	Redundant	Yes	TGCAGCTTGTTAAGATTTGTCGGCCCTGTTGGACATTTATTGGATTCCAAGATTCTTTCTGAAGATTTGGCTGTCTCTTGATAAATGATG	3	1	3	3	3	3	3	2	2	3	1	3	1	1	3	3	1	3	3	3	3	3	2	3	1	1	3	1	3	2	3	3	2	3	3	1	2	1	1	2	3	3	2
SNP_14537	Bb06	14.9	Codominant	Skeleton	Yes	TGCAGTCCAGTCAATATCTGAAAGTGAGGTTTGGGAGGTTCAGTTTGATCGTTGCATAAAACAAAACACTTCATCTACCCGAATCTTGCC	3	1	3	3	3	3	3	2	2	3	1	3	1	1	3	3	1	3	3	3	3	3	2	3	1	1	3	1	3	2	3	3	2	3	3	1	2	1	1	2	3	3	2
SNP_19584	Bb06	16.4	Codominant	Skeleton		TGCAGATAAGTTTCTATACACTGTTTTAAGAAAATGTAAAACATATATACATACAAAAAAAATCTCAATAAATTAAATTATATGTTATCA	1	1	1	3	3	0	3	2	2	1	1	3	1	1	3	3	1	3	1	3	3	3	2	3	1	1	3	1	3	2	3	3	2	3	3	1	2	1	1	2	3	2	2
PAV_18902	Bb06	16.4	Dominant	Redundant	Yes	TGCAGCAGCATCCATCTCTGAGAAAAGGATCTTACAAACATAAACCAAAAAAAAAATGTTAGGAATATACAGTTAAAATAATGAAGATTA	0	0	0	0	0	0	0	0	0	0	0	0	0	0	0	0	0	0	0	0	0	0	0	0	0	0	0	0	0	0	0	0	0	0	0	0	0	0	0	0	0	0	5
PAV_2518	Bb06	16.4	Dominant	Redundant	Yes	TGCAGTGACATCCACTTATAACTACAGAGCCTTAAGAACTATATTAACTATTAAGCTTTATGTGATTTTCTAATTTATTCTTACTTCAAT	0	0	0	0	0	0	0	0	0	0	0	0	0	0	0	0	0	0	0	0	0	0	0	0	0	0	0	0	0	0	0	0	0	0	0	0	0	0	0	0	0	0	5
PAV_16560	Bb06	16.4	Dominant	Redundant		TGCAGTTGTTTCAATTTAACTAATAATTTTTGGGTTTGAGACATAAGTACGTAATCACATTAAATATTTAGTGGAAGAATTTTATCACTC	0	0	0	0	0	0	0	0	0	0	0	0	0	0	0	0	0	0	0	0	0	0	0	0	0	0	0	0	0	0	0	0	0	0	0	0	0	0	0	0	0	0	2
PAV_2360	Bb06	16.4	Dominant	Redundant	Yes	TGCAGTCCTTTTTTTTTTTAAAGATTCTGATCCTGACATTTTGAACTAACTGTCTAAAGTTAGTTTCACCTTAAAAGGTGGTATTGGTCC	0	0	0	0	0	0	0	0	0	0	0	0	0	0	0	0	0	0	0	0	0	0	0	0	0	0	0	0	0	0	0	0	0	0	0	0	0	0	0	0	0	0	2
PAV_7411	Bb06	16.4	Dominant	Redundant	Yes	TGCAGTGACATCCACTTATAACTACATAGCCTTAAGAACTATTAGCTACTAAGCTTTATGTGATTTTCTAATTTATTCTTACTTCAATTA	0	0	0	0	0	0	0	0	0	0	0	0	0	0	0	0	0	0	0	0	0	0	0	0	0	0	0	0	0	0	0	0	0	0	0	0	0	0	0	0	0	0	2
SNP_16213	Bb06	18.1	Codominant	Skeleton		TGCAGCTTTCTCTCTAACCACCATCTATTTAATTTCTTTTTCTGCCTACTGCTACATTTTTTTACCTCTCTCCATTTTACAAGGCTGTAA	3	1	1	3	3	3	3	2	2	3	1	3	1	1	3	3	1	3	3	3	3	3	2	3	1	1	3	1	3	2	3	3	2	3	3	1	2	1	1	2	3	3	2
PAV_216	Bb06	18.1	Dominant	Redundant		TGCAGTACAAAAATATACTGGAATTGTACAATACTCATTTTCCTATTCTATCGACCATTCGCTTAAACTACAAAAAAAAACAACTGGCGT	0	0	0	0	0	0	0	0	0	0	0	0	0	0	0	0	0	0	0	0	0	0	0	0	0	0	0	0	0	0	0	0	0	0	0	0	0	0	0	0	0	0	2
SNP_3720	Bb06	18.4	Codominant	Skeleton	Yes	TGCAGTCAGCAAGGTTTTCAATAATGGTCAAAATAACTTCAATTTTTCCTCATCCACTTTTTGCAATGGGAACAGTGCTGTTGATTTTTC	3	1	1	3	3	3	3	2	2	3	1	3	1	1	3	3	1	3	3	3	3	3	2	3	1	1	3	1	3	2	3	3	2	3	3	1	2	1	1	2	3	3	2
PAV_15454	Bb06	18.4	Dominant	Redundant		TGCAGTACAAAAATATACTGGAATTGTACAATAATCATTCTCCTATTCTATCGACCATTCGCTTAAACTACAAAAAAAACAACTGGTGTT	0	0	0	0	0	0	0	0	0	0	0	0	0	0	0	0	0	0	0	0	0	0	0	0	0	0	0	0	0	0	0	0	0	0	0	0	0	0	0	0	0	0	5
PAV_8461	Bb06	18.4	Dominant	Redundant		TGCAGCTGGTTTTGTGGCAGTTTGGGAATGACTTGATGATGCACCCAAATTAAAGTGGTTGCATTTTGACTACAATTAATAGTGAGTCAA	0	0	0	0	0	0	0	0	0	0	0	0	0	0	0	0	0	0	0	0	0	0	0	0	0	0	0	0	0	0	0	0	0	0	0	0	0	0	0	0	0	0	5
PAV_17069	Bb06	18.4	Dominant	Redundant		TGCAGTTCATTACCTGTAAAACATTTTAATTTAGGAGCTGACAACATTTATAGGGATAATCACTGAAATTGTGTGTTTCTAGTTATGCAT	0	0	0	0	0	0	0	0	0	0	0	0	0	0	0	0	0	0	0	0	0	0	0	0	0	0	0	0	0	0	0	0	0	0	0	0	0	0	0	0	0	0	5
SNP_2824	Bb06	20.1	Codominant	Skeleton	Yes	TGCAGTTGCTTTTCTTGCAGTGGCTGTAGCCTGGTTCGTGATTTTTGGGTTTTTTTTACTTATCATCTTAGCGTGTTGCTGCTGTTGTAA	3	1	1	3	3	3	3	2	2	3	1	3	1	1	3	3	1	3	3	1	3	3	2	3	1	1	3	1	3	2	3	3	2	3	3	1	2	1	1	2	3	3	2
SNP_688	Bb06	20.6	Codominant	Skeleton		TGCAGCCAACACGGGCTAAGGTTCTGGGCAATTTTTACAAATATATGGACAATATCAAATATTCTTGAATATGATTACATCTAACATTAC	3	1	1	3	3	3	3	2	2	3	1	3	1	1	3	3	1	3	3	1	3	3	2	3	1	1	3	1	3	2	3	3	2	3	3	1	2	1	1	2	3	3	2
SNP_15564	Bb06	20.9	Codominant	Skeleton		TGCAGGAAGCACAACACGCGAATGCAAAAAAGCAATATTCTAACAGCAATTTATTATTATGGAAGCCGAAAAACAAATAAAAAATTGTTT	3	1	1	3	3	3	3	2	2	3	1	3	1	1	3	3	1	3	3	1	3	3	2	3	1	1	3	1	3	2	3	3	2	3	3	1	2	1	1	2	3	3	2
SNP_986	Bb06	21.2	Codominant	Skeleton		TGCAGTATAGAAAATAAATAGAAAACATCGTGCAGAAAAAGGACCCTAAGTTTATTCAGGACATCAAGGTGAACAACACCTCCATAGAAA	3	1	1	3	3	3	3	2	2	3	1	3	1	1	3	3	1	3	3	1	3	3	2	3	1	1	3	1	3	2	3	3	2	3	3	1	2	1	1	2	3	3	2
SNP_3372	Bb06	21.5	Codominant	Skeleton	Yes	TGCAGAGAAGGTAGGTAGGTAGGGTTGTTCAAAACTCGCAACCTGCTTTGATCTAAAGTTAATTACTTTTGACATATTTAACTTTTAGGA	3	1	1	3	3	3	3	2	2	3	1	3	1	1	3	3	1	3	3	1	3	3	2	3	1	1	3	1	3	2	3	3	2	3	3	1	2	1	1	2	3	3	2
SNP_8610	Bb06	22	Codominant	Skeleton	Yes	TGCAGAAGTTCATTTCAGTAAGAAACTGAAGTACATACCGATAAGTTATCATTATTGCACTAAAGGGAAAAAGATCAAATTTATACTAAC	3	1	1	3	3	3	3	2	2	3	1	3	1	1	3	3	1	3	3	1	3	3	2	3	1	1	3	1	3	2	3	1	2	3	3	1	2	1	1	2	3	3	2
SNP_9882	Bb06	22.9	Codominant	Skeleton		TGCAGAATACATCAAGCAAGAAATGGTAAGCAATGTGTAGCGGCGCCGGCGCCGGAGATTTCACAGATCGGAGTCGGGCTTGAAGGCTGA	3	1	1	3	3	3	3	2	2	3	1	3	1	1	3	3	1	3	3	1	3	3	2	3	1	1	3	1	3	2	3	3	2	3	3	1	2	1	1	2	3	3	2
PAV_9000	Bb06	22.9	Dominant	Redundant		TGCAGGGAGTTTAACTTATCCAATAAATGTATAAAAAAAACTTACCCATTAAAATCAACTCATTGTGTATTTATTCTGCATAAAAGCATT	0	0	0	0	0	0	0	0	0	0	0	0	0	0	0	0	0	0	0	0	0	0	0	0	0	0	0	0	0	0	0	0	0	0	0	0	0	0	0	0	0	0	5
PAV_20758	Bb06	22.9	Dominant	Redundant		TGCAGTTAGAATAAACAGAAAAAATATGGGATCCAATAACAGAATTAATTAAGAGGGGTTAGGAAAAAAAAATAAAAGAGGTGCAAAAAT	0	0	0	0	0	0	0	0	0	0	0	0	0	0	0	0	0	0	0	0	0	0	0	0	0	0	0	0	0	0	0	0	0	0	0	0	0	0	0	0	0	0	5
PAV_979	Bb06	22.9	Dominant	Redundant	Yes	TGCAGAATATAGAGAGAAAGTGTCTCCTAGGCCAGAGAGAATTCGATCAAGTTCCTTAGGGATGGATGCAATATCACCAGATAAAGCAGA	0	0	0	0	0	0	0	0	0	0	0	0	0	0	0	0	0	0	0	0	0	0	0	0	0	0	0	0	0	0	0	0	0	0	0	0	0	0	0	0	0	0	5
PAV_16347	Bb06	22.9	Dominant	Redundant	Yes	TGCAGAGTACGGAAAATTATAAGAGCATAAAAAATACAGCTAAATGACAATCATCAAACCACGTGCTGTTAATTTTACGTCGCAACATCA	0	0	0	0	0	0	0	0	0	0	0	0	0	0	0	0	0	0	0	0	0	0	0	0	0	0	0	0	0	0	0	0	0	0	0	0	0	0	0	0	0	0	5
PAV_1374	Bb06	22.9	Dominant	Redundant	Yes	TGCAGTCTTTTCTCCACTTCGGCTATACTTTCACACTACAACAATGTACAATAACAAACTTTAAGTATACAGACCATACATATATATATG	0	0	0	0	0	0	0	0	0	0	0	0	0	0	0	0	0	0	0	0	0	0	0	0	0	0	0	0	0	0	0	0	0	0	0	0	0	0	0	0	0	0	5
PAV_22932	Bb06	22.9	Dominant	Redundant		TGCAGGAACAAAAAAAAATTGTGTAAATTGAGTTTAAATATTTAACAAGTGTTAAGTGATGGAGACCAAAACAACATCGGTCTCACTTTG	0	0	0	0	0	0	0	0	0	0	0	0	0	0	0	0	0	0	0	0	0	0	0	0	0	0	0	0	0	0	0	0	0	0	0	0	0	0	0	0	0	0	5
PAV_22532	Bb06	22.9	Dominant	Redundant		TGCAGATAATTCAATTTTACCACCGTATTCACACACACACACACACAAAAAAAAGAAACTCAATATGGTACACAAACAAAAATACTATTG	0	0	0	0	0	0	0	0	0	0	0	0	0	0	0	0	0	0	0	0	0	0	0	0	0	0	0	0	0	0	0	0	0	0	0	0	0	0	0	0	0	0	5
PAV_4204	Bb06	22.9	Dominant	Redundant		TGCAGAAAAAAAGTAATTTAAAAACTCATAAGAAACATTGATTAATCAATTTCCCAAGGTGCAAATAGAAAATTAGTGACAAATTCCATA	0	0	0	0	0	0	0	0	0	0	0	0	0	0	0	0	0	0	0	0	0	0	0	0	0	0	0	0	0	0	0	0	0	0	0	0	0	0	0	0	0	0	5
SNP_7110	Bb06	24	Codominant	Skeleton	Yes	TGCAGTATACTGAATCTGGCAAGATCCAGATTCTTTGTTAAAAAAAAAAAAGGATGATATAAACCATTTCCAAGCTCTAGCAAACAAGGT	3	1	1	3	3	3	3	2	2	1	1	3	1	1	3	1	1	3	3	1	3	3	2	3	1	1	2	1	3	2	3	3	2	3	3	1	2	1	1	2	3	3	2
SNP_954	Bb06	25.4	Codominant	Skeleton	Yes	TGCAGAGACTAACTCATACATAAAAGCCTTGTAAATATTATTTATTCCCTTTTTAAATCTTTAAGCTGTACTTTTATTCTATATTTGATT	3	1	1	3	3	3	3	2	2	3	1	3	1	1	3	1	1	3	3	1	3	3	2	3	1	1	3	1	3	2	3	3	2	3	3	1	2	1	1	2	3	3	2
SNP_17086	Bb06	25.4	Codominant	Redundant	Yes	TGCAGATGAAAAATGTAAATATATATGGTTAGAGAAAATGATTAAGCATAAAACATTACCTCAATTGATACATAATCTAGAAAAGCAACA	3	1	1	3	3	3	3	2	2	3	1	3	1	1	3	1	1	3	3	1	3	3	2	3	1	1	3	1	3	2	3	3	2	3	3	1	2	1	1	2	3	3	2
SNP_756	Bb06	25.4	Codominant	Redundant	Yes	TGCAGGATACAATAAAATTATTGTTCATTGTGTATAATTCCAAAGAATGTACCAAACGCACCTTTAAAATCAACTGGGCACTTTTTGCTT	3	1	1	3	3	3	3	2	2	3	1	3	1	1	3	1	1	3	3	1	3	3	2	3	1	1	3	1	3	2	3	3	2	3	3	1	2	1	1	2	3	3	2
SNP_5858	Bb06	25.4	Codominant	Redundant	Yes	TGCAGCAGAAACACGAAAATAAACATAAATGGAAAAACAATACCAATTTACAATGTGAGTTAAAGGGATAGAAAAAGGATTGTGTGCAAA	3	1	1	3	3	3	3	2	2	3	1	3	1	1	3	1	1	3	3	1	3	3	2	3	1	1	3	1	3	2	3	3	2	3	3	1	2	1	1	2	3	3	2
SNP_16348	Bb06	25.4	Codominant	Redundant	Yes	TGCAGGAAATTTGTGCTTCTCTCTGCAAAATTCTAATAAACAAGTTACTGTATTATAGTTGTCATTTTAGAAACCTACGTCATTTGAATG	3	1	1	3	3	3	3	2	2	3	1	3	1	1	3	1	1	3	3	1	3	3	2	3	1	1	3	1	3	2	3	3	2	3	3	1	2	1	1	2	3	3	2
SNP_15735	Bb06	25.4	Codominant	Redundant	Yes	TGCAGTTTCTAGTCTAGTCTCTAGAGGAACTTTTCTTTTTCCCTTTTTGGGGGTGGGGGTATTAGAATTTAGAAGTCATCTTGATTATGA	3	1	1	3	3	3	3	2	2	3	1	3	1	1	3	1	1	3	3	1	3	3	2	3	1	1	3	1	3	2	3	3	2	3	3	1	2	1	1	2	3	3	2
PAV_13314	Bb06	25.4	Dominant	Redundant	Yes	TGCAGCCTGTATAAAACAATGATTTTTACATCATTGCATAATTTTTTTTAATTGGATACAACTGCACAGATGACATTGTATAAATGGTAA	0	0	0	0	0	0	0	0	0	0	0	0	0	0	0	0	0	0	0	0	0	0	0	0	0	0	0	0	0	0	0	0	0	0	0	0	0	0	0	0	0	0	5
PAV_4	Bb06	25.4	Dominant	Redundant	Yes	TGCAGCTGTTGCAGTTCTAAATATAGTAAATTAGTAACTTTTCTTGCTAGATCCGTTTACCCTTTTGTTACGGCCAGATAAATGAAAGTG	0	0	0	0	0	0	0	0	0	0	0	0	0	0	0	0	0	0	0	0	0	0	0	0	0	0	0	0	0	0	0	0	0	0	0	0	0	0	0	0	0	0	5
PAV_15063	Bb06	25.4	Dominant	Redundant		TGCAGCAATGAACATAGTATACAAAAGAGGCCAATGAAACAAAGTGATGGTATGAAAATCTATGAAAAAACAAATGATAGGTTTTCCTAT	0	0	0	0	0	0	0	0	0	0	0	0	0	0	0	0	0	0	0	0	0	0	0	0	0	0	0	0	0	0	0	0	0	0	0	0	0	0	0	0	0	0	5
PAV_2874	Bb06	25.4	Dominant	Redundant		TGCAGTCTGCACGTGTTTCCAGAAACAGACACATTTAAAAAAAAATCAATTAATCAATTAATACTAGCACCTTACTATATATTCTTTCCA	0	0	0	0	0	0	0	0	0	0	0	0	0	0	0	0	0	0	0	0	0	0	0	0	0	0	0	0	0	0	0	0	0	0	0	0	0	0	0	0	0	0	5
SNP_17313	Bb06	25.7	Codominant	Skeleton	Yes	TGCAGTTTTCACCTTAAATGAAATACGGTCCTAAATAATCTGTCAAACTGCTATGTAAAGGGATGACTTAGCACCAGTCACCAATAATGA	3	1	1	3	3	3	3	2	2	3	1	3	1	1	3	1	1	3	3	1	3	3	2	3	1	1	3	1	3	2	3	3	2	3	3	1	2	1	1	2	3	3	2
PAV_14776	Bb06	*	Dominant	Attached	Yes	TGCAGAAGAAGAAGAGAGGGTTAAGCATCCAAAGCCTGAGGTAGGATTTAAATTGTGTGTGTGTGTGTAACTGTGGTAACTGTTGTTAAA	0	0	0	0	0	0	0	0	0	0	0	0	0	0	0	0	0	0	0	0	0	0	0	0	0	0	0	0	0	0	0	0	0	0	0	0	0	0	0	0	0	0	5
SNP_1283	Bb06	36.1	Codominant	Skeleton	Yes	TGCAGTTAGAGTTCCATCTATAGAATATAACCAATGAAGCATTTCTTAGCAAAAAAATCACCACAACACCAGAAAGGAGGACAGTTGAAC	3	1	1	3	3	3	3	2	2	2	1	3	1	1	1	1	3	3	3	3	1	2	2	3	1	1	3	1	3	2	2	1	2	3	3	1	2	1	1	2	3	3	3
SNP_16091	Bb06	36.1	Codominant	Redundant		TGCAGCAGTTACAGTTAGTTCTTTGCATTCTTTTGTGAACTTGATATATTTTTCAGCAGCCAGAGACTAATTTTTCAAGATACTAAGATG	3	1	1	3	3	3	3	2	2	2	1	3	1	1	1	1	3	3	3	3	1	2	2	3	1	1	3	1	3	2	2	1	2	3	3	1	2	1	1	2	3	3	3
PAV_14091	Bb06	36.1	Dominant	Redundant		TGCAGCTGCTTCGAACTTGAGCAATTTCAAAGTGTCACAGGACTTGCATTCAACAGTGGGGAAAAAAATTGCATACGTAGTTCATTATCT	0	0	0	0	0	0	0	0	0	0	0	0	0	0	0	0	0	0	0	0	0	0	0	0	0	0	0	0	0	0	0	0	0	0	0	0	0	0	0	0	0	0	4
SNP_19098	Bb06	49.2	Codominant	Skeleton		TGCAGGCTATATATATGCTTCGTCTCAAAGGATTGGGCCTAGACTTAAGCTTAAGCCAACCTAGAACCCACCTCTTGCCCAATGCTTGCA	3	1	3	1	3	3	2	2	2	2	1	2	1	1	1	1	3	3	3	3	1	2	2	3	1	1	3	1	3	2	2	1	3	3	3	1	3	1	1	3	3	1	3
SNP_733	Bb06	49.5	Codominant	Skeleton	Yes	TGCAGAGTTGTTCAAATATGGTGTAGTTGATATTGAATACAGAAGGGTCCCCTGCACTTACACCGGCTATAATGTGGTGTTCAAGGTTCA	3	1	3	1	3	3	2	2	2	2	1	2	1	1	1	1	3	3	3	3	1	2	2	3	1	1	3	1	3	2	2	1	3	3	3	1	3	1	1	3	3	1	3
SNP_1617	Bb06	53.5	Codominant	Skeleton		TGCAGAATATTTAGCCATATGCACTGTGGGTGGATAGTTGAGTAATTAATGGTTCAGCTGTGTTAAAACTGAGTTGCTGAATTATAGCAA	3	1	3	1	3	3	2	2	2	2	1	2	1	1	1	1	3	3	3	3	3	2	2	3	3	1	3	1	3	2	2	3	3	3	3	1	3	1	1	3	3	1	3
SNP_19843	Bb06	53.5	Codominant	Redundant	Yes	TGCAGAATATAAGTGCCTTTTTCTGGGTTTTCTAATACTTGTTTTATTTTCTATTGCAGTGAATCAACAACTGCCAGCACTCTTGTCGCT	3	1	3	1	3	3	2	2	2	2	1	2	1	1	1	1	3	3	3	3	3	2	2	3	3	1	3	1	3	2	2	3	3	3	3	1	3	1	1	3	3	1	3
PAV_4744	Bb06	*	Dominant	Attached		TGCAGGAGTTCTGGACAATATTGCTTAGATCCCACAAGGAGGTTGGTATCTATGCCTCTTTTTATCATCTAAAATTGTATTTCATCTTGA	0	0	0	0	0	0	0	0	0	0	0	0	0	0	0	0	0	0	0	0	0	0	0	0	0	0	0	0	0	0	0	0	0	0	0	0	0	0	0	0	0	0	5
SNP_13125	Bb06	55.8	Codominant	Skeleton		TGCAGGTACACGAAGAAAGCAAGAGAATGAATTCACTTGAGAGTACGAAGAAAGCCTTGACAGCGTGTATTTTTTTTTTCTTTTTATTAC	3	1	3	1	3	3	2	2	3	2	1	2	1	1	1	1	3	3	3	3	3	2	2	3	2	1	3	1	3	2	2	3	3	3	3	1	3	1	1	3	3	1	3
SNP_18999	Bb06	*	Codominant	Attached		TGCAGGGGCTAGGGCGGAATGAGGAGCAACCCCGCCGAGCAAAAATGCAGCCGCAAACGGAGCGTCACGTATTGTCACGTGCTGGTATGC	2	1	3	1	3	3	2	2	3	2	1	2	1	1	1	1	3	3	2	3	3	2	2	3	2	1	3	1	1	2	2	3	3	3	3	1	3	1	1	3	3	1	3
PAV_8604	Bb06	*	Dominant	Attached		TGCAGGCCATATTGCGTACTAAATTTTCAAGTCCCATACAATCTGGACAAACGACATAATAATACATTACATAATAATACATTAGTCAAA	0	0	0	0	0	0	0	0	0	0	0	0	0	0	0	0	0	0	0	0	0	0	0	0	0	0	0	0	0	0	0	0	0	0	0	0	0	0	0	0	0	0	4
PAV_5239	Bb06	*	Dominant	Attached		TGCAGCGAGAGGCAGGCCGAGACCAATTCCCCTAAAGCATCTCTCTCGCTTGGAGCGAGCCGTTCTCGCTGGAGCGAGAGAGTGCTTTGT	0	0	0	0	0	0	0	0	0	0	0	0	0	0	0	0	0	0	0	0	0	0	0	0	0	0	0	0	0	0	0	0	0	0	0	0	0	0	0	0	0	0	4
PAV_16623	Bb06	*	Dominant	Attached		TGCAGCGAGAGGTGAGGGACATTTAGAGCAAAATTTTTTGAAACATTTTGAGACCCTCTCTCTCTGCTGCTAGTACCCACTCACACACAC	0	0	0	0	0	0	0	0	0	0	0	0	0	0	0	0	0	0	0	0	0	0	0	0	0	0	0	0	0	0	0	0	0	0	0	0	0	0	0	0	0	0	4
PAV_7881	Bb06	*	Dominant	Attached		TGCAGCTCAAGCAAAAGCTTTCAAATCCATTCTTTCTTTGCCTAAAACAACATTTTCCACCCCTTACTCTGAAAACGTGTCTTCTCCCTC	0	0	0	0	0	0	0	0	0	0	0	0	0	0	0	0	0	0	0	0	0	0	0	0	0	0	0	0	0	0	0	0	0	0	0	0	0	0	0	0	0	0	4
SNP_7950	Bb06	*	Codominant	Attached		TGCAGCGCGTCCTCTCTCGCTGGAGCGAGAGGGCACCCGAGACCCTTTCCAGCCAAGCATCTCTCTCACGCTGGAGCGAGAGTCTCTCGC	2	1	3	1	2	3	2	2	2	2	1	2	1	1	1	1	3	3	2	3	3	2	2	3	2	1	3	1	3	2	2	3	3	3	3	1	3	1	1	3	3	1	3
PAV_8370	Bb06	*	Dominant	Attached		TGCAGCGAGCAGCTCTCGCTCCAGCGAGAGGGTGGCCGAGACTCAATTTTTCCTGCAGCATACCACGCTCCAGCGAGCCAATCTTGGCTC	0	0	0	0	0	0	0	0	0	0	0	0	0	0	0	0	0	0	0	0	0	0	0	0	0	0	0	0	0	0	0	0	0	0	0	0	0	0	0	0	0	0	5
PAV_4135	Bb06	*	Dominant	Attached	Yes	TGCAGTAAATAAACATCTGCATATTCATCATTAGAGAATATATGTTCTCACCTTATGATACCCTCATCCTCGTTAGTATTAGCCACAGGC	0	0	0	0	0	0	0	0	0	0	0	0	0	0	0	0	0	0	0	0	0	0	0	0	0	0	0	0	0	0	0	0	0	0	0	0	0	0	0	0	0	0	5
PAV_15338	Bb06	*	Dominant	Attached		TGCAGATACCTGAAGTGTTCAGCAGATTACTCTTAGTTTGTGCCTGGATTTGTGAAGGCCCAACATTTTGCTATTAATAGAGACCTAGGC	0	0	0	0	0	0	0	0	0	0	0	0	0	0	0	0	0	0	0	0	0	0	0	0	0	0	0	0	0	0	0	0	0	0	0	0	0	0	0	0	0	0	5
SNP_11613	Bb06	56.4	Codominant	Skeleton		TGCAGCGAGAGCTGCCCTGTTTTGCTAAATAGCTGCGGCCTGTCGCTCGCTCCAGCGAGAGGCGCGCGCTCCAGTGAGAGATGGGGCTGA	3	1	3	1	3	3	2	2	3	2	1	2	1	1	1	1	3	3	3	3	3	2	2	3	2	1	3	1	3	2	2	3	3	3	3	1	3	1	1	3	3	1	3
SNP_180	Bb06	56.4	Codominant	Redundant	Yes	TGCAGAACAAGTTGACCAGACAAAACAGCATTACCTAGATCACTGAAACCATAATAAAGTAAAGATCACAAAAGAACATCAGAGATGTTG	3	1	3	1	3	3	2	2	3	2	1	2	1	1	1	1	3	3	3	3	3	2	2	3	2	1	3	1	3	2	2	3	3	3	3	1	3	1	1	3	3	1	3
SNP_8586	Bb06	56.4	Codominant	Redundant	Yes	TGCAGAACCAAAACATTACATAACTAGAACATCAACAGCAATAGCATAAACAACACATAAACCATTACGATTAAGAAAAAAAGAAAGAAA	3	1	3	1	3	3	2	2	3	2	1	2	1	1	1	1	3	3	3	3	3	2	2	3	2	1	3	1	3	2	2	3	3	3	3	1	3	1	1	3	3	1	3
SNP_8920	Bb06	56.4	Codominant	Redundant		TGCAGAATATGTAATAGCTGCTTTTTTTCTTCTGTCACTCTCTCTCTTTACTTTGATCATTACCTATATGTGTTTCTTCTGCTTGAGGAT	3	1	3	1	3	3	2	2	3	2	1	2	1	1	1	1	3	3	3	3	3	2	2	3	2	1	3	1	3	2	2	3	3	3	3	1	3	1	1	3	3	1	3
SNP_11641	Bb06	*	Codominant	Attached	Yes	TGCAGCCTCCCCACCTCCACCCCGAGCCACTGCTACTTGCACCTCTTTGGCTCTATGAAGTGAGAACTACGAACAACTGCTTATCAACTT	3	1	3	1	3	3	2	2	1	2	1	2	1	1	1	1	3	3	3	3	3	2	2	1	2	1	1	1	3	2	2	3	3	3	2	1	3	1	1	3	3	1	3
PAV_19869	Bb06	*	Dominant	Attached		TGCAGCATCAGTAAACTATCCTTTATCTATCAGAGTAGAAAGCATTTTATCCAATAAAAAGTAAAAAAAAATAAAAATGAAAAATGAAAA	0	0	0	0	0	0	0	0	0	0	0	0	0	0	0	0	0	0	0	0	0	0	0	0	0	0	0	0	0	0	0	0	0	0	0	0	0	0	0	0	0	0	5
SNP_20315	Bb06	57.5	Codominant	Skeleton		TGCAGAGACACTAATTAGCATTTGACTTGTTTATTTACGGAATACTTTTGCAGTGACTCAACATTTCACAACTATTAGTAAATAAGTGAT	3	1	3	1	3	3	2	2	3	2	1	2	1	1	1	1	3	3	3	3	3	2	2	3	2	1	3	1	3	2	2	3	3	3	3	1	3	1	1	3	3	1	3
SNP_22328	Bb06	57.5	Codominant	Redundant		TGCAGTGCTTCTCTAATGCGAATTAGAGCAGGGCCATTGCTCATCACCTCGCATAGCTTTGGAAAATCAACCCAGTATGGACTCTTCAAA	3	1	3	1	3	3	2	2	3	2	1	2	1	1	1	1	3	3	3	3	3	2	2	3	2	1	3	1	3	2	2	3	3	3	3	1	3	1	1	3	3	1	3
PAV_21790	Bb06	*	Dominant	Attached	Yes	TGCAGAGGTTTACCACTGGCCATCAAAGTAATTGGGAGATCACTCAGTCATCAGCCTTCTGAGTTGTGGCTAAAGATGGTGAAGGAATTG	0	0	0	0	0	0	0	0	0	0	0	0	0	0	0	0	0	0	0	0	0	0	0	0	0	0	0	0	0	0	0	0	0	0	0	0	0	0	0	0	0	0	5
SNP_5864	Bb06	60.6	Codominant	Skeleton		TGCAGCAGGTTATTAATCTGTGCTTGGTAACAGATTAATTTAGAAAAAGAATCATTCATCTGCCTTACTTTTCAAAAGCTATCTTGTAGA	3	1	3	1	3	3	2	2	3	2	3	2	1	1	1	1	3	3	3	3	3	2	2	3	2	1	3	3	3	3	2	3	3	3	3	1	3	1	1	3	2	3	3
SNP_20785	Bb06	62.3	Codominant	Skeleton		TGCAGAATTAGAAGCACCTTCTGATCTGCTGCTTTGTTCCTTCTTGTTCGTGGATGTGACTTGTTGAGTATCCACAAAGTCGTTTGAGAA	3	1	3	1	3	3	2	2	3	2	3	2	1	1	1	1	3	3	3	3	3	2	2	3	2	1	3	3	3	3	2	3	3	3	3	1	3	1	1	3	2	3	3
SNP_10041	Bb06	*	Codominant	Attached	Yes	TGCAGCCACCACACGTGGTGTTGGTGTTTCTGTAATTCATTCAAAGGTTGAGAATTGAGAAGGGACTCTAAAAAAATGGTGCTTATTGAT	3	1	3	1	3	3	2	2	3	2	3	2	1	1	1	1	3	3	3	3	3	2	2	3	2	1	2	3	3	2	2	3	3	2	3	1	3	1	1	3	2	3	3
SNP_8446	Bb06	62.9	Codominant	Skeleton	Yes	TGCAGTCGTCTCCGAAGCAGCGAATTATCCTCGGACACGCCGAACCTAGGCGATCGAGCACGTGTTTCTCGTTTTTGAGCCAGTACGAGG	3	1	3	1	3	3	2	2	3	2	3	2	1	1	1	1	3	3	3	3	3	2	3	3	2	1	3	3	3	3	2	3	3	3	3	1	3	1	1	3	2	3	3
SNP_11701	Bb06	64.9	Codominant	Skeleton	Yes	TGCAGCCACTTCCACAATATTATTACTATTGCTTCCCAACCATTAACACCACCATTTTGACCTTATTCTATTAATTGTATCATCCATCAC	3	1	3	1	3	3	2	2	3	2	3	2	1	1	1	1	3	3	3	3	3	2	3	3	2	1	3	3	3	3	2	3	3	3	3	1	3	1	1	3	2	3	3
PAV_6539	Bb06	*	Dominant	Attached		TGCAGTGAAAATTGTTAATCTCTAGTACCTATTTGAACCTGATTGTACATTCAATTGTGTCCCTAGACTAAAGTGATTTCAATTCATATA	0	0	0	0	0	0	0	0	0	0	0	0	0	0	0	0	0	0	0	0	0	0	0	0	0	0	0	0	0	0	0	0	0	0	0	0	0	0	0	0	0	0	5
SNP_7214	Bb06	65.5	Codominant	Skeleton		TGCAGGGAATCTGTGTCCGCAACGAGGGTTCAGTGTTTCAGTGCAGTTTCAATATTTTATTTTAAAATATCTTAATAAATTAAAAGGACT	3	1	3	1	3	1	2	2	3	2	3	2	1	1	1	1	3	3	3	3	3	2	3	3	2	1	3	3	3	3	2	3	3	3	3	1	3	1	1	3	2	1	3
SNP_9311	Bb06	66.3	Codominant	Skeleton	Yes	TGCAGCAGTGCTTTTCTTTGAATTAATATTTGCGTATCAATTATCATTGTAGGAAGAACTATACTACCATTGAGTTTGTTGACCACTGCC	3	1	3	1	3	3	2	2	3	2	3	2	1	1	1	1	3	3	3	3	3	2	3	3	2	1	3	3	3	3	2	3	3	3	3	1	3	1	1	3	2	3	3
SNP_17527	Bb06	66.3	Codominant	Redundant	Yes	TGCAGAATATGAAAGATCAACAGCAAACATTGCTTCAAAACCATAGAAGAACATCTACATAGCATTGAGAATATGCTTACTGTAGGGCGA	3	1	3	1	3	3	2	2	3	2	3	2	1	1	1	1	3	3	3	3	3	2	3	3	2	1	3	3	3	3	2	3	3	3	3	1	3	1	1	3	2	3	3
PAV_22227	Bb06	66.3	Dominant	Redundant	Yes	TGCAGTCAGAGACGTGCAGGAAGCCTGTGTCTATGAACGTAATTCTTCCTTTTATTTATGTTTTATTCTCTTATTTATATTTTTAATGGA	0	0	0	0	0	0	0	0	0	0	0	0	0	0	0	0	0	0	0	0	0	0	0	0	0	0	0	0	0	0	0	0	0	0	0	0	0	0	0	0	0	0	5
SNP_16468	Bb06	68	Codominant	Skeleton		TGCAGTTTCTTCTGATTCACAAACTGATACCACTAATAGCAAATGAGTCCCTTAATCAGATAATTCACACTATTAGATGGCTAGAATAGA	3	1	3	1	3	3	2	2	3	2	3	2	1	1	1	1	2	3	3	3	3	2	3	3	2	3	3	3	3	3	2	3	3	3	3	1	3	3	1	3	2	3	3
PAV_4712	Bb06	68	Dominant	Redundant		TGCAGTTTTTATTGAAAAGCCTAAACCAAAGACATCAACTTAGAGTCAAAAAAAATTCTGTGCCATCTCTCTATCAAACAAATTCTGAAA	0	0	0	0	0	0	0	0	0	0	0	0	0	0	0	0	0	0	0	0	0	0	0	0	0	0	0	0	0	0	0	0	0	0	0	0	0	0	0	0	0	0	5
SNP_6693	Bb06	69.7	Codominant	Skeleton	Yes	TGCAGCTTTTGAAATATGTGCCAAGTTCTGTTATGGTATGACAGTCACTCTTAATGCATACAATGTTGTTGCAGCTCGCTGCGCGGCGGA	3	1	3	1	3	3	2	3	3	2	3	2	1	1	1	1	2	3	3	3	2	2	3	3	2	3	3	3	3	3	2	3	3	3	3	1	3	3	1	3	2	3	3
SNP_673	Bb06	71.7	Codominant	Skeleton		TGCAGCAAAAGGTGTGTAGTTGTTAATATTTCTCACAAGTCTCTATCTGACATTGCTTTTATCCTGAACCTATTATCTGTGATTATGGGC	3	1	3	1	3	3	2	3	3	2	3	2	1	3	1	1	2	3	3	3	2	2	3	3	2	3	3	3	3	3	2	3	3	3	3	1	3	3	1	3	2	2	3
PAV_20854	Bb06	71.7	Dominant	Redundant		TGCAGTTGGACAAAAGCTTGTTATAAGAACAAGAACTTATCCTATTATAATTGACAACAACCATTGAACCATTGTCGTGTTTGAGGAGTT	0	0	0	0	0	0	0	0	0	0	0	0	0	0	0	0	0	0	0	0	0	0	0	0	0	0	0	0	0	0	0	0	0	0	0	0	0	0	0	0	0	0	4
PAV_117	Bb06	71.7	Dominant	Redundant		TGCAGGCTTTCACTTTAAGGTTTTCTAACACACTAGAGGTTCATTTGAAAAAATAGAATTATTTTTTATAACCAAAGTGACGATAAACTC	0	0	0	0	0	0	0	0	0	0	0	0	0	0	0	0	0	0	0	0	0	0	0	0	0	0	0	0	0	0	0	0	0	0	0	0	0	0	0	0	0	0	4
PAV_10265	Bb06	71.7	Dominant	Redundant		TGCAGTTTGTGCGTGCAGCGTCGATTTGAAGAAGTTACAATGACATCGGCACGTCGCTATTCTCAAGTTGCTTGATTTTGTTACGTCGTA	0	0	0	0	0	0	0	0	0	0	0	0	0	0	0	0	0	0	0	0	0	0	0	0	0	0	0	0	0	0	0	0	0	0	0	0	0	0	0	0	0	0	4
PAV_14918	Bb06	71.7	Dominant	Redundant		TGCAGGCTTTCACTTGAAAAAATAGAATTATTTTTTATAACCAAAGTGACGATAAACTCATATGTTCAATTATCCACCATCTTTAACACT	0	0	0	0	0	0	0	0	0	0	0	0	0	0	0	0	0	0	0	0	0	0	0	0	0	0	0	0	0	0	0	0	0	0	0	0	0	0	0	0	0	0	5
PAV_11593	Bb06	71.7	Dominant	Redundant		TGCAGTTGGACAAAAGCTTGTTATAAGAACAACAACTTATCCTATTATAATTGACAACAACCATTGAACCATTGTCGTGTTTCCATTGTG	0	0	0	0	0	0	0	0	0	0	0	0	0	0	0	0	0	0	0	0	0	0	0	0	0	0	0	0	0	0	0	0	0	0	0	0	0	0	0	0	0	0	5
SNP_3352	Bb06	74.6	Codominant	Skeleton		TGCAGATTGAAGACAGAGAAAGAAAGAACAAGTCAAATTGATGATGGGTTATGGACAACCATATCACACTAGTAAAATAATTACAAAGGC	3	1	1	3	3	3	3	3	3	2	3	2	1	3	1	1	2	3	3	3	2	2	3	3	2	3	3	3	3	3	2	3	3	3	3	1	1	3	1	3	2	2	3
SNP_16227	Bb06	74.6	Codominant	Redundant	Yes	TGCAGATCAACCAGGAAGTATCATACTTGCAAAGGAACCTGTTCTTCAGGTATATTAACCATTAAAGATCTGGTCTCATCAAGTAGGGCT	3	1	1	3	3	3	3	3	3	2	3	2	1	3	1	1	2	3	3	3	2	2	3	3	2	3	3	3	3	3	2	3	3	3	3	1	1	3	1	3	2	2	3
SNP_12019	Bb06	74.6	Codominant	Redundant		TGCAGACAAGTGCAATGGTAAGTCATAAGTTTCAACATTTTTTAATCAGTCTATACGCTATTGTTCAATCTTTGTAACGTTTTTTTTTCT	3	1	1	3	3	3	3	3	3	2	3	2	1	3	1	1	2	3	3	3	2	2	3	3	2	3	3	3	3	3	2	3	3	3	3	1	1	3	1	3	2	2	3
SNP_1803	Bb06	74.6	Codominant	Redundant	Yes	TGCAGAATTTAAGATCACCAAAAATGAAAAATTGACAAAGGAACAAAGAATAAATGCATACCATAACTCACAATCTAAAAAATGTGTCTT	3	1	1	3	3	3	3	3	3	2	3	2	1	3	1	1	2	3	3	3	2	2	3	3	2	3	3	3	3	3	2	3	3	3	3	1	1	3	1	3	2	2	3
PAV_9229	Bb06	74.6	Dominant	Redundant	Yes	TGCAGTGAAGGATGCAGTACAACTTAGTTGACTTAACCGGGAGGTTTGGTGGCACATTCTTCAACTGAAGACAAATACTCAATGTTAGGT	0	0	0	0	0	0	0	0	0	0	0	0	0	0	0	0	0	0	0	0	0	0	0	0	0	0	0	0	0	0	0	0	0	0	0	0	0	0	0	0	0	0	4
SNP_1704	Bb06	75.4	Codominant	Skeleton		TGCAGCAATATTCATTGAGTTTTCTATAGTTCTCTCCTGATGTGACTAATAATTTCTGTTCATTGTCTTGCAAATGGGTTGGCATCAACA	3	1	1	3	3	3	3	3	3	2	3	2	1	3	1	1	2	3	3	3	2	2	3	3	2	3	3	3	3	3	2	3	3	2	3	1	1	3	1	3	2	2	3
SNP_18464	Bb06	75.4	Codominant	Redundant	Yes	TGCAGTAAAAACTGTAGCTAAAGAGGAAAAGAAGGTTCGTATCTTGAAAAACATTGACTCTCCCAGGCCTTTGATGGTTGGTTGGGATTC	3	1	1	3	3	3	3	3	3	2	3	2	1	3	1	1	2	3	3	3	2	2	3	3	2	3	3	3	3	3	2	3	3	2	3	1	1	3	1	3	2	2	3
SNP_22479	Bb06	75.4	Codominant	Redundant	Yes	TGCAGAAAACTGTTTTCCAAGTAGGACTTCCTGCTAATCAGTTTAAAAAATGATTTGCAGTCTTAATATGTTAACTGTACTTTCTACCTA	3	1	1	3	3	3	3	3	3	2	3	2	1	3	1	1	2	3	3	3	2	2	3	3	2	3	3	3	3	3	2	3	3	2	3	1	1	3	1	3	2	2	3
SNP_15015	Bb06	76	Codominant	Skeleton	Yes	TGCAGAAAACTTATGAGTTATGATGCAGCAAGGAGTTTACTTATGGTGCATAATCCGTGTATAAAAAAAACACATTTTGACTCGGTATGT	3	1	1	3	3	3	3	3	3	2	3	2	1	3	1	1	2	3	3	3	2	2	3	3	2	3	3	3	3	3	2	3	3	2	3	1	1	3	1	3	2	2	3
PAV_11368	Bb06	76	Dominant	Redundant	Yes	TGCAGAATCAACACCAAGCCCTCTAAACTAATCAAGAAAAGAACATAGAAAATTGGGGCTACGGCTATATAAAAATGTACAAGGGGGAAT	0	0	0	0	0	0	0	0	0	0	0	0	0	0	0	0	0	0	0	0	0	0	0	0	0	0	0	0	0	0	0	0	0	0	0	0	0	0	0	0	0	0	4
PAV_3978	Bb06	76	Dominant	Redundant	Yes	TGCAGAGCAATATAAATGCATTATTTTGCATAAGAAGAATTTGGGAGAGAAAGGATTAATCCAAGAAAAAATTCTTTTGAGTGAAGTCTA	0	0	0	0	0	0	0	0	0	0	0	0	0	0	0	0	0	0	0	0	0	0	0	0	0	0	0	0	0	0	0	0	0	0	0	0	0	0	0	0	0	0	5
PAV_1412	Bb06	76	Dominant	Redundant		TGCAGATTAAATAAGAAATACATCTTATATGAAATCTAGGTCCATAACCCAGAAAAATAACATATATAATCGAAAGTAAAAGTGATAATA	0	0	0	0	0	0	0	0	0	0	0	0	0	0	0	0	0	0	0	0	0	0	0	0	0	0	0	0	0	0	0	0	0	0	0	0	0	0	0	0	0	0	5
PAV_20770	Bb06	76	Dominant	Redundant		TGCAGAAAAAACAAAAACAAAAATACAAGGAGAATAATCTTCTCAGTTCTCAGTTCTCAGTTCTAGCATTCAAAACCTAAAGGCAACAAA	0	0	0	0	0	0	0	0	0	0	0	0	0	0	0	0	0	0	0	0	0	0	0	0	0	0	0	0	0	0	0	0	0	0	0	0	0	0	0	0	0	0	5
SNP_13862	Bb06	76.3	Codominant	Skeleton	Yes	TGCAGGTTCAGTTAGCTCAATCACTAATTGGTTTGTTCTTTTTGCTATCACCTTTTTAGGGGAATATGAATAAGAGAAATGTTAGCGTCA	3	1	1	3	3	3	3	3	3	2	3	2	1	3	1	1	2	3	3	3	2	2	3	3	2	3	3	3	3	3	2	3	3	2	3	1	1	3	1	3	2	2	3
SNP_21408	Bb06	80.3	Codominant	Skeleton	Yes	TGCAGCTTCAGATTTTGATGAGCCTCAAGAGAAGCAAGAGGGCAAGGACAGAATAGGGTTCTCAATTGAGGAAGAGAAGATGAGTGATGA	3	1	1	3	3	3	3	3	3	2	3	3	1	3	1	3	2	3	3	3	2	2	3	3	2	3	3	2	3	3	2	3	3	2	3	3	1	3	1	3	2	2	3
PAV_8957	Bb06	*	Dominant	Attached		TGCAGGTGGACGAGATAAAGAGCAACAACAAAATTCCACAGGTGATCGCGATGCTAAGTTTCGAGGATTTGAAACTGCTAGAGTGAAGTT	0	0	0	0	0	0	0	0	0	0	0	0	0	0	0	0	0	0	0	0	0	0	0	0	0	0	0	0	0	0	0	0	0	0	0	0	0	0	0	0	0	0	5
SNP_14547	Bb06	81.4	Codominant	Skeleton	Yes	TGCAGACATTCTCAGGCAACCGGCCTTCTCTCAGCCTTCTGCTTCCATCGTTGAATGCTTATAATATTGGACAGGTTTGAACTTTGAAAT	3	1	1	3	3	3	3	3	3	2	3	3	1	3	1	3	2	3	3	3	2	2	3	3	2	3	3	2	3	3	2	3	3	2	3	3	1	3	1	1	2	2	3
PAV_3036	Bb06	81.4	Dominant	Redundant	Yes	TGCAGACTTATTAACAGAGAAATCTGGACTTTTTCTGGTACAGAGAAACTCAAACCGGTTGAAATTGTTCTTCTTGAGATCGGAAGATGA	0	0	0	0	0	0	0	0	0	0	0	0	0	0	0	0	0	0	0	0	0	0	0	0	0	0	0	0	0	0	0	0	0	0	0	0	0	0	0	0	0	0	5
PAV_18300	Bb06	81.4	Dominant	Redundant	Yes	TGCAGGATTGAGGCAAATGTCAGTCCCCAATTCACAAGCCTCGAAGGAAGACCACTTGAAGATGTTTCAGATGGCAGGTGCATTGAAAAG	0	0	0	0	0	0	0	0	0	0	0	0	0	0	0	0	0	0	0	0	0	0	0	0	0	0	0	0	0	0	0	0	0	0	0	0	0	0	0	0	0	0	5
PAV_6717	Bb06	81.4	Dominant	Redundant	Yes	TGCAGGCAATCTATCATCTCTTCGTTCAGTATCAGTACCACCAGGACCCGAATTCAAATCCAGACTTTGACTTCCCCATTTTCTGCTGTC	0	0	0	0	0	0	0	0	0	0	0	0	0	0	0	0	0	0	0	0	0	0	0	0	0	0	0	0	0	0	0	0	0	0	0	0	0	0	0	0	0	0	5
SNP_2336	Bb06	83.1	Codominant	Skeleton	Yes	TGCAGACTTATTAACATAGAAATCTGGATTTTTTTTGGTACAGAGAAACTCAAACCGGTTGAAATTCTTCTTCTTGAGATCAGAAGATGA	3	1	1	3	3	3	1	3	3	2	3	3	1	3	1	3	2	3	3	3	2	2	3	3	2	3	3	2	3	3	2	3	3	2	3	3	1	3	1	1	2	2	3
PAV_18419	Bb06	83.1	Dominant	Redundant	Yes	TGCAGACTTGTTAACAGAGAAATCTGGATTTTTTAGGGTACGGAGAAATTCAGAGCGGTTGAAATTGTTCTTCTTGAGATCGGAAGATGA	0	0	0	0	0	0	0	0	0	0	0	0	0	0	0	0	0	0	0	0	0	0	0	0	0	0	0	0	0	0	0	0	0	0	0	0	0	0	0	0	0	0	4
PAV_13958	Bb06	83.1	Dominant	Redundant	Yes	TGCAGACTTATTAACAGAGAAATCTGGATTTTTTTTGGTACAGAGAAACTCAAACCGGTTGAAATTGTTCTTGAGATCAGAAGATGAAAC	0	0	0	0	0	0	0	0	0	0	0	0	0	0	0	0	0	0	0	0	0	0	0	0	0	0	0	0	0	0	0	0	0	0	0	0	0	0	0	0	0	0	4
SNP_3361	Bb06	84.5	Codominant	Skeleton	Yes	TGCAGTGGAGAGTGAGGGCTATGTTTTCTTCTCCGGATGTAAGTAACACTTGCTAATTATTTTCTTATATAGCATCTTGTCCTGAACTAC	3	3	1	3	3	3	1	3	3	2	2	3	1	3	1	3	2	3	3	3	2	2	3	3	3	3	3	2	3	3	2	3	3	2	3	3	1	3	1	1	2	2	3
SNP_12357	Bb06	85.4	Codominant	Skeleton	Yes	TGCAGAAATTATTGCTCGTGAAAGTGGTAAAGTATTTCGTTGCTTACGTGGTGATGGTGGTTTGCTGTGTGGTTCTCTTACCGGTGTGGC	3	3	1	3	3	3	1	3	3	2	2	3	1	3	1	3	2	3	3	3	2	2	3	3	3	3	3	2	3	3	2	3	1	2	3	3	1	3	1	1	2	2	3
SNP_3192	Bb06	85.4	Codominant	Redundant	Yes	TGCAGCAGAAATCATTTCAAAATTGGACGCATCCTCACAATTCCATCATACTGGTGCCCCCCACCGAAAGCAGATAATCCTACAAATTCT	3	3	1	3	3	3	1	3	3	2	2	3	1	3	1	3	2	3	3	3	2	2	3	3	3	3	3	2	3	3	2	3	1	2	3	3	1	3	1	1	2	2	3
SNP_699	Bb06	85.4	Codominant	Redundant	Yes	TGCAGTCGTCACTTTCAAGCTCCACCCTTGGGAGCTGTGAGATCGAATCCACAATCATTTTCACAAAAGAACAACTTCACACCCTGCTAA	3	3	1	3	3	3	1	3	3	2	2	3	1	3	1	3	2	3	3	3	2	2	3	3	3	3	3	2	3	3	2	3	1	2	3	3	1	3	1	1	2	2	3
SNP_8549	Bb06	86.8	Codominant	Skeleton	Yes	TGCAGAATTGGTTGGTAGTGCTCTTCTTTCTGCATTTCTTCAGGCTGCGGTTGACAGGCTCGCTTCTCGTCAAGTTCTTGACTTCTTTTT	3	3	1	3	3	3	1	3	3	2	2	3	1	3	1	3	2	3	3	3	2	2	3	3	3	3	3	2	3	3	2	3	1	2	3	3	1	3	1	1	2	2	3
PAV_603	Bb06	*	Dominant	Attached		TGCAGTCATTGCGGCTGCTATAGCAGTCTAGATCACGGCCTGCGGTGCACAGGTTGGCAGCGATAGTGTAGTTCAGCCCAAAACCTGAAA	0	0	0	0	0	0	0	0	0	0	0	0	0	0	0	0	0	0	0	0	0	0	0	0	0	0	0	0	0	0	0	0	0	0	0	0	0	0	0	0	0	0	5
PAV_11285	Bb06	*	Dominant	Attached		TGCAGAATTTCCATCAGTAAAAAAAAAAATGATGAGAGTGAGACGTGTGTGAAAAAGGCGTGGTCGTAAGCAGAATGAAAAAATCCCCCA	0	0	0	0	0	0	0	0	0	0	0	0	0	0	0	0	0	0	0	0	0	0	0	0	0	0	0	0	0	0	0	0	0	0	0	0	0	0	0	0	0	0	5
SNP_1580	Bb06	88.2	Codominant	Skeleton	Yes	TGCAGAAATAACTGACAAGCTTGGACTTCATTCACTTCTTCAACGCGACTGGTATGAAGATCTGATAGGAATCAAAATAAACTCGCAATT	3	3	1	3	3	3	1	3	3	2	2	3	1	3	1	3	2	3	3	3	2	2	3	3	3	3	3	2	3	3	2	3	1	2	1	3	1	3	1	1	2	2	3
SNP_2298	Bb06	88.2	Codominant	Redundant	Yes	TGCAGTTCCAAGAATTATTTGAAACCGCTGCTTCCAGTTTAGAATCCTTGTTATGTCCTTTTCTGCGAAGTAGATTAATCTGTCACAATC	3	3	1	3	3	3	1	3	3	2	2	3	1	3	1	3	2	3	3	3	2	2	3	3	3	3	3	2	3	3	2	3	1	2	1	3	1	3	1	1	2	2	3
PAV_20826	Bb06	88.2	Dominant	Redundant		TGCAGAATTTCCATCAGTAAAAAAAAAAAATGATGAGAGTGAGACGTGTGTGAAAAAGGCGTGGTCGTAAGCAGAATGAAAAAATCCCCC	0	0	0	0	0	0	0	0	0	0	0	0	0	0	0	0	0	0	0	0	0	0	0	0	0	0	0	0	0	0	0	0	0	0	0	0	0	0	0	0	0	0	4
PAV_533	Bb06	88.2	Dominant	Redundant	Yes	TGCAGCTTGGGGCTCTGGTACCTTGCAATGGCTTGAATTCTCAAAGCTTAACGGAGTTACAATCAGAGGTAAAGGTGTCATTGATGGTCA	0	0	0	0	0	0	0	0	0	0	0	0	0	0	0	0	0	0	0	0	0	0	0	0	0	0	0	0	0	0	0	0	0	0	0	0	0	0	0	0	0	0	5
SNP_18903	Bb07	0	Codominant	Skeleton		TGCAGTACCAAATGCTAATAGATCAAGCCTTGACGCAAATCAGAAACAGGAATCCACACATCTCGTATCTATTTTAATATATAGCAAAAC	3	1	2	1	3	1	2	1	2	3	3	1	2	3	3	3	3	2	3	2	3	2	2	3	3	3	1	1	2	2	2	3	2	3	3	3	3	1	3	1	1	3	3
PAV_13766	Bb07	0	Dominant	Redundant		TGCAGCAGCAGAGAAGCTGTTTCTAACTGTTGCGAATCTTAAGAATATTCTATTAGCATATTCTTAAGATTCTCAACACTAACTACGACT	0	0	0	0	0	0	0	0	0	0	0	0	0	0	0	0	0	0	0	0	0	0	0	0	0	0	0	0	0	0	0	0	0	0	0	0	0	0	0	0	0	0	4
PAV_16449	Bb07	0	Dominant	Redundant	Yes	TGCAGGTTAGGTTGTTAGACGCCACTTACACTGACTATCCCTAGACTCCAGAATTGTGGGAACTTTGCACACAGTGATGATGTTCTTTTC	0	0	0	0	0	0	0	0	0	0	0	0	0	0	0	0	0	0	0	0	0	0	0	0	0	0	0	0	0	0	0	0	0	0	0	0	0	0	0	0	0	0	4
PAV_13630	Bb07	0	Dominant	Redundant	Yes	TGCAGCAAGCATTGCAAATACATTCTCCTGGTCTTCTTTACTAATGTGGACAACATCAAGAGCTTCCTGGAAACAGTATATTCACTTTTA	0	0	0	0	0	0	0	0	0	0	0	0	0	0	0	0	0	0	0	0	0	0	0	0	0	0	0	0	0	0	0	0	0	0	0	0	0	0	0	0	0	0	5
PAV_13464	Bb07	0	Dominant	Redundant		TGCAGCAGAGAAGCTGTTTCTAACTGTTGCGAATCTTAAGAATATTCTATTAGCATATTCTTAAGATTCTCAACACTAACTACGACTAGA	0	0	0	0	0	0	0	0	0	0	0	0	0	0	0	0	0	0	0	0	0	0	0	0	0	0	0	0	0	0	0	0	0	0	0	0	0	0	0	0	0	0	5
PAV_15272	Bb07	0	Dominant	Redundant	Yes	TGCAGCAGGTTAGGTTGTTAGACGCCACTTACACTGACTATCCCTAGACTCCAGAATTGTGGGAACTTTGCACACAGTGATGATGTTCTT	0	0	0	0	0	0	0	0	0	0	0	0	0	0	0	0	0	0	0	0	0	0	0	0	0	0	0	0	0	0	0	0	0	0	0	0	0	0	0	0	0	0	5
SNP_16954	Bb07	2.3	Codominant	Skeleton		TGCAGGGAAATGCAGCAAAACAGTTTTATTAAAGCGTTTACATTCTCTAAAAAGAATTTTTGTAACTCTTATGATTTTGAATTTTGAATA	3	1	2	1	3	1	2	1	2	3	3	1	2	3	3	3	3	2	3	2	1	2	2	2	3	3	1	1	2	2	2	3	2	3	3	3	3	1	3	1	1	3	3
SNP_19892	Bb07	5.4	Codominant	Skeleton		TGCAGCGACTGGTTCGTGAGTTCTCTCCATTTCAAGTTCGATTCAAAACCCCTCAGAAACAGTTGCTGCTGCTATTTGTGCCGAGGATCG	3	1	2	1	3	1	2	1	2	3	3	1	2	3	3	3	3	2	3	2	1	2	2	2	3	3	3	1	2	2	2	3	2	3	3	3	3	1	3	1	1	3	1
SNP_3028	Bb07	5.4	Codominant	Redundant	Yes	TGCAGTGGTAATTGCCAAATGTAGCAGCCAAAACTATATCCTTTAAATATGACAACTTCAAGTAAACAGTAAAGGTAGCTAGACTACCTA	3	1	2	1	3	1	2	1	2	3	3	1	2	3	3	3	3	2	3	2	1	2	2	2	3	3	3	1	2	2	2	3	2	3	3	3	3	1	3	1	1	3	1
PAV_16335	Bb07	5.4	Dominant	Redundant		TGCAGTGAAGGCTCTCTTTTTCTTCACCAAGGTTTTCTTTTTTCATTCTTTTTTTTGGTGAAAGAGTGTTCAAAGTTGAAACACCTTTTC	0	0	0	0	0	0	0	0	0	0	0	0	0	0	0	0	0	0	0	0	0	0	0	0	0	0	0	0	0	0	0	0	0	0	0	0	0	0	0	0	0	0	1
PAV_18755	Bb07	5.4	Dominant	Redundant		TGCAGTGAAAGGCTCTCTTTTTCTTCACCAAGGTTTTCTTTTTTCATTCTTTTTTTTGGTGAAAGAGTGTTCAAAGTTGAAACACCTTTT	0	0	0	0	0	0	0	0	0	0	0	0	0	0	0	0	0	0	0	0	0	0	0	0	0	0	0	0	0	0	0	0	0	0	0	0	0	0	0	0	0	0	4
PAV_525	Bb07	*	Dominant	Attached	Yes	TGCAGTTTCTAAGACAAATCTATTGTTGATTGTGCCTCAAAGCGTCTTCAAGATGGGAATTTTTCCTTGCACACTCCAAGATAGTTTTGT	0	0	0	0	0	0	0	0	0	0	0	0	0	0	0	0	0	0	0	0	0	0	0	0	0	0	0	0	0	0	0	0	0	0	0	0	0	0	0	0	0	0	5
SNP_16391	Bb07	6.5	Codominant	Skeleton	Yes	TGCAGTAGATAACTGGGATGCAGTTTGATAGGGCAAACTTGAACCTGAAATTGCATTCGGTTTGCTGGAAATGGGTGGCACTATAGTATT	3	1	2	1	3	1	2	1	2	3	3	1	2	3	3	3	3	2	3	2	1	2	2	2	3	3	3	1	2	2	2	3	2	3	3	3	3	1	3	1	1	3	1
SNP_1710	Bb07	6.8	Codominant	Skeleton	Yes	TGCAGGAGACAACTGGGATACAGTTTGATAGGGCAAGCTTGAACCTGAAATTGCACGTGGTTTGCTGGATATGGGTGGCACTATAGCATT	3	1	2	1	3	1	2	1	2	3	3	3	2	3	3	3	3	2	3	2	1	2	2	2	3	3	3	1	2	2	2	3	2	3	3	3	3	1	3	1	1	3	1
SNP_7101	Bb07	6.8	Codominant	Redundant	Yes	TGCAGAAATATTTAAGACAGATGTCTCAGCTGATCTGATTGTTGTATAATATAGACATAAATCATTCAACATTTCCACACAGTAACGTTT	3	1	2	1	3	1	2	1	2	3	3	3	2	3	3	3	3	2	3	2	1	2	2	2	3	3	3	1	2	2	2	3	2	3	3	3	3	1	3	1	1	3	1
PAV_11043	Bb07	*	Dominant	Attached	Yes	TGCAGCAGCAGCAGCAGCAGCAGTTACAGCAACTGCAACCGCAGCAGCAACAGATGGTTGGGGCAGGAATGGGTCAGGCCTATGTTCAAG	0	0	0	0	0	0	0	0	0	0	0	0	0	0	0	0	0	0	0	0	0	0	0	0	0	0	0	0	0	0	0	0	0	0	0	0	0	0	0	0	0	0	1
SNP_6352	Bb07	9.4	Codominant	Skeleton	Yes	TGCAGAGCAATACCGTTCTCTGAAGCAATGTCTTTGAGTACCTTCATTCTGCTTTCCAGGCTTGGCATCCTTGTTGAAAACTTCTGTATC	3	1	2	1	3	1	2	1	2	3	3	3	2	3	3	3	3	2	3	2	1	2	2	2	3	3	3	1	2	2	2	3	2	3	3	3	3	1	3	1	1	3	1
SNP_1638	Bb07	14.6	Codominant	Skeleton	Yes	TGCAGTGCATCTGGTTGTGTCTTTGTTTCTCCTTTATTAAGAGATTCCTTTTTATAAAATACAAGAGAGAGAGAGAGAGAGAGAGAGAAG	3	1	2	1	3	1	2	1	2	3	1	3	2	3	3	3	3	3	3	2	3	2	2	2	1	2	2	1	2	2	2	3	2	3	2	3	3	1	3	1	1	3	1
SNP_11539	Bb07	15.4	Codominant	Skeleton	Yes	TGCAGTTCTAGCCATCAAATTCTACTGGTGGCTTGACCCTGTTGGAGCCATCCTGGTATATATATATGTCCCTAATTTTTCAACATTCAC	3	1	2	1	3	1	2	1	2	3	1	3	2	3	3	3	3	3	3	2	3	2	2	2	3	2	2	1	2	2	2	3	2	3	2	3	3	1	3	1	1	3	1
SNP_13428	Bb07	17.1	Codominant	Skeleton	Yes	TGCAGGAACTCTGCCATCTCCTTCGCCAGAGACGAAAAAGTGATCGTGAAGTTGTTTCTGAGGATGATTGCCTGCGGGCTATAAAGAAGC	3	1	2	1	3	1	2	1	3	3	1	2	2	3	3	3	3	3	3	2	3	2	2	2	2	2	2	1	2	2	2	3	2	3	2	3	3	1	3	1	1	3	1
SNP_16574	Bb07	17.1	Codominant	Redundant		TGCAGAGTGATTCAACAGTGATAGTGCAGATGTCTATTATCTTTACGATATTAACTCAGAAATCATTTATTCGTATTCTCTTTAGTAAGC	3	1	2	1	3	1	2	1	3	3	1	2	2	3	3	3	3	3	3	2	3	2	2	2	2	2	2	1	2	2	2	3	2	3	2	3	3	1	3	1	1	3	1
PAV_7102	Bb07	17.1	Dominant	Redundant	Yes	TGCAGTGATGAATGCCAGCAAAGGGAAATTACTCACAATCACTTTCAAGAAAGAGAAAAGCAACACAACCCGTAGTTAAGGAAAATGATG	0	0	0	0	0	0	0	0	0	0	0	0	0	0	0	0	0	0	0	0	0	0	0	0	0	0	0	0	0	0	0	0	0	0	0	0	0	0	0	0	0	0	4
PAV_9910	Bb07	17.1	Dominant	Redundant		TGCAGGCTGTTTTACAGCGTACAATTTGGATTTTAAGTAACTATGTGGGTTGATAACGTGATAAATGTTTAGTCTATCATATGCTGATAA	0	0	0	0	0	0	0	0	0	0	0	0	0	0	0	0	0	0	0	0	0	0	0	0	0	0	0	0	0	0	0	0	0	0	0	0	0	0	0	0	0	0	4
PAV_14372	Bb07	17.1	Dominant	Redundant	Yes	TGCAGTGCTTGTTGATGACCCTGTTGGATCTATTGGAAGTGGTATTGGTATTTCTTTAACCACCAGAAAAGAACAAACCTGAATAGTGAA	0	0	0	0	0	0	0	0	0	0	0	0	0	0	0	0	0	0	0	0	0	0	0	0	0	0	0	0	0	0	0	0	0	0	0	0	0	0	0	0	0	0	4
PAV_1062	Bb07	17.1	Dominant	Redundant	Yes	TGCAGTCCTTGGGATTGCATTCCAACTTTGGAGGCTTCTTAAATCAAGTGAGAGCTTTGTTTATACTTGGCTAGTTGGATATTCTTGTCT	0	0	0	0	0	0	0	0	0	0	0	0	0	0	0	0	0	0	0	0	0	0	0	0	0	0	0	0	0	0	0	0	0	0	0	0	0	0	0	0	0	0	4
PAV_23099	Bb07	17.1	Dominant	Redundant		TGCAGGTACATATTTTTTTCTTAATTTTTTTTCACAATAATCGTACAATTTACTTATTTTATTCTTTCACTTTTACATCTTCTTTAACTC	0	0	0	0	0	0	0	0	0	0	0	0	0	0	0	0	0	0	0	0	0	0	0	0	0	0	0	0	0	0	0	0	0	0	0	0	0	0	0	0	0	0	1
PAV_1969	Bb07	17.1	Dominant	Redundant		TGCAGGAGTTAACTTATATTTCAACTTGTCTGTTTTGTTTGTAGAAAAATTGTTAAACTGTGTCGCAATCTTACAAACATAAAGTCATTT	0	0	0	0	0	0	0	0	0	0	0	0	0	0	0	0	0	0	0	0	0	0	0	0	0	0	0	0	0	0	0	0	0	0	0	0	0	0	0	0	0	0	1
PAV_13048	Bb07	17.1	Dominant	Redundant	Yes	TGCAGATTATTCAGATCAGATGATCCATTAATTTCCAAGCTGGAAACTGTTATCTTTAATTCCAAAAACCATAGATTTGAAAATATGCAC	0	0	0	0	0	0	0	0	0	0	0	0	0	0	0	0	0	0	0	0	0	0	0	0	0	0	0	0	0	0	0	0	0	0	0	0	0	0	0	0	0	0	1
PAV_22018	Bb07	17.1	Dominant	Redundant	Yes	TGCAGTTAATAGCATCCCTGAGAATTTGGTCTTTAACGAAGTCCAATGGTGTTGTGTGATGCATATTTCCAATTTCACTTAATGGGGTAG	0	0	0	0	0	0	0	0	0	0	0	0	0	0	0	0	0	0	0	0	0	0	0	0	0	0	0	0	0	0	0	0	0	0	0	0	0	0	0	0	0	0	1
SNP_8279	Bb07	17.4	Codominant	Skeleton		TGCAGCAGTACGTAAACTAGCTAATTAACCCCTTTTTTCTGAACTCCAAATTATGTTATTCTTCAAATGGATTCTACTAATCTTGTGCCT	3	1	3	1	3	1	2	1	3	3	1	2	2	3	3	3	3	3	3	2	3	2	2	2	2	2	2	1	2	2	2	3	2	3	2	3	3	1	3	1	1	3	1
SNP_2287	Bb07	17.4	Codominant	Redundant	Yes	TGCAGCTGCAAATGATGCCTTGGAACGATTCCGAGATGAAAGTAGGAGGACTGTGGTCCGGATGGTTGATATGGAGTCTGGCTATCTAAC	3	1	3	1	3	1	2	1	3	3	1	2	2	3	3	3	3	3	3	2	3	2	2	2	2	2	2	1	2	2	2	3	2	3	2	3	3	1	3	1	1	3	1
SNP_3792	Bb07	17.7	Codominant	Skeleton	Yes	TGCAGCAGCCATTGCAGACTTTGTCAACTCAGAAAGCTGATACTTTTCGTCCATCTCTTTCACCTTTCCATTGACAATAGCTGTTCCAAT	3	1	3	1	3	1	2	1	3	3	1	2	2	3	3	3	3	3	3	2	3	2	2	2	2	2	2	1	2	2	2	3	2	3	2	3	3	1	3	1	1	3	1
PAV_20567	Bb07	17.7	Dominant	Redundant		TGCAGTGCTTGTTGATGACCCTGTTGGATCTATTGGAAGTGGTATTGGTATTTCTTTAACCACCAGAAAAGAACAACCTGAATAGTGAAT	0	0	0	0	0	0	0	0	0	0	0	0	0	0	0	0	0	0	0	0	0	0	0	0	0	0	0	0	0	0	0	0	0	0	0	0	0	0	0	0	0	0	1
SNP_13017	Bb07	19.4	Codominant	Skeleton		TGCAGGGGAAAATGTAATTTGGCAATCGCATTCTAAAAATAATTACCAAAAATAGTAAACTATATCGAATGATGCATTCAACCCCTCATG	3	1	3	1	3	1	2	1	3	3	1	2	3	3	3	3	3	3	3	2	3	2	2	2	2	2	2	1	2	3	2	3	2	3	2	3	3	1	3	1	1	3	1
SNP_20793	Bb07	19.4	Codominant	Redundant	Yes	TGCAGGTCAGAAATTCACAAGTGTCCGGTTTTCCGAATTTTGAAGTAAGTCACCTTTGAAATTTCACACACCTCATAAGATTTTTGGGAT	3	1	3	1	3	1	2	1	3	3	1	2	3	3	3	3	3	3	3	2	3	2	2	2	2	2	2	1	2	3	2	3	2	3	2	3	3	1	3	1	1	3	1
PAV_1400	Bb07	19.4	Dominant	Redundant		TGCAGTCAAAAGAATAATAATTAGAGATGTCTCTTTATTATATTCCACCTTTTTTTTAATTATAAGAGAAAACTTATGTATTAATTACCA	0	0	0	0	0	0	0	0	0	0	0	0	0	0	0	0	0	0	0	0	0	0	0	0	0	0	0	0	0	0	0	0	0	0	0	0	0	0	0	0	0	0	1
PAV_36420	Bb07	19.4	Dominant	Redundant		TGCAGCATAAAAAAATACTTGTGCATAATTCTGGATGATTATCATTTAAATTCAGCAGCATTTATACTCCAATTTCAACCAATTCTTCTG	0	0	0	0	0	0	0	0	0	0	0	0	0	0	0	0	0	0	0	0	0	0	0	0	0	0	0	0	0	0	0	0	0	0	0	0	0	0	0	0	0	0	1
PAV_12097	Bb07	19.4	Dominant	Redundant		TGCAGAGAAGAGAAAAGAGAGTTACTCAAACCCAGAGCCGCCGCACCAAAATCGTCACTGCGACTTCGTTCACCATTGGATCGGGCTGAA	0	0	0	0	0	0	0	0	0	0	0	0	0	0	0	0	0	0	0	0	0	0	0	0	0	0	0	0	0	0	0	0	0	0	0	0	0	0	0	0	0	0	1
PAV_23597	Bb07	19.4	Dominant	Redundant		TGCAGTCAAAAGAATAATAATTAGAGATGTCTCTTTATTATATTCAACCTTTTTTTTTTAATTATAAGAGAAAAATGATGTATTAATTAC	0	0	0	0	0	0	0	0	0	0	0	0	0	0	0	0	0	0	0	0	0	0	0	0	0	0	0	0	0	0	0	0	0	0	0	0	0	0	0	0	0	0	4
SNP_16402	Bb07	20.8	Codominant	Skeleton	Yes	TGCAGGCAGAAGTGTAAGTCATCGGCATTTTAGCTTTGGTGATCAATAGCATTCATTCTTTAAATTTCATATGTTCTTGATTTTTGTAAG	3	1	3	1	3	1	2	1	3	3	1	2	3	3	3	2	3	3	3	2	3	2	2	2	2	2	2	1	2	3	2	3	2	3	2	3	3	1	3	1	1	3	1
SNP_7780	Bb07	21.4	Codominant	Skeleton	Yes	TGCAGTAGTAATAAATGTATAATAAATATAATTAAATCCAGACAAGAATATAATTAAATCCAGCATCAATGACCAAGTCACTATTTTGTG	3	1	3	1	3	1	2	1	3	3	1	2	3	3	3	2	3	3	3	2	1	2	2	2	2	2	2	1	2	1	2	3	2	3	2	3	3	1	3	1	1	3	1
PAV_10321	Bb07	21.4	Dominant	Redundant	Yes	TGCAGAGTATTCAATATCTGACAGACTGAAATAGTAGTTGAGCAATCATTGATTAATTTATAGAATTTTATCCCAAATTCTATTAAGATG	0	0	0	0	0	0	0	0	0	0	0	0	0	0	0	0	0	0	0	0	0	0	0	0	0	0	0	0	0	0	0	0	0	0	0	0	0	0	0	0	0	0	1
PAV_4086	Bb07	21.4	Dominant	Redundant		TGCAGAAGATTGTACGGTGTGTTTGGTTTAGAGTAAAAAGTATTAAATAAGAGATAAATAAAAAAAACGTATTTTAAATTAAAGTAAAGA	0	0	0	0	0	0	0	0	0	0	0	0	0	0	0	0	0	0	0	0	0	0	0	0	0	0	0	0	0	0	0	0	0	0	0	0	0	0	0	0	0	0	1
PAV_10090	Bb07	21.4	Dominant	Redundant	Yes	TGCAGAATTGGGTACTTCCAGCAAGGAAGCAACCAACCAACCAACTAAGTAGGGATACCGTTTTTTGAATTTCCTGCTAGCCTGTATGGT	0	0	0	0	0	0	0	0	0	0	0	0	0	0	0	0	0	0	0	0	0	0	0	0	0	0	0	0	0	0	0	0	0	0	0	0	0	0	0	0	0	0	1
PAV_6156	Bb07	21.4	Dominant	Redundant		TGCAGATATAATTTCTGTACTCTTAATAGCAGAAACCAACTTTCAGCTACTATATCATATATTCAACACACCCTAATGCCAAAACATCAA	0	0	0	0	0	0	0	0	0	0	0	0	0	0	0	0	0	0	0	0	0	0	0	0	0	0	0	0	0	0	0	0	0	0	0	0	0	0	0	0	0	0	1
PAV_18979	Bb07	21.4	Dominant	Redundant		TGCAGTTTAATTTCCATACTTACCCGTATAGACAAAGATATGACATTAACTGCTATAGAAAGGTAGGTCATAGTTGATACCGTAAATATG	0	0	0	0	0	0	0	0	0	0	0	0	0	0	0	0	0	0	0	0	0	0	0	0	0	0	0	0	0	0	0	0	0	0	0	0	0	0	0	0	0	0	1
PAV_8820	Bb07	21.4	Dominant	Redundant	Yes	TGCAGAGATGCAGACTCGGAAACGAGTAACTTGGAGTTGGGATTTGTCTTCGTTCCTTGGGGATGGGGGGGCTGAGACACGTGTGGAGCC	0	0	0	0	0	0	0	0	0	0	0	0	0	0	0	0	0	0	0	0	0	0	0	0	0	0	0	0	0	0	0	0	0	0	0	0	0	0	0	0	0	0	1
PAV_15407	Bb07	21.4	Dominant	Redundant		TGCAGATAAGGCAAAATTTATAATTTCCTCGTCTGAGGAATTATTATCATTAAATATAACATAGTCTTCCAATCTGGTTGATTGTTAAAG	0	0	0	0	0	0	0	0	0	0	0	0	0	0	0	0	0	0	0	0	0	0	0	0	0	0	0	0	0	0	0	0	0	0	0	0	0	0	0	0	0	0	1
PAV_13656	Bb07	21.4	Dominant	Redundant		TGCAGAGTGGTCTTATAATTGCCAAGTTGTATTAAAGTAGTTAAAGTACTTTTTTTATGATTTTGTTTTTGGAAGGGTTAATTAAGTTTT	0	0	0	0	0	0	0	0	0	0	0	0	0	0	0	0	0	0	0	0	0	0	0	0	0	0	0	0	0	0	0	0	0	0	0	0	0	0	0	0	0	0	1
PAV_6956	Bb07	21.4	Dominant	Redundant	Yes	TGCAGAAGATCCAGTGATCACGTTAGTGTTCTGAGTATATGATTTTAACCCTTCTAGTTTTGAGTGGCTATTCTTATAGTCCTTGTGACT	0	0	0	0	0	0	0	0	0	0	0	0	0	0	0	0	0	0	0	0	0	0	0	0	0	0	0	0	0	0	0	0	0	0	0	0	0	0	0	0	0	0	4
SNP_12148	Bb07	22.5	Codominant	Skeleton		TGCAGTGCAGGTTCTAAGACCTTATTTAATTTGACTGAATTGAACAAAGGGTATCCTAACTAGGGAGAAGGTACTGCATCCACACAAAAA	3	1	3	1	3	1	2	1	3	3	1	2	3	3	3	2	3	3	3	2	3	2	2	2	2	2	2	1	2	3	2	3	2	3	3	3	3	1	3	1	1	3	1
SNP_8953	Bb07	22.8	Codominant	Skeleton	Yes	TGCAGAGCTTGTTGCTCTTCTACGGAAAAGTTGTTCCCACTAAAGAGGCTAGATACTAAAATATCAGAAGAAATAACTTGAGAAGAACCA	3	1	3	1	3	1	2	1	3	3	1	2	3	3	3	2	3	3	3	2	3	2	2	2	2	2	2	1	2	3	2	3	2	3	3	3	3	1	3	1	1	3	1
SNP_1273	Bb07	22.8	Codominant	Redundant		TGCAGAATTTGTCAACAAGAACCATCCAGTATATACTTTAGTCTATACATATGAATGAGCAATAAAAAAATTTACCCGTGACTAATTATA	3	1	3	1	3	1	2	1	3	3	1	2	3	3	3	2	3	3	3	2	3	2	2	2	2	2	2	1	2	3	2	3	2	3	3	3	3	1	3	1	1	3	1
SNP_8193	Bb07	23.1	Codominant	Skeleton	Yes	TGCAGCAGGCTTCCCAGTTGTGGGGTAGCAACAACTCTTCTGTGTATCACAGTATGATCCTGGCCACTGCAAAATTCATAAAAGGGATTA	3	1	3	1	3	1	2	1	3	3	1	2	3	3	3	2	3	3	3	2	3	2	2	2	2	2	2	1	2	3	2	3	2	3	3	3	3	1	3	1	1	2	1
PAV_6223	Bb07	23.1	Dominant	Redundant		TGCAGATAACGCAAAATTTATAATTTCCTCGTCTGAGGAATTATTATCATTGAATATAACATAGTCTTGCAATCTGGTTGGTTGCTAAAG	0	0	0	0	0	0	0	0	0	0	0	0	0	0	0	0	0	0	0	0	0	0	0	0	0	0	0	0	0	0	0	0	0	0	0	0	0	0	0	0	0	0	4
PAV_7614	Bb07	23.1	Dominant	Redundant	Yes	TGCAGAGATGCAGACTCGGAAACGAGTAACTTGGAGTTGCGATTTGTCTTCGTTCCTTGGGGATGAGGGGGCTAAGACACGTGTGGAGCC	0	0	0	0	0	0	0	0	0	0	0	0	0	0	0	0	0	0	0	0	0	0	0	0	0	0	0	0	0	0	0	0	0	0	0	0	0	0	0	0	0	0	4
PAV_3844	Bb07	23.1	Dominant	Redundant		TGCAGCTCCTGTGTTTCGCTGAGATAGGGATGAACAAGGCTCCATTAAGCACAAAAGCCAAAGGTAACGCCTTTCAAGACAATGGTGCAT	0	0	0	0	0	0	0	0	0	0	0	0	0	0	0	0	0	0	0	0	0	0	0	0	0	0	0	0	0	0	0	0	0	0	0	0	0	0	0	0	0	0	4
SNP_1979	Bb07	23.9	Codominant	Skeleton	Yes	TGCAGCACAAATTTGAAGAAAGTAAGTCTGCTCATACTAATATAGAGAATGAGTGGTACAGTGTTGAGATTTCATTTGAGAACGATGAAA	3	1	3	1	3	1	2	3	3	3	1	2	3	3	3	2	3	3	3	2	3	2	2	2	2	2	2	1	2	3	2	3	2	3	3	3	3	1	3	1	1	2	1
PAV_4476	Bb07	23.9	Dominant	Redundant	Yes	TGCAGGATATTCAAGAAAACCAATGCTACAGCTCAAAGAGCTTTATCTCACTCTTGGGTCTCTTCCCTACCTGAAACAAGAACCTCTGAT	0	0	0	0	0	0	0	0	0	0	0	0	0	0	0	0	0	0	0	0	0	0	0	0	0	0	0	0	0	0	0	0	0	0	0	0	0	0	0	0	0	0	4
PAV_6796	Bb07	23.9	Dominant	Redundant		TGCAGTAAGAGTTGAAATATCTATAACAGGAACGCATCCTTCTTCTACAATGTCCCATAAATCTTGAGAGCAAAAAAATGTTTTCATTTT	0	0	0	0	0	0	0	0	0	0	0	0	0	0	0	0	0	0	0	0	0	0	0	0	0	0	0	0	0	0	0	0	0	0	0	0	0	0	0	0	0	0	4
PAV_17379	Bb07	23.9	Dominant	Redundant		TGCAGCACAACATTATTGACATTTGTCACACATTATATATCCACCATTTGCAACTACGGCAACTACGGCAACTTTACAATATTAATAAAT	0	0	0	0	0	0	0	0	0	0	0	0	0	0	0	0	0	0	0	0	0	0	0	0	0	0	0	0	0	0	0	0	0	0	0	0	0	0	0	0	0	0	4
SNP_109	Bb07	24.5	Codominant	Skeleton	Yes	TGCAGATAATTTACATTCTTTGTTGTCTTGTTGAACTATATATGCCTTCTCCTTATCTATGATGAACCACTAGAAAGTGACCTTGATTTA	3	1	3	1	3	1	2	3	3	3	1	2	3	3	3	2	3	3	3	2	3	2	2	2	2	2	2	1	2	3	2	3	2	3	3	3	3	1	3	1	1	2	1
SNP_289	Bb07	25.3	Codominant	Skeleton		TGCAGCCCACTTCCTCTCGCTGGAGCGAGAGGACTCTAGAATCACATTCAAAACAGGGCACTTATCGCTGGGGCGCTCCACCTCTCGCTG	3	1	3	3	3	1	2	3	3	3	1	2	3	3	3	2	3	3	3	2	3	2	2	2	2	2	2	1	2	3	2	3	2	3	3	3	3	1	3	1	1	2	1
SNP_15134	Bb07	25.9	Codominant	Skeleton	Yes	TGCAGGCTGAAGTAAGATATAACTTTCTAAGCAACAATCTGCATAAGATCATCTAATCTTGATCAAAATTCAGTTTCCACACATCTGGTA	3	1	3	3	3	1	2	3	3	3	1	2	3	3	3	2	3	3	3	2	3	2	2	2	2	2	2	1	2	3	2	3	2	3	3	3	3	1	3	1	1	2	1
PAV_21660	Bb07	*	Dominant	Attached		TGCAGGGCAAACTCAACTTGAGAAGAGTTTGAAGGTAAAAGAACTTTCAGGTATTGAATGAAACAGAAAAAATGTGACATAATATATATA	0	0	0	0	0	0	0	0	0	0	0	0	0	0	0	0	0	0	0	0	0	0	0	0	0	0	0	0	0	0	0	0	0	0	0	0	0	0	0	0	0	0	4
PAV_985	Bb07	*	Dominant	Attached	Yes	TGCAGTGCAAACATCTAGTGCTAATAATCAAACTTTAAAGTGTCGCGTATGGTTAATCCAACTTAATGTCTTGTAGGAAGGGCATTGCAA	0	0	0	0	0	0	0	0	0	0	0	0	0	0	0	0	0	0	0	0	0	0	0	0	0	0	0	0	0	0	0	0	0	0	0	0	0	0	0	0	0	0	4
PAV_19357	Bb07	*	Dominant	Attached		TGCAGCGAGAGGTGAGGGACATTTAGAGCAAATTTTGTGACACATTTGAGACCCTCTCTCTCTGCTGTGCTAGTACCCACTCACACACAC	0	0	0	0	0	0	0	0	0	0	0	0	0	0	0	0	0	0	0	0	0	0	0	0	0	0	0	0	0	0	0	0	0	0	0	0	0	0	0	0	0	0	4
PAV_21382	Bb07	*	Dominant	Attached		TGCAGCCCAGTTCTCTCGCTAGAGCGAGAGGTTGTTCGAAGGCATTTCACAAAATAGAGCAGCTCTCGCTGCAGCTCGCTGGAGCGAGAG	0	0	0	0	0	0	0	0	0	0	0	0	0	0	0	0	0	0	0	0	0	0	0	0	0	0	0	0	0	0	0	0	0	0	0	0	0	0	0	0	0	0	4
PAV_3281	Bb07	*	Dominant	Attached		TGCAGAATTCTGGCGTGCCCTGCACACCAATGCTCCACTGGGCGCCAGGCCACTTACACGCCCAGCAAATTTGGCAGATCCAGGCCCAAC	0	0	0	0	0	0	0	0	0	0	0	0	0	0	0	0	0	0	0	0	0	0	0	0	0	0	0	0	0	0	0	0	0	0	0	0	0	0	0	0	0	0	4
SNP_6564	Bb07	26.5	Codominant	Skeleton		TGCAGCTTGAATAAAACTCATTTCAATTGATTACAAGCTTTTCCATCGATTGAAACGCTAATCTTTAAACACCTAGGTTTTTTTCAAGGA	3	1	3	3	3	1	2	3	3	3	1	2	3	3	3	2	3	3	3	2	3	2	2	2	2	2	2	1	2	3	2	3	2	3	3	3	3	1	3	1	1	2	1
SNP_8696	Bb07	27.9	Codominant	Skeleton	Yes	TGCAGCTTTCAGAACAAATCACAAATTATTCCCAACAATAAGATGTGAAATTGTGGCTACAATTGCATTGACACTGCATTTGCAAAAACA	3	1	3	3	1	1	2	3	3	3	1	2	3	1	3	2	3	3	3	2	3	2	2	2	2	2	2	1	2	2	2	3	2	3	3	3	3	1	3	1	1	2	1
PAV_20676	Bb07	*	Dominant	Attached	Yes	TGCAGCTACAACAGATGTTGCGCCAATGATGCAATATGCACACACACGATGAAAGTTTGGCAATCTTTAAACCTTCCTGGTTGCCAGAGA	0	0	0	0	0	0	0	0	0	0	0	0	0	0	0	0	0	0	0	0	0	0	0	0	0	0	0	0	0	0	0	0	0	0	0	0	0	0	0	0	0	0	5
PAV_11438	Bb07	*	Dominant	Attached		TGCAGAAATACCTCTACCTCAGCTGGATGAGAGATATTTGTCTAACTTTGAGAGGCTGGTGCTATCAAGGATTGATGGAATTTCGCTGAA	0	0	0	0	0	0	0	0	0	0	0	0	0	0	0	0	0	0	0	0	0	0	0	0	0	0	0	0	0	0	0	0	0	0	0	0	0	0	0	0	0	0	1
SNP_16367	Bb07	29	Codominant	Skeleton	Yes	TGCAGAAAATTGGATTCTTGCTTTTGCACCAACCAGCAACAGCAGGCCTTCTTCTGGTTTACCTCCATCTTCTTCTCACAGTAACTTAAG	3	1	3	3	3	1	2	3	3	3	1	2	3	3	3	2	3	3	3	2	3	2	2	2	2	2	2	1	2	3	2	3	2	3	3	3	3	1	3	1	1	2	1
SNP_12739	Bb07	29	Codominant	Redundant		TGCAGTTGATCAAGGCATTTAGGTATAGAAAACAAAAATAGTTAATAGTGTATATATATCAATGTGAGACATTTGATAAAATTGAAGATG	3	1	3	3	3	1	2	3	3	3	1	2	3	3	3	2	3	3	3	2	3	2	2	2	2	2	2	1	2	3	2	3	2	3	3	3	3	1	3	1	1	2	1
SNP_15582	Bb07	29	Codominant	Redundant	Yes	TGCAGGAGAACTTGTATTTTGTCATATTTGTCCTGATGCGTACATTAAATTTCTACGTCATATTAGTTCTTGTTCCTGTTGCGGCACTTT	3	1	3	3	3	1	2	3	3	3	1	2	3	3	3	2	3	3	3	2	3	2	2	2	2	2	2	1	2	3	2	3	2	3	3	3	3	1	3	1	1	2	1
SNP_23129	Bb07	29	Codominant	Redundant	Yes	TGCAGCTTTTTTGACCCTGGCAATAATGATCTCAACAATGTGCAAGTTCAAACTTCTGAGTTCAAGAATATGCCTGATGGGTGGGAGGCA	3	1	3	3	3	1	2	3	3	3	1	2	3	3	3	2	3	3	3	2	3	2	2	2	2	2	2	1	2	3	2	3	2	3	3	3	3	1	3	1	1	2	1
SNP_7335	Bb07	29	Codominant	Redundant	Yes	TGCAGCGACCCGAGGGGGCTTCTCCTCGTCTACGATTACGTCCCCAATGGAACCCTAGCGGAGCACCTGCACCACCGCAAGGGCTCGTTG	3	1	3	3	3	1	2	3	3	3	1	2	3	3	3	2	3	3	3	2	3	2	2	2	2	2	2	1	2	3	2	3	2	3	3	3	3	1	3	1	1	2	1
SNP_6047	Bb07	29	Codominant	Redundant		TGCAGGTATTTTGGAAAAGCTCTTTAGGTGTGAGAGAGGTTAAATGTTATGGCACCTAGCTCTAGGTATGGCGGTGGGGTTGGTCTATTA	3	1	3	3	3	1	2	3	3	3	1	2	3	3	3	2	3	3	3	2	3	2	2	2	2	2	2	1	2	3	2	3	2	3	3	3	3	1	3	1	1	2	1
PAV_4691	Bb07	29	Dominant	Redundant		TGCAGCTGCGAAGTGATGGTGTCCAAGGTTCCACTGATTTGAACATAGCTAGGCAAACTACCTTCTTGGTTATCAGGAAAATCCTTTATC	0	0	0	0	0	0	0	0	0	0	0	0	0	0	0	0	0	0	0	0	0	0	0	0	0	0	0	0	0	0	0	0	0	0	0	0	0	0	0	0	0	0	1
PAV_5618	Bb07	29	Dominant	Redundant		TGCAGCACAACATTATTGACATTTGTCACACATTATATATCCACCATTTGCAACTACGGCAACTTTACAATATTAATAAATTTCATTCCG	0	0	0	0	0	0	0	0	0	0	0	0	0	0	0	0	0	0	0	0	0	0	0	0	0	0	0	0	0	0	0	0	0	0	0	0	0	0	0	0	0	0	1
PAV_8882	Bb07	29	Dominant	Redundant		TGCAGCACAACATTATTGACATTTGTCACACATTATATATCCACCATTTGCAACTACGGCAACTTTACAATATTAATAATTTCATTCCGC	0	0	0	0	0	0	0	0	0	0	0	0	0	0	0	0	0	0	0	0	0	0	0	0	0	0	0	0	0	0	0	0	0	0	0	0	0	0	0	0	0	0	1
PAV_17574	Bb07	29	Dominant	Redundant		TGCAGAAAACTAAGACTTGATTGAATGAATGAGTGTGTATGATATTTTGCACTGCATTGTGAGGCCTATTTATAGGAGAAGGCAGGGCTG	0	0	0	0	0	0	0	0	0	0	0	0	0	0	0	0	0	0	0	0	0	0	0	0	0	0	0	0	0	0	0	0	0	0	0	0	0	0	0	0	0	0	1
PAV_19329	Bb07	29	Dominant	Redundant		TGCAGTTAAAACAATTTTTATTTTATAAGCAATTTATAAAGTAATTCAGATTGGAAATAGTATAACTAAGTAGTAACTAATTGACATTGG	0	0	0	0	0	0	0	0	0	0	0	0	0	0	0	0	0	0	0	0	0	0	0	0	0	0	0	0	0	0	0	0	0	0	0	0	0	0	0	0	0	0	1
PAV_15117	Bb07	29	Dominant	Redundant		TGCAGTAATGACTCATATGCTGATTTAATAGAGAAAGCTCCAGAATTGCAGTATTTCCACACCAAATTATCAGACCTCGCCTCCCTAAGT	0	0	0	0	0	0	0	0	0	0	0	0	0	0	0	0	0	0	0	0	0	0	0	0	0	0	0	0	0	0	0	0	0	0	0	0	0	0	0	0	0	0	1
PAV_12929	Bb07	29	Dominant	Redundant		TGCAGAAATACCTCTACCTCAGCTGGATGAGAGATATTTGTCTAACTTTGAGAGACTGGTTTTATCTCGGATTGATGGAATTTCGCAGAA	0	0	0	0	0	0	0	0	0	0	0	0	0	0	0	0	0	0	0	0	0	0	0	0	0	0	0	0	0	0	0	0	0	0	0	0	0	0	0	0	0	0	1
SNP_1118	Bb07	*	Codominant	Attached		TGCAGCGAGAAGAAGCTCGCTCCAGCGAGAGGACTCCATAATGGACTTCTCCAAGTTCGCTCTGGCGAACAGCAGCTCGCCCCAGCGAGC	1	1	1	3	3	1	2	2	3	3	1	2	3	3	3	2	3	3	3	2	3	2	2	2	2	2	2	1	2	3	2	3	2	3	3	3	3	1	3	1	1	2	1
SNP_17926	Bb07	30.4	Codominant	Skeleton	Yes	TGCAGGATTTGCTGAAGCCGTCCTTGGCCTGAGTCTCTCTGCTCTCATTCCCTGGAGTTCATTATGTTGTTTATTTAGTCTCAATACTAA	1	1	3	3	3	1	2	3	3	3	1	2	3	3	3	2	3	3	3	2	3	2	2	2	2	2	2	1	2	3	3	3	2	3	3	3	3	1	3	1	1	2	1
SNP_26	Bb07	30.4	Codominant	Redundant		TGCAGGGTTTCCATCAACCTGCTCCAGCGTAGGCAAATCGATTTGAGGATCAATCCTCATTTCCGCACTATCATCACAGTTCAATCTCAA	1	1	3	3	3	1	2	3	3	3	1	2	3	3	3	2	3	3	3	2	3	2	2	2	2	2	2	1	2	3	3	3	2	3	3	3	3	1	3	1	1	2	1
SNP_22449	Bb07	30.4	Codominant	Redundant	Yes	TGCAGAAAGTTAAAAACTCCCCAAATTGAAGTGAATATCTTTAAACTAAAAAAAAGGAAGAAATCCAATTCTAGGAAAAAGTATTTTAAA	1	1	3	3	3	1	2	3	3	3	1	2	3	3	3	2	3	3	3	2	3	2	2	2	2	2	2	1	2	3	3	3	2	3	3	3	3	1	3	1	1	2	1
SNP_8541	Bb07	30.4	Codominant	Redundant		TGCAGTCTTAGTTTATTTTTGAACTCTGATACCTCAAAAATGAAAAATTGTAATAAACTATTCATTATTCAACTTACCGTCTTATTTCTA	1	1	3	3	3	1	2	3	3	3	1	2	3	3	3	2	3	3	3	2	3	2	2	2	2	2	2	1	2	3	3	3	2	3	3	3	3	1	3	1	1	2	1
SNP_19106	Bb07	30.4	Codominant	Redundant		TGCAGAGATCCTGCCGCTACAGATGTACTCATTTCACTTTAGCCAAGTAAAATAACCTAAAAAGGCTGAATGAATTATCCCAAGCAAAAA	1	1	3	3	3	1	2	3	3	3	1	2	3	3	3	2	3	3	3	2	3	2	2	2	2	2	2	1	2	3	3	3	2	3	3	3	3	1	3	1	1	2	1
SNP_21004	Bb07	30.4	Codominant	Redundant		TGCAGAATGAACTTATTTATTTCAAGAGTATTACAAAGATAATTAAGGTCAAACCAATTTACAAGAGAACGATTAAGAATTAAAGAAACT	1	1	3	3	3	1	2	3	3	3	1	2	3	3	3	2	3	3	3	2	3	2	2	2	2	2	2	1	2	3	3	3	2	3	3	3	3	1	3	1	1	2	1
PAV_27962	Bb07	30.4	Dominant	Redundant		TGCAGGGCAAACTCATAACTTGAGAAGAGTTTGAAGGTAAAAGAACTTTCAGGTATTGAATGAAACAGAAAAAATGTGACATAATATATA	0	0	0	0	0	0	0	0	0	0	0	0	0	0	0	0	0	0	0	0	0	0	0	0	0	0	0	0	0	0	0	0	0	0	0	0	0	0	0	0	0	0	1
PAV_44661	Bb07	30.4	Dominant	Redundant		TGCAGCAAATTCATATCCTCATTAGTTCAACTTCTTCACAACAAAATTTGCACCGATATTGTAAACAATGAAATCATCACAAAACGTTTT	0	0	0	0	0	0	0	0	0	0	0	0	0	0	0	0	0	0	0	0	0	0	0	0	0	0	0	0	0	0	0	0	0	0	0	0	0	0	0	0	0	0	1
PAV_29571	Bb07	*	Dominant	Attached		TGCAGTAGATATTTGTTTTGGGGAGAGGAAAGATGGTTGGTGTTTGATATTTAAGTGTTAAAAAGGTTGGTGCTAATTTGGACTATCACT	0	0	0	0	0	0	0	0	0	0	0	0	0	0	0	0	0	0	0	0	0	0	0	0	0	0	0	0	0	0	0	0	0	0	0	0	0	0	0	0	0	0	1
SNP_22672	Bb07	33.6	Codominant	Skeleton	Yes	TGCAGATGATGTAGAGCTTTTATAATCATCATCGATCTTCTAGATCTCCATTAGCTTGACAAACCCTTAGCTAGTGATTGCTGCTTGTTA	1	1	3	3	3	1	2	3	3	3	1	2	3	1	3	2	3	3	1	2	3	2	2	2	2	2	2	3	2	3	3	3	2	3	3	3	3	1	1	1	1	2	1
SNP_9043	Bb07	33.6	Codominant	Redundant	Yes	TGCAGAACTTCCTCTCCGTTTTGCTGATTTTGGGGTTTTGCATCGGAATGAGGCTAGTGGTGCCCTGAGTGGATTAACACGTGTTAGGAG	1	1	3	3	3	1	2	3	3	3	1	2	3	1	3	2	3	3	1	2	3	2	2	2	2	2	2	3	2	3	3	3	2	3	3	3	3	1	1	1	1	2	1
SNP_18920	Bb07	33.6	Codominant	Redundant	Yes	TGCAGGGAGTCCCAGGTAAGTTTATCTTTAAATTTTTGCAACATAATTCTGAGGCTCTTTTGTGCTGAAGTTTGAGTGATTAATTTGATT	1	1	3	3	3	1	2	3	3	3	1	2	3	1	3	2	3	3	1	2	3	2	2	2	2	2	2	3	2	3	3	3	2	3	3	3	3	1	1	1	1	2	1
SNP_4132	Bb07	38.8	Codominant	Skeleton		TGCAGAGAATTAATGATTGTTAAAAGTGTGCCTTTCAACAGCAACAAAAATCCTTATTATTAGTTATTATATTACTCACCAGATAGAGAA	1	1	3	3	3	1	2	2	3	3	1	2	3	1	1	2	3	3	1	2	3	3	2	2	2	3	2	3	2	3	3	3	2	3	3	3	3	1	1	1	3	3	1
PAV_24969	Bb07	38.8	Dominant	Redundant		TGCAGTCACTCTCACTATTGCTTCATATATTTTTCATTGCATTCCGAAAAAAGCGACCCAAAATACACTATTTCATACACTGAAAGTCCT	0	0	0	0	0	0	0	0	0	0	0	0	0	0	0	0	0	0	0	0	0	0	0	0	0	0	0	0	0	0	0	0	0	0	0	0	0	0	0	0	0	0	1
PAV_24922	Bb07	38.8	Dominant	Redundant		TGCAGAAAGTAACAAATCACAATTTATTACGATTGGACTAGTTCCTGATGCTGACTCTTAGGCCTATGAAAGGAAATTGTTATTTACACC	0	0	0	0	0	0	0	0	0	0	0	0	0	0	0	0	0	0	0	0	0	0	0	0	0	0	0	0	0	0	0	0	0	0	0	0	0	0	0	0	0	0	1
SNP_20248	Bb07	42.2	Codominant	Skeleton	Yes	TGCAGCATTGGGCCTCTCAAATTTACAGTATAGTAAATCGGCCAGCTTCAGGAACATAACTATAGTTGGCATTTCGCTGTTCCTTGGCAT	1	1	3	3	3	1	2	2	3	3	1	2	3	1	1	2	3	3	1	2	3	3	2	2	2	3	3	3	2	3	3	3	2	3	3	3	3	1	1	1	2	3	1
SNP_21195	Bb07	45.7	Codominant	Skeleton	Yes	TGCAGGATCTTCACAACTTTTGCAAGGGACATCAATCTATCTTGTTGGTGATTCAACCGAAATCAACCAAAGGGTGGCTCAAGAGCTAGC	1	1	3	3	3	3	2	2	3	3	1	2	3	1	1	2	3	1	1	3	3	3	2	2	2	3	3	3	2	3	3	3	3	3	3	3	3	1	1	1	2	3	1
PAV_24861	Bb07	45.7	Dominant	Redundant	Yes	TGCAGGGACGGAGAGGAAGATAGTGTTTTTGAGAAAGAGGGAATGAACGCAGTGACAGCACATTGGGTTTTATTAAAACCGTGAAGTTGA	0	0	0	0	0	0	0	0	0	0	0	0	0	0	0	0	0	0	0	0	0	0	0	0	0	0	0	0	0	0	0	0	0	0	0	0	0	0	0	0	0	0	1
PAV_24988	Bb07	45.7	Dominant	Redundant	Yes	TGCAGGTGTTCCTCCACCGCCCCCGTCTCCACCACCACCTACGAGGTAACATCAATATCCTACTTCTCTATCCTCCAACACTAACAAAAT	0	0	0	0	0	0	0	0	0	0	0	0	0	0	0	0	0	0	0	0	0	0	0	0	0	0	0	0	0	0	0	0	0	0	0	0	0	0	0	0	0	0	1
PAV_24870	Bb07	45.7	Dominant	Redundant	Yes	TGCAGCGCCTCCCTTCAGTTGGTCCTAGCTTGGGACGCCAACCAAGGTAATTCATCCTCATTGCAACAGTTTAGCTCCAACTTTTTTTAT	0	0	0	0	0	0	0	0	0	0	0	0	0	0	0	0	0	0	0	0	0	0	0	0	0	0	0	0	0	0	0	0	0	0	0	0	0	0	0	0	0	0	1
PAV_25222	Bb07	*	Dominant	Attached		TGCAGTACGTAATTATTATTTATGTCCTTAAACGCTCAGCTATGCCTATTATGCTATGCCCAGGTTGTTCCTTGGATACCTTTGCTATAG	0	0	0	0	0	0	0	0	0	0	0	0	0	0	0	0	0	0	0	0	0	0	0	0	0	0	0	0	0	0	0	0	0	0	0	0	0	0	0	0	0	0	1
SNP_8213	Bb07	46.2	Codominant	Skeleton	Yes	TGCAGCGATATTAGGAGGAAGAGATCCAGCTTCTGCTTCTCTCTTGATTCCAGAAAGAATCTCTGCAAAATAAACAATCAATACAATAAG	1	1	3	3	3	3	2	2	3	3	1	2	3	1	1	2	3	1	1	3	3	3	2	2	2	3	3	3	2	3	3	3	3	3	3	3	3	1	1	1	2	3	1
SNP_5265	Bb07	46.8	Codominant	Skeleton		TGCAGTGTCCACAAACCCTTCTTCATCAACTTTCTCAACAACACAGAACAACAAGGGGAGCCCCAGGTAGGCCCAGATGCAGTCACGGTC	1	1	3	3	3	3	2	2	3	3	1	2	3	1	1	2	3	1	1	3	3	3	2	2	2	3	3	3	2	1	3	3	3	3	3	3	3	1	1	1	2	3	1
PAV_25102	Bb07	46.8	Dominant	Redundant		TGCAGGGGAATGATAAAAATGGAAGTTCAGTTCAGGACCACTAGAGAGAGTCAGAGAGAGAGAGAGAGAAAAATGATGTTAATGTTGTTA	0	0	0	0	0	0	0	0	0	0	0	0	0	0	0	0	0	0	0	0	0	0	0	0	0	0	0	0	0	0	0	0	0	0	0	0	0	0	0	0	0	0	1
SNP_17615	Bb07	48.5	Codominant	Skeleton	Yes	TGCAGAATGACACGAAAAAGAAAATGAGCTTCTACACAACTGGTAAAAAATAATTGCACCTAAAATGTCATTGTGGTGACAACTCATTAC	1	1	3	3	3	3	3	2	3	3	1	2	3	1	1	2	3	1	1	3	3	3	2	2	2	3	3	3	2	1	3	3	3	3	3	3	3	3	1	1	2	3	1
PAV_21732	Bb07	48.5	Dominant	Redundant	Yes	TGCAGTTTCCTATAGATCTAGAGCAGTATGATAGAAGAGAGCAGCTGAAGAAGAGTGGTCTTGGAAAGGTAAGGCCTGAATGGAATTTAT	0	0	0	0	0	0	0	0	0	0	0	0	0	0	0	0	0	0	0	0	0	0	0	0	0	0	0	0	0	0	0	0	0	0	0	0	0	0	0	0	0	0	4
PAV_25090	Bb07	*	Dominant	Attached	Yes	TGCAGCTTTATTTGCCAGCCTGTAAGATGTCAACAAAATTGTATAAATTTAAGATGTTGGAAAAAGTAAAAATAATGCAGCAGAAGCCAA	0	0	0	0	0	0	0	0	0	0	0	0	0	0	0	0	0	0	0	0	0	0	0	0	0	0	0	0	0	0	0	0	0	0	0	0	0	0	0	0	0	0	1
PAV_24934	Bb07	*	Dominant	Attached	Yes	TGCAGGAATGGAATCTAGAGACAGTGATCTTGATTTGGAACTTTCACAGTAAGGCCTGAATGGAATTTATGAATTTCTTGTGGAGTACTA	0	0	0	0	0	0	0	0	0	0	0	0	0	0	0	0	0	0	0	0	0	0	0	0	0	0	0	0	0	0	0	0	0	0	0	0	0	0	0	0	0	0	1
SNP_9155	Bb07	48.8	Codominant	Skeleton	Yes	TGCAGATCCTGAAGGTATTGCAAATGCCCAGAAATCATTGGGCATAGGGCAGGAAGACAAAGTTCGCAAAGTTCGTTGAAGACAATCGGG	1	1	3	3	3	3	3	2	3	3	1	2	3	1	1	2	3	1	1	3	3	3	2	2	2	3	3	3	2	1	3	3	3	3	3	3	3	3	1	1	2	3	1
PAV_21118	Bb07	48.8	Dominant	Redundant	Yes	TGCAGACAAGTATACTCTTTTAATAAAACAAAAATAAGCTGCTTGGAGAATCAGAAGTGAAGGTTCACTAGTTCAGTGTAGTTCAACTAT	0	0	0	0	0	0	0	0	0	0	0	0	0	0	0	0	0	0	0	0	0	0	0	0	0	0	0	0	0	0	0	0	0	0	0	0	0	0	0	0	0	0	4
SNP_15888	Bb07	51.3	Codominant	Skeleton	Yes	TGCAGGTGGTGGCAAGAGCCTCTGCTACCAACTTCCTGCTGTTCTTCGCGATGGAATTGCTCTAGTTGTCAGTCCTTTGCTTTCGTTAAT	1	1	3	3	3	3	3	2	3	3	1	2	3	1	1	2	3	1	1	3	2	3	2	2	2	3	3	3	2	1	1	3	3	3	3	3	3	3	3	1	2	3	1
SNP_16549	Bb07	51.3	Codominant	Redundant	Yes	TGCAGCCATAATCACCAGAACATCTCTTCCACTCATAATGGCATTAATTATCTGTCATCAACATTACTACTTGTTAACAAAATTTTACCC	1	1	3	3	3	3	3	2	3	3	1	2	3	1	1	2	3	1	1	3	2	3	2	2	2	3	3	3	2	1	1	3	3	3	3	3	3	3	3	1	2	3	1
SNP_10873	Bb07	51.3	Codominant	Redundant	Yes	TGCAGAGCATCAAATTGCTTTCAAATTCAAACTATTATTTTGCTGTAATGGCAATCCATAGACTTGTCTTTAATATTCAGGGGCTAAATA	1	1	3	3	3	3	3	2	3	3	1	2	3	1	1	2	3	1	1	3	2	3	2	2	2	3	3	3	2	1	1	3	3	3	3	3	3	3	3	1	2	3	1
PAV_25152	Bb07	51.3	Dominant	Redundant		TGCAGCTGTGACAAGAGTCCCAATTCCTGGGGAATTTTGCCATAAAAGTTGTTGTCTCCGAGGTTCAAGTTTCTCAAAAACGAGAGATTG	0	0	0	0	0	0	0	0	0	0	0	0	0	0	0	0	0	0	0	0	0	0	0	0	0	0	0	0	0	0	0	0	0	0	0	0	0	0	0	0	0	0	1
PAV_5523	Bb07	51.3	Dominant	Redundant		TGCAGCAGTTTGAAGAAATCAAAATCTTGAAAAATCAGAATTTGTGGGGATTGTATTAATTGGGATTTTTATAAAAAAACAGGTTGCTGG	0	0	0	0	0	0	0	0	0	0	0	0	0	0	0	0	0	0	0	0	0	0	0	0	0	0	0	0	0	0	0	0	0	0	0	0	0	0	0	0	0	0	4
PAV_5944	Bb07	51.3	Dominant	Redundant	Yes	TGCAGAACCTCTCCCTCGGAAATAACTCCTTGGTAGGGGAAATTCCTACAAACTTGACAGCTTGTGCTCATCTCAAAAGATTAGGCTTAC	0	0	0	0	0	0	0	0	0	0	0	0	0	0	0	0	0	0	0	0	0	0	0	0	0	0	0	0	0	0	0	0	0	0	0	0	0	0	0	0	0	0	4
SNP_22343	Bb07	53	Codominant	Skeleton	Yes	TGCAGAAAGGAAGAGAAAATGGCAAAGAGAAATGGACTGGTTATTGTCTCCTACGAACTATATGGTCGAGCTAGTTCCTGCTAAGCAAAT	1	1	1	3	3	3	3	2	3	3	1	2	3	1	1	2	3	1	1	3	2	3	2	2	2	3	3	3	2	1	1	3	3	2	3	3	3	3	3	1	2	3	1
PAV_24863	Bb07	53	Dominant	Redundant	Yes	TGCAGAGGATAAAAAAACTCTCTAAAGCCTATACTCAACCACCCAACAGGCATCGTCTCATTTGTACAAGTACACCCAATTGTTTATGTA	0	0	0	0	0	0	0	0	0	0	0	0	0	0	0	0	0	0	0	0	0	0	0	0	0	0	0	0	0	0	0	0	0	0	0	0	0	0	0	0	0	0	1
PAV_21087	Bb07	53	Dominant	Redundant	Yes	TGCAGGAGTTACATTTATTGGGTCTACCAAACCTTGAATCCTTGCCTGACTGCTTTGGAAACCTTCATTTGCTCCAACAATTGATTATAT	0	0	0	0	0	0	0	0	0	0	0	0	0	0	0	0	0	0	0	0	0	0	0	0	0	0	0	0	0	0	0	0	0	0	0	0	0	0	0	0	0	0	4
PAV_21310	Bb07	53	Dominant	Redundant	Yes	TGCAGTTTGGCACAGCATCTTTGACCGAATCATTCTCTTTATCTGTAGACCAGTCAACCGAGTGGCTTCAAAACTACAAGCAGTGGTGCA	0	0	0	0	0	0	0	0	0	0	0	0	0	0	0	0	0	0	0	0	0	0	0	0	0	0	0	0	0	0	0	0	0	0	0	0	0	0	0	0	0	0	4
SNP_15683	Bb07	55.3	Codominant	Skeleton	Yes	TGCAGCATTTTATGGGGTATGTTTCTTGATGTTGAGTTAGATTAATCCTATTATATTATTCACATAATGAAATGGGCCAATTCTCTTCCC	1	1	1	3	1	3	3	2	3	3	1	2	3	1	1	2	3	1	1	3	2	3	2	2	2	3	3	3	2	1	1	3	3	3	3	3	3	3	3	1	2	3	1
PAV_25228	Bb07	*	Dominant	Attached		TGCAGGTTGCAACTACTTAATTAATTAGGATAGAAGTCATTTTTTTAAAAGATTTAAAAAAGAAAATCACAAAAAATTATAGTTGTAGAA	0	0	0	0	0	0	0	0	0	0	0	0	0	0	0	0	0	0	0	0	0	0	0	0	0	0	0	0	0	0	0	0	0	0	0	0	0	0	0	0	0	0	1
SNP_14018	Bb07	55.6	Codominant	Skeleton	Yes	TGCAGCCCGGTTGTGAGTGGAACTAAAAAAGGATGTTTTCTGGTTTTGAACCATTTCTGAAAACTGGTTTTAATAATCATAGAATGAAAT	1	1	1	3	1	3	3	2	3	3	1	2	3	1	1	2	3	1	1	3	2	3	2	2	2	3	3	3	2	1	1	3	3	3	3	3	3	3	3	1	2	3	1
PAV_15555	Bb07	55.6	Dominant	Redundant	Yes	TGCAGTGACTCAAAACCTTGCGGATTTAGGCGGTGGACTGTTTTCTAAAACCTTGGACTAATGTCAAAGACAAATATAAGGCTAAGCAGA	0	0	0	0	0	0	0	0	0	0	0	0	0	0	0	0	0	0	0	0	0	0	0	0	0	0	0	0	0	0	0	0	0	0	0	0	0	0	0	0	0	0	4
SNP_21826	Bb07	56.7	Codominant	Skeleton	Yes	TGCAGAAACAAACAATGAGTTGAAGCCAAAGCTACATATTGTAGAATACAACCTTTTACTCAGTAAAGGAATTGAAGAGGGATGAAAGAA	1	1	1	3	1	3	3	2	3	3	1	2	3	1	1	2	3	1	1	3	2	3	2	2	2	3	3	3	2	1	1	3	3	3	3	3	3	3	3	1	2	3	1
PAV_24998	Bb07	56.7	Dominant	Redundant	Yes	TGCAGTGACTCAAAACCTTGCGGATTTAGGCGGTGGACTGTTTTCTAAACCTTGGACTAATGTCAAAGACAAATATAAGGCTAAGCAGAT	0	0	0	0	0	0	0	0	0	0	0	0	0	0	0	0	0	0	0	0	0	0	0	0	0	0	0	0	0	0	0	0	0	0	0	0	0	0	0	0	0	0	1
SNP_3936	Bb07	57.6	Codominant	Skeleton		TGCAGGTGAGTATCACGAAGATAGCGATGCTGCACGATGCTGTTATTGTGAATTTTTTTTAGTATTCACTGAGGTTTGAATGTTAATATC	1	1	1	3	1	3	3	2	3	3	1	2	3	1	1	2	3	1	1	3	2	3	2	2	2	3	3	3	2	1	1	3	3	3	3	3	3	3	3	1	2	3	3
SNP_911	Bb07	57.6	Codominant	Redundant		TGCAGTCTTTTTCTTTTTTCATTTCAGAATAAAATTAGCTGGCAGAAGATCATAAGGTGTGAAAGAGAAAATGAGTTAATTGACAAATTA	1	1	1	3	1	3	3	2	3	3	1	2	3	1	1	2	3	1	1	3	2	3	2	2	2	3	3	3	2	1	1	3	3	3	3	3	3	3	3	1	2	3	3
PAV_7954	Bb07	57.6	Dominant	Redundant	Yes	TGCAGCGAGACTCCGTGCACGCACTCTCACGGTATTTTATTTTACCATCTTTAAATACCGTTGACTATTTATGTTCCCATCTTAGGTTGT	0	0	0	0	0	0	0	0	0	0	0	0	0	0	0	0	0	0	0	0	0	0	0	0	0	0	0	0	0	0	0	0	0	0	0	0	0	0	0	0	0	0	4
PAV_18672	Bb07	57.6	Dominant	Redundant		TGCAGTAGAGCTAGCTAATGGACAAATTATTGGAGAAATCACTGTCTCATCTTTAGTTTTCACTTCCAATCACCTAAAACATAGATAATA	0	0	0	0	0	0	0	0	0	0	0	0	0	0	0	0	0	0	0	0	0	0	0	0	0	0	0	0	0	0	0	0	0	0	0	0	0	0	0	0	0	0	4
PAV_25053	Bb07	57.6	Dominant	Redundant		TGCAGTAAAGCTAATGGAGGAATTATTGGAGAAATCATTGTCTCATCTTTAGTTTTCACTACCAATCACCTAAAACATAGATAATATGAT	0	0	0	0	0	0	0	0	0	0	0	0	0	0	0	0	0	0	0	0	0	0	0	0	0	0	0	0	0	0	0	0	0	0	0	0	0	0	0	0	0	0	5
SNP_3330	Bb07	57.8	Codominant	Skeleton		TGCAGGTCCAAAACAAGAAGCAGTGAGGTGATAGATAGATATATTAATAAATAAATAAGAATGGATGAATGCCTCTAATCTGGAGGAATC	1	1	1	3	1	3	3	2	3	3	1	2	3	1	1	2	3	1	1	3	2	3	2	2	2	3	3	3	2	1	1	3	3	3	3	3	3	3	3	1	2	3	3
PAV_3564	Bb07	*	Dominant	Attached		TGCAGGCATAATTATTTATTTTTACTTAAAATCTTTTTCTTGAAAATACAATTGCTAAAATTTTGAAAATTATATTTGAAAATTAAAATA	0	0	0	0	0	0	0	0	0	0	0	0	0	0	0	0	0	0	0	0	0	0	0	0	0	0	0	0	0	0	0	0	0	0	0	0	0	0	0	0	0	0	5
SNP_7936	Bb07	59.8	Codominant	Skeleton	Yes	TGCAGTAATACGAAAAAAGATATAAATCCCGACAGAATTTCCGAAGTTTTAGTTAGTCATTGTTAATTGAAGATATTCTAATTGAATCTC	3	1	1	3	1	3	3	2	3	3	1	2	3	1	1	2	3	1	1	3	2	3	2	2	2	3	3	3	2	1	1	3	3	3	3	3	3	3	3	1	2	3	3
SNP_8274	Bb07	63	Codominant	Skeleton	Yes	TGCAGCTTCCTTATATTTGGTCTGAGCAAATAATTCTTGAAAACGCTTAACAACCTGAGAAAAGAAATACAAACATAACAGTTAATACAG	3	1	1	2	1	3	3	2	3	3	1	2	3	1	1	2	3	1	3	3	3	3	2	2	2	3	3	3	2	1	1	3	3	3	3	3	3	3	3	1	2	3	3
SNP_21505	Bb07	63	Codominant	Redundant	Yes	TGCAGATCTCACAAGAGTTTATAATATTTATTCAAATTCTTTTGCTTAAAATGGGAGCTAGAGTAATACGTAGGTCTATTCGATAGGTGT	3	1	1	2	1	3	3	2	3	3	1	2	3	1	1	2	3	1	3	3	3	3	2	2	2	3	3	3	2	1	1	3	3	3	3	3	3	3	3	1	2	3	3
PAV_16538	Bb07	63	Dominant	Redundant		TGCAGTCGGACCGCACAGGGCTGCATTGCATCAGAGAGAAGCAACAAATTCCGGAAAGTATTATGTTAAAAATATCTTTATTTTATTTTA	0	0	0	0	0	0	0	0	0	0	0	0	0	0	0	0	0	0	0	0	0	0	0	0	0	0	0	0	0	0	0	0	0	0	0	0	0	0	0	0	0	0	4
SNP_8497	Bb07	65.8	Codominant	Skeleton	Yes	TGCAGAGTGCATAAAGCAGTTAGAGCAGGTTATTCATCTTCGATTCCTTCCTGAACTTAATATATACAACTCCTTATTCGTTGTATCAAC	3	1	1	2	1	3	3	2	3	3	1	2	3	1	1	2	3	1	3	3	3	3	2	2	2	3	3	3	2	1	1	3	3	3	2	3	3	3	3	1	2	3	3
SNP_87	Bb07	65.8	Codominant	Redundant	Yes	TGCAGGGATGAAGGCTTTGACCAAGCTATCTTCCCTTACCTCAACTACATTGCCTCTTCCTTTAATTAAGCCTAAGTACACACCTATATG	3	1	1	2	1	3	3	2	3	3	1	2	3	1	1	2	3	1	3	3	3	3	2	2	2	3	3	3	2	1	1	3	3	3	2	3	3	3	3	1	2	3	3
SNP_9029	Bb07	66.1	Codominant	Skeleton		TGCAGTATTGTCTTATTTTCTGTGGTACTGGCTTGAATCCTTGTCAATATTTTTCACAGAACTCTTCAAAAGTGTTTCCCCAATCGCCAT	3	1	1	2	1	3	3	2	3	3	1	2	3	1	1	2	3	1	3	3	3	3	2	2	2	3	3	3	2	1	1	3	3	3	2	3	3	3	3	1	2	3	3
SNP_17934	Bb07	67.2	Codominant	Skeleton		TGCAGCCCAAGTAGCACGTGCTTCTCTATGGCAAATAAAATAGGACTTTATTAGTTAAACAACTAATTAAGTTATTTTAAGTGTTCATCA	1	1	1	2	1	3	3	2	3	3	1	2	3	1	1	2	3	1	3	2	3	3	2	2	2	3	3	3	2	1	1	3	3	3	2	3	3	3	3	1	2	3	3
SNP_11400	Bb07	68.6	Codominant	Skeleton		TGCAGAAAATGGGACATCATATGAAGAGGCGCGGAGGGAAGGATCGTTGATGTATAAAATTAAAAGGATTCCGAAAGACGTGACAATGAT	3	1	1	2	1	3	3	2	3	3	1	2	3	1	1	2	3	1	3	3	3	3	2	2	2	3	3	3	2	1	1	3	3	3	2	3	1	3	3	1	2	3	3
SNP_19055	Bb07	69.8	Codominant	Skeleton	Yes	TGCAGTCGGGAAGAACTGCAAAATGATATTGACAGTCAAATATTGCAAAATTCAGAGAGAAAAGTGCACAACTGACAGAAGTTGATTATC	3	1	1	2	1	3	3	2	3	3	1	2	3	1	1	2	3	1	3	3	3	3	2	2	2	3	3	3	2	1	1	3	3	3	2	3	1	3	3	1	2	3	3
SNP_22382	Bb07	69.8	Codominant	Redundant	Yes	TGCAGTTAGATCTCAACACTTCTCTCCCAAATTCTCTCTAGTGCTACTGGATGAGCAGAAAATAGGAGCCCAGGACTGCAATAGATATTA	3	1	1	2	1	3	3	2	3	3	1	2	3	1	1	2	3	1	3	3	3	3	2	2	2	3	3	3	2	1	1	3	3	3	2	3	1	3	3	1	2	3	3
SNP_16284	Bb07	69.8	Codominant	Redundant	Yes	TGCAGGTTGGTGTTGTTTCAGATTATGACTTGTTAGCACTGGACTCTATATCAGGTGAATTGTTTTCTTTTAATAATAAAAATCAATATT	3	1	1	2	1	3	3	2	3	3	1	2	3	1	1	2	3	1	3	3	3	3	2	2	2	3	3	3	2	1	1	3	3	3	2	3	1	3	3	1	2	3	3
SNP_20196	Bb07	70.1	Codominant	Skeleton	Yes	TGCAGGAAACAACTTGAGGGGACGAGGATAACAGTTGTAAAAATGTAAGCTTGATACAATGAAAATTTTGTTCCCATTTACCTTTCTTTT	3	1	1	2	1	3	3	2	3	3	1	2	3	1	1	2	3	1	3	3	3	3	2	2	2	3	3	3	2	1	1	3	3	3	2	3	1	3	3	1	2	3	3
SNP_12770	Bb07	70.1	Codominant	Redundant	Yes	TGCAGCTTCTTGTGACCTTTTCTTTGGTCTAGATTTCTGTACTATTGTACCCAAATAAAATGCTTAGGAAATTTTGAGGATGGAACAAAA	3	1	1	2	1	3	3	2	3	3	1	2	3	1	1	2	3	1	3	3	3	3	2	2	2	3	3	3	2	1	1	3	3	3	2	3	1	3	3	1	2	3	3
SNP_167	Bb07	70.1	Codominant	Redundant	Yes	TGCAGGCTCCGCTGGTGCAACCAGCTGTCCCCTCAAGTGGAGCACCGGGCCTTCACTCCCGAAGAGGACGACACCATAATACGGGCCCAT	3	1	1	2	1	3	3	2	3	3	1	2	3	1	1	2	3	1	3	3	3	3	2	2	2	3	3	3	2	1	1	3	3	3	2	3	1	3	3	1	2	3	3
SNP_7423	Bb07	71.8	Codominant	Skeleton	Yes	TGCAGCTATGAATCCAGGTGCCAACGTGGTCACAGCAAACACGACAATGCCAGCTTATGGGTCCTCTGCGCTACCTCATTCGCAGTTGGG	3	1	1	2	1	3	3	2	3	3	1	2	3	1	1	2	3	1	3	3	3	3	2	2	2	3	3	3	2	1	1	3	3	3	2	3	1	3	3	1	2	3	3
PAV_16731	Bb07	71.8	Dominant	Redundant	Yes	TGCAGCCCAGGCTGCATATTTAGCAGCCCCTGTTAGTTTCAGAGAGACAATGGTGAAAACTAATGGTGGCAGCAGACAAATTGGGGGTGG	0	0	0	0	0	0	0	0	0	0	0	0	0	0	0	0	0	0	0	0	0	0	0	0	0	0	0	0	0	0	0	0	0	0	0	0	0	0	0	0	0	0	4
PAV_7000	Bb07	71.8	Dominant	Redundant	Yes	TGCAGATGCAGCGACTCAGGCGCGTGGCTTACTTGCTCAACAAAATCCAGGAGACCTCGTATTTCACAAAACAATTCCTGGACAGTACTC	0	0	0	0	0	0	0	0	0	0	0	0	0	0	0	0	0	0	0	0	0	0	0	0	0	0	0	0	0	0	0	0	0	0	0	0	0	0	0	0	0	0	4
SNP_1013	Bb07	72.3	Codominant	Skeleton	Yes	TGCAGCGTAGTTGTAGCTTCTGCCAGATCTCTCTAACTTACTTAGAGGTAGTTAGACAGTTATAACATAGGAACTTGTTACAGACTATGG	3	1	1	2	1	3	3	2	3	3	1	2	3	1	1	2	3	1	3	3	3	3	2	2	2	3	3	3	2	1	1	3	3	3	2	3	1	3	3	1	2	3	3
SNP_15390	Bb07	72.3	Codominant	Redundant	Yes	TGCAGTAACTATAATTTTAGATGAGTGCTAAGATGTACATTTACAGGATAGTAGTAAGGTCCCATCATTTAGCGGTGTTGGGATATACTA	3	1	1	2	1	3	3	2	3	3	1	2	3	1	1	2	3	1	3	3	3	3	2	2	2	3	3	3	2	1	1	3	3	3	2	3	1	3	3	1	2	3	3
SNP_2210	Bb07	72.6	Codominant	Skeleton	Yes	TGCAGATTGAGAAAGCACAGTTTTCGTGCCCTTCTTGGTTTCCTTTAGGAGCAAAGTCTTTAATACACAGAATGTTGGACCCAAATCCTG	3	1	1	2	1	3	3	2	3	2	1	2	3	1	1	2	3	1	3	3	3	3	2	2	2	3	3	3	2	1	1	3	3	3	2	3	1	3	3	1	2	3	3
SNP_14544	Bb07	73.2	Codominant	Skeleton		TGCAGGGAGGTAGAGTGTTTCAGAGAGAGAAATTTATTCTGTATTTTCTTTCATTATTATCTTTTTGTTTTTGGTTTCTATTACATCGTT	3	1	1	2	1	3	3	2	3	2	1	2	3	1	1	2	3	1	3	3	3	3	3	2	2	3	3	3	2	1	1	3	3	3	2	3	1	3	3	1	2	3	3
PAV_36973	Bb07	73.2	Dominant	Redundant		TGCAGTAAACTTTTTTGGGCCAATATTTAAAAATCTTATATCAGTATTAAGCATAATCTCATAAATTAACACTTATTTTTTGTTCTGTAA	0	0	0	0	0	0	0	0	0	0	0	0	0	0	0	0	0	0	0	0	0	0	0	0	0	0	0	0	0	0	0	0	0	0	0	0	0	0	0	0	0	0	4
PAV_18813	Bb07	73.2	Dominant	Redundant	Yes	TGCAGCACCTCAGGCACAGACACAATTGGTCAGAGGATATCCTCTCTCAGTCTTCAGATTCTTGGTGAGTCCAATCATTTTTTTTTCTGA	0	0	0	0	0	0	0	0	0	0	0	0	0	0	0	0	0	0	0	0	0	0	0	0	0	0	0	0	0	0	0	0	0	0	0	0	0	0	0	0	0	0	4
SNP_22648	Bb07	73.7	Codominant	Skeleton	Yes	TGCAGGATTGGTTGGAGGAAATAAAACCCGCTTCTGTGTTGCCATAGATTCAGTACGTTTTCATTCTGTGATTGTCAATATAAGATAGAA	3	3	1	2	1	3	3	2	3	2	1	2	3	1	1	2	3	1	3	3	3	3	3	2	2	3	3	3	2	1	1	3	3	3	2	3	1	3	3	1	2	3	3
SNP_1259	Bb07	77.2	Codominant	Skeleton		TGCAGTGGCTGAATTTTGCAAAATGGGCGTTTTTAAATGATAAATACATTCTACATCGCTTATTTGCTTCGTGACAACAATGCATCAATC	3	3	1	2	1	3	3	2	3	2	1	2	3	1	1	2	3	1	3	3	3	3	3	2	2	3	3	3	2	3	1	3	1	3	2	3	1	3	3	1	2	1	3
SNP_15988	Bb07	77.2	Codominant	Redundant	Yes	TGCAGTCAGGGATGTGCAGGAGGCCTGTGTCTATGAACGTAATTTTCTAATTTAGTTTTCGTCTTTTTTACAGGAAAAATTCACATCTGT	3	3	1	2	1	3	3	2	3	2	1	2	3	1	1	2	3	1	3	3	3	3	3	2	2	3	3	3	2	3	1	3	1	3	2	3	1	3	3	1	2	1	3
PAV_19686	Bb07	77.2	Dominant	Redundant	Yes	TGCAGCATTTTGATTCTGCCACATATTTATTATTAAAAGCAGTTCTTAACCTGGCATCTGTTAAGAGTCTTTCTTTCTCTTGTCTTTACC	0	0	0	0	0	0	0	0	0	0	0	0	0	0	0	0	0	0	0	0	0	0	0	0	0	0	0	0	0	0	0	0	0	0	0	0	0	0	0	0	0	0	5
PAV_14843	Bb07	*	Dominant	Attached	Yes	TGCAGCCCTTTTCTTTATTTTCAGCTTCAACCTCTTAGCGATTTCTTCCAGCCTTGAGATGATGACTGATGCTGGTTGTCTTTCTAATGT	0	0	0	0	0	0	0	0	0	0	0	0	0	0	0	0	0	0	0	0	0	0	0	0	0	0	0	0	0	0	0	0	0	0	0	0	0	0	0	0	0	0	5
SNP_11729	Bb07	78.3	Codominant	Skeleton	Yes	TGCAGGATACGTGTTGGTAGTCCAAAAAATCAAAGAGAAGAAAACTTCCCCATAGCCAACCTAACCAACATATAAAACCTAATTTCTTTT	3	3	3	2	1	3	3	2	3	2	1	3	3	1	1	2	3	1	3	3	3	3	3	2	2	3	3	3	2	3	1	3	1	3	2	3	1	3	3	1	2	1	3
PAV_3613	Bb07	78.3	Dominant	Redundant	Yes	TGCAGTACCAAGTTAAGTTTATTGGTAGATATCAAATATTAATTTTCAGCCCACCTGTAATAAGGCAATTGAATATGAAATAAAATTTGT	0	0	0	0	0	0	0	0	0	0	0	0	0	0	0	0	0	0	0	0	0	0	0	0	0	0	0	0	0	0	0	0	0	0	0	0	0	0	0	0	0	0	5
SNP_12464	Bb07	79.1	Codominant	Skeleton	Yes	TGCAGTCACCATTACTTTGGCCATCTTTCGACGTTTCTCGTATAAAGAGGTAACTTTCTTTTCCTAATCATTCTGGATTTTTGGAAACAC	2	3	3	2	1	3	3	2	3	2	1	3	3	1	1	2	3	1	3	3	3	3	3	2	2	3	3	3	2	3	1	3	1	3	2	3	1	3	3	1	2	1	3
SNP_13404	Bb07	79.1	Codominant	Redundant	Yes	TGCAGAGAAAGAAATTGAAGAGGAACAGCAGACAGACAAGGACAGATGGAAAGGTCTTGCCTACGATATTTCAGATGACCAGCAAGACAT	2	3	3	2	1	3	3	2	3	2	1	3	3	1	1	2	3	1	3	3	3	3	3	2	2	3	3	3	2	3	1	3	1	3	2	3	1	3	3	1	2	1	3
PAV_22384	Bb07	79.1	Dominant	Redundant		TGCAGTCACCGGAGAAGTATATATATATATTGGGCTTTGGTAGACCCAAAAGAGGAAAAGCAACAACTTAACTGGACTGGAGGACTTTTA	0	0	0	0	0	0	0	0	0	0	0	0	0	0	0	0	0	0	0	0	0	0	0	0	0	0	0	0	0	0	0	0	0	0	0	0	0	0	0	0	0	0	5
SNP_3096	Bb07	79.4	Codominant	Skeleton	Yes	TGCAGTAGCACCAACAAGATTTGGTTAACTAGACACAAAAGAATATAGTCTTCAAGTAATGTTAAAATGATAATAACACCATACCAAGAG	2	3	3	2	1	3	3	2	3	2	1	3	3	1	1	2	3	1	3	3	3	3	3	2	2	3	3	3	2	3	1	3	1	3	2	3	1	3	3	1	2	1	3
SNP_1255	Bb07	79.4	Codominant	Redundant	Yes	TGCAGTGTGAAGAGCGAGACCCAAAACACTACCACTTTTTTGGCTAACTTGGTTCAAGATGCGAGTGGAATTGCCTGAAGCAGAATTGGT	2	3	3	2	1	3	3	2	3	2	1	3	3	1	1	2	3	1	3	3	3	3	3	2	2	3	3	3	2	3	1	3	1	3	2	3	1	3	3	1	2	1	3
SNP_11730	Bb07	79.4	Codominant	Redundant	Yes	TGCAGGTCTCAGCCAATAAACAGTCTTCAATGGGGGACAGATACAGTAATTTCTGTCCGGTTTAATCCTGGTGAACCAAATCTCTTGGCC	2	3	3	2	1	3	3	2	3	2	1	3	3	1	1	2	3	1	3	3	3	3	3	2	2	3	3	3	2	3	1	3	1	3	2	3	1	3	3	1	2	1	3
PAV_23566	Bb07	79.4	Dominant	Redundant		TGCAGTCACCGGAGAAGTATATATATATTGGGCTTTGGTAGACCCAAAAGAGGAAAAGCAACAACTTAACTGGACTGGAGGACTTTTACT	0	0	0	0	0	0	0	0	0	0	0	0	0	0	0	0	0	0	0	0	0	0	0	0	0	0	0	0	0	0	0	0	0	0	0	0	0	0	0	0	0	0	4
SNP_230	Bb07	80	Codominant	Skeleton		TGCAGTTCTTCCTCCTCTGGGATCCAGATCCATTTATAAACCCTGGGGTAGAGAAAAAGGAAAAATCAATAATCATTAATGATACATACT	2	3	3	2	1	3	3	2	3	2	1	3	3	1	1	2	3	1	3	3	3	3	3	2	2	3	3	3	2	3	1	3	1	3	2	3	1	3	3	1	2	1	3
PAV_24812	Bb07	80	Dominant	Redundant		TGCAGATGCATCAACATTCATCAGTCAAAAAGCGCAACAAAAACACAAAATCAGAAGGAAAAAAATCGGAGTCCAAAAAACTACCATTGA	0	0	0	0	0	0	0	0	0	0	0	0	0	0	0	0	0	0	0	0	0	0	0	0	0	0	0	0	0	0	0	0	0	0	0	0	0	0	0	0	0	0	4
SNP_18360	Bb07	80.8	Codominant	Skeleton	Yes	TGCAGTTTTGATGGAATAAATCAGAATTTAGAAGACTGTCCATATTATCAGTTGGAGATAAAAGGTCTCTAAATTGTCATTTAGAATTCA	2	3	3	2	1	3	3	2	3	2	1	3	3	1	1	2	3	1	3	3	3	3	3	2	2	3	3	3	2	3	1	3	1	3	2	3	1	3	3	1	2	1	3
PAV_13533	Bb07	80.8	Dominant	Redundant	Yes	TGCAGTGAATTTTTTTATTGGAATTAATTTTGCAAGCTAACTTCAAATACTATGAAATATGAAATACGTAACATTCTGTTGGAATTCCAG	0	0	0	0	0	0	0	0	0	0	0	0	0	0	0	0	0	0	0	0	0	0	0	0	0	0	0	0	0	0	0	0	0	0	0	0	0	0	0	0	0	0	5
PAV_24131	Bb07	80.8	Dominant	Redundant	Yes	TGCAGTGAATTTTTTTATTGGAATTAATTTTGCAAGCTAACTTCAAATACTATGAAATATGAAATACGTACACATTCTGTTGGAATTCCA	0	0	0	0	0	0	0	0	0	0	0	0	0	0	0	0	0	0	0	0	0	0	0	0	0	0	0	0	0	0	0	0	0	0	0	0	0	0	0	0	0	0	4
SNP_1145	Bb07	81.4	Codominant	Skeleton	Yes	TGCAGTGATATCCCCATCGTAAATGCACTGAAGAGAGGTGTGCGGGTGATTGAGTTGGACATATGGCCTAATGCATCAAAGGATAGTATA	2	2	3	2	1	3	3	2	3	2	1	3	3	1	1	2	3	1	3	3	3	3	3	2	2	3	3	3	2	3	1	3	1	3	2	3	1	3	3	1	2	1	3
PAV_23940	Bb07	81.4	Dominant	Redundant	Yes	TGCAGGTTAAAGCAATGTACTTGATGGAAGTGCAACCCTTATGTTAAAGATTTAGGCTATACGTTTAAGGCATTGTACTTGATGTAACTA	0	0	0	0	0	0	0	0	0	0	0	0	0	0	0	0	0	0	0	0	0	0	0	0	0	0	0	0	0	0	0	0	0	0	0	0	0	0	0	0	0	0	4
SNP_10982	Bb07	82.2	Codominant	Skeleton		TGCAGGTTAACAGTGATTTCTTTTTCCTTTAGTTGTATAACAATTTGCTTTCAAGTTTATATTTCTCATATCCCCCTTTACGTTTTTTTT	2	2	3	2	1	3	1	2	3	2	1	3	3	1	1	2	3	1	3	3	3	3	3	2	2	3	3	3	2	3	1	3	1	3	2	3	1	3	3	1	2	1	3
SNP_13457	Bb07	82.5	Codominant	Skeleton	Yes	TGCAGAGGAGACTTTACAGGTAAAATTTATACCATAAATCAACTAATTAATGCTTGTAGTTGATCTAAGCATTATTCCGCTCATTTTCAG	2	3	3	2	1	3	1	2	3	2	1	3	3	1	1	2	3	1	3	3	3	3	3	2	2	3	3	3	2	3	1	3	1	3	2	3	1	3	3	1	2	1	3
SNP_10695	Bb07	83.7	Codominant	Skeleton	Yes	TGCAGATATGCATATGGCAATGTTTCTCCCAAAATAGATGTTTATGCTTTTGGAGTTGTTCTTTATGAACTAATTTCTGCTAAAGAAGCA	2	3	3	2	1	3	1	2	2	2	1	3	3	1	1	2	3	1	3	3	3	3	3	2	3	3	3	3	2	3	1	3	1	3	2	3	1	3	3	1	2	1	3
SNP_3064	Bb07	83.7	Codominant	Redundant		TGCAGCAAATCCAGGTTATCATCATCATTATTTAAAAGCTTACAATCTAAAAGTTTAAGATAAGATCACCAATCCATTTCCTTGCAAATG	2	3	3	2	1	3	1	2	2	2	1	3	3	1	1	2	3	1	3	3	3	3	3	2	3	3	3	3	2	3	1	3	1	3	2	3	1	3	3	1	2	1	3
SNP_10731	Bb07	83.9	Codominant	Skeleton	Yes	TGCAGACATCTACAGAGCGGCCAACAGCCACAATGCAACGCAAATGTGCTATAGCACTCAATTGAAAACTCTTGAGAAATTATGTTTAAT	2	3	3	2	1	3	1	2	2	2	1	3	3	1	1	2	3	1	3	3	3	3	3	2	3	3	3	3	2	3	1	3	1	3	2	3	1	3	3	1	2	1	3
SNP_19639	Bb07	83.9	Codominant	Redundant	Yes	TGCAGAAAAAAGCAAAGAAGATTGGGAAGCAAAAGGCTGAAGAAAATATAAATGCTGAGACATATATTATAGGATCATCAGAACAAGCAT	2	3	3	2	1	3	1	2	2	2	1	3	3	1	1	2	3	1	3	3	3	3	3	2	3	3	3	3	2	3	1	3	1	3	2	3	1	3	3	1	2	1	3
SNP_20886	Bb07	83.9	Codominant	Redundant		TGCAGCAGCACAATCCTTTCCACGCGACGGAATCGAGCCTCCAGCTCGACGGCATCAGTTTGACCCCAAGCCTCCTCTTTCAGACCCTCC	2	3	3	2	1	3	1	2	2	2	1	3	3	1	1	2	3	1	3	3	3	3	3	2	3	3	3	3	2	3	1	3	1	3	2	3	1	3	3	1	2	1	3
SNP_16075	Bb07	83.9	Codominant	Redundant	Yes	TGCAGCAGACAAGTATGGCTTGAGTAGGCTTAGATTGATGTGTGAATCTCGTCTATGTAAGGACATTTGTGTGAATTCTGTAGCCAATAT	2	3	3	2	1	3	1	2	2	2	1	3	3	1	1	2	3	1	3	3	3	3	3	2	3	3	3	3	2	3	1	3	1	3	2	3	1	3	3	1	2	1	3
PAV_20578	Bb07	83.9	Dominant	Redundant	Yes	TGCAGATGAACCATTTTGAATTCAAGTGAGAAGATGATTTAAGAGAAATGTCAGTATGCCAATTTAAGACAAATAACAGTCTGGCCAAAA	0	0	0	0	0	0	0	0	0	0	0	0	0	0	0	0	0	0	0	0	0	0	0	0	0	0	0	0	0	0	0	0	0	0	0	0	0	0	0	0	0	0	5
SNP_4553	Bb07	84.5	Codominant	Skeleton		TGCAGTTCTTTATTTGTCCTCTTGCTCCTTTCTTTTGTAATTCATAACTTCATCCTCTCTTCACTCTTTCTTTCTAAAGGGCCAGTTCAC	2	3	3	2	1	3	1	2	2	2	1	3	3	1	1	2	3	1	3	3	3	3	3	2	3	3	3	3	2	3	1	3	1	3	2	3	1	3	3	1	2	1	3
SNP_19423	Bb07	84.8	Codominant	Skeleton		TGCAGATATATTTGGGTTCTTATTATATAGACTCATCATCTTCCATTTTTCAATACCAATTGTAGGTGTGTTATCAGATATTGATTGATT	2	3	3	2	1	3	1	2	2	2	1	3	3	1	1	2	3	1	3	3	3	3	3	2	3	3	3	3	2	3	1	3	1	3	2	3	1	3	3	1	2	1	3
PAV_33964	Bb07	84.8	Dominant	Redundant		TGCAGTCATAAGGGAACAGAAAAAAAGGAGTGAGATTAATTGACATATAAAGCAACATTTTGATGTGATTTATTTATTATGTAAATATGT	0	0	0	0	0	0	0	0	0	0	0	0	0	0	0	0	0	0	0	0	0	0	0	0	0	0	0	0	0	0	0	0	0	0	0	0	0	0	0	0	0	0	4
PAV_24739	Bb07	84.8	Dominant	Redundant		TGCAGTCATAATTTGATGAGAAAAATACTTGTGCATTGACCGTGTAAAAAATTTTATACCGTGATCCAATTATATATCGCAAAAGTTTGT	0	0	0	0	0	0	0	0	0	0	0	0	0	0	0	0	0	0	0	0	0	0	0	0	0	0	0	0	0	0	0	0	0	0	0	0	0	0	0	0	0	0	4
SNP_324	Bb07	85.3	Codominant	Skeleton	Yes	TGCAGTTTGGCATTCAAATGCCCCTGGAGGAAGCAGATCAAATTCTATACCAAGTAGTGGACCATCTTCCAGATAATGCCTTCCTAATTG	2	3	3	2	1	3	1	2	2	2	1	3	3	1	1	2	3	1	3	3	3	3	3	2	3	3	3	3	2	3	1	3	1	3	2	3	1	3	3	1	2	1	3
PAV_17355	Bb07	85.3	Dominant	Redundant		TGCAGTCATAATTTGATGAGAAAAATACTTGTGCATTGACCGTGTAAAAAATTTTATACCGTGATCCAATCATAATCCACTATATATATC	0	0	0	0	0	0	0	0	0	0	0	0	0	0	0	0	0	0	0	0	0	0	0	0	0	0	0	0	0	0	0	0	0	0	0	0	0	0	0	0	0	0	5
SNP_9463	Bb07	85.6	Codominant	Skeleton	Yes	TGCAGGTTGGACTTTGGAGGCAACAGCAGCAGCACCAATGAGGACAGTTAGAGCTGAGCGGCGAGAGATTGGGGCAATATCAACATCATG	2	3	3	2	1	3	1	2	2	2	1	3	3	1	1	2	3	1	3	3	3	3	3	2	3	3	3	3	2	3	1	3	1	3	2	3	1	3	3	1	2	1	3
SNP_7443	Bb07	*	Codominant	Attached	Yes	TGCAGCAGAACAAGATCCTGAAAGTCATCCGGAAGAACTTGGTCAAGAAGTGCGTTGAGCTTTTCTTTGAAATTGCTGAAAACAAGGAAG	2	3	3	2	1	3	1	3	2	2	1	3	3	1	1	2	3	1	3	3	3	3	3	2	3	3	3	3	2	3	1	3	1	3	2	3	1	3	3	1	2	1	3
PAV_122	Bb07	*	Dominant	Attached		TGCAGAAATTAAAATAATACTAAAAATATTATGATATTAATATCAAATGCATTTTCTTAATAGTTAATGCTAGTTTTTTTTGAGTAAAAT	0	0	0	0	0	0	0	0	0	0	0	0	0	0	0	0	0	0	0	0	0	0	0	0	0	0	0	0	0	0	0	0	0	0	0	0	0	0	0	0	0	0	5
SNP_16485	Bb07	*	Codominant	Attached	Yes	TGCAGTGGTAAGATATTTGTCACTGTTCCCCCGGATCATTTTGGGCCCATCCCTCCTGAAAACGACCCCACCAGGAATCGTGGTGTTCTT	2	3	3	2	1	3	1	3	2	2	1	3	3	1	1	2	3	1	3	3	3	3	3	2	3	3	3	3	2	3	1	3	1	3	2	3	1	3	3	1	2	1	3
SNP_18283	Bb07	*	Codominant	Attached	Yes	TGCAGTGCTTTCTCTCTTTAGTTCTTCCTCAATTGAACTTTCAGTTGAAAATGACAAGGTAAGATTGCTAGATTGTACCATTGGCAGCAA	2	3	3	2	1	3	1	3	2	2	1	3	3	1	1	2	3	1	3	3	3	3	3	2	3	3	3	3	2	3	1	3	1	3	2	3	1	3	3	1	2	1	3
PAV_10850	Bb07	*	Dominant	Attached	Yes	TGCAGTCATAAGGGAACATTTTGATGTGATTTATTTATTATGTAAATATGTTCAATGAATCTCTAGGGATACGTGTAAAGAAAGTCTCAT	0	0	0	0	0	0	0	0	0	0	0	0	0	0	0	0	0	0	0	0	0	0	0	0	0	0	0	0	0	0	0	0	0	0	0	0	0	0	0	0	0	0	5
SNP_11311	Bb07	85.9	Codominant	Skeleton		TGCAGATATAATATGAATGAATGATGAGAAAAGATAAATTAAGATATTGAAAGGAAAATATATAAAAGAATAGTGGAACCTGTAATTTGA	2	3	3	2	1	3	1	2	2	2	1	3	3	1	1	2	3	1	3	3	3	3	3	2	3	3	3	3	2	3	1	3	1	3	2	3	1	3	3	1	2	1	3
PAV_21910	Bb07	85.9	Dominant	Redundant		TGCAGAATAAATGTAGTTTTACTGAGATGTAGAGCATTTCTTATCCAACATCTTAGAGTCGATTCTTAGACTCAACATCAGTACAAATAA	0	0	0	0	0	0	0	0	0	0	0	0	0	0	0	0	0	0	0	0	0	0	0	0	0	0	0	0	0	0	0	0	0	0	0	0	0	0	0	0	0	0	5
SNP_14672	Bb08	0	Codominant	Skeleton	Yes	TGCAGATGACTGTGAATTGACATTTGGATCATCGGGTTTCTTGTCCTTGGATCCTGAAGAAGAAACTGGAGGAGACTGATAATTCAAAGG	2	2	0	2	2	2	1	1	2	1	2	1	1	1	1	3	3	1	2	3	3	3	2	1	3	2	1	3	3	2	1	3	3	1	2	3	3	3	3	3	1	1	3
PAV_8899	Bb08	0	Dominant	Redundant	Yes	TGCAGCAAACGTGTTTCATCGTGATTTGAAGCCAAAAAATATTCTTGCTAATGCGGATTGCAAACTAAAAATATGCGATTTTGGCCTTGC	0	0	0	0	0	0	0	0	0	0	0	0	0	0	0	0	0	0	0	0	0	0	0	0	0	0	0	0	0	0	0	0	0	0	0	0	0	0	0	0	0	0	5
PAV_3303	Bb08	0	Dominant	Redundant		TGCAGTTCAAGAAAAAAAAATTGCCACATTCTTATCATAAGAATTTATAAAGTTGGAAAGTTGTAAAAGACTTTTGCTTTTAACCCGGCA	0	0	0	0	0	0	0	0	0	0	0	0	0	0	0	0	0	0	0	0	0	0	0	0	0	0	0	0	0	0	0	0	0	0	0	0	0	0	0	0	0	0	5
PAV_5769	Bb08	0	Dominant	Redundant		TGCAGTATAAAAGTCAAAATAAGGGATTCCAACAGTGTGTGTATGTATATATATAGAGAGAGTAAACCGAACCTAATTCAATCAATGTCA	0	0	0	0	0	0	0	0	0	0	0	0	0	0	0	0	0	0	0	0	0	0	0	0	0	0	0	0	0	0	0	0	0	0	0	0	0	0	0	0	0	0	5
PAV_14374	Bb08	0	Dominant	Redundant		TGCAGTGGTATGAAACTTTTTTTTAAAATTTCACAGATACCTGGAAGGGCAAAGAAACCCAAGTCTTTCTTTGGCAACTTGTTCTTGCTA	0	0	0	0	0	0	0	0	0	0	0	0	0	0	0	0	0	0	0	0	0	0	0	0	0	0	0	0	0	0	0	0	0	0	0	0	0	0	0	0	0	0	5
PAV_17367	Bb08	0	Dominant	Redundant	Yes	TGCAGTAGAAACCCAAGAAAAAATATTATTTTTATACAAAGAGATTTGACCAATATAAGAAATTAGTTTCATTGGGCTAAAGAAAAACCT	0	0	0	0	0	0	0	0	0	0	0	0	0	0	0	0	0	0	0	0	0	0	0	0	0	0	0	0	0	0	0	0	0	0	0	0	0	0	0	0	0	0	5
PAV_19181	Bb08	0	Dominant	Redundant	Yes	TGCAGGGTAAGTTACACCAAGGAAAACTCTTCAACATATTGGTGCTTCTTGGGCAATTACAACCTTAAATATTTTGTATTTTACAAAAAT	0	0	0	0	0	0	0	0	0	0	0	0	0	0	0	0	0	0	0	0	0	0	0	0	0	0	0	0	0	0	0	0	0	0	0	0	0	0	0	0	0	0	5
PAV_20929	Bb08	0	Dominant	Redundant	Yes	TGCAGTGTTAACCAATTGATTTTGCTTAGAATAATACAAAAATACAATATGAACAGTACAGACATTGCTGTTGTGAGTATTTTTTTACCG	0	0	0	0	0	0	0	0	0	0	0	0	0	0	0	0	0	0	0	0	0	0	0	0	0	0	0	0	0	0	0	0	0	0	0	0	0	0	0	0	0	0	5
PAV_18857	Bb08	0	Dominant	Redundant		TGCAGGGCCCAACAAGTACTTCTGTTTCAGATCCTATATATATATATATCCAATCCCACGTGTGCCCCTCTCCTTTATCTAATTATTATT	0	0	0	0	0	0	0	0	0	0	0	0	0	0	0	0	0	0	0	0	0	0	0	0	0	0	0	0	0	0	0	0	0	0	0	0	0	0	0	0	0	0	5
SNP_6283	Bb08	1.7	Codominant	Skeleton	Yes	TGCAGCTCGGCGTGGCGAAAGACATCCTGGTAGGAATACTTGTAAATCTGAAACCTTCTATGTAGGGAATGAGCTTCCTTACAGTGCCTA	2	3	3	2	2	2	1	1	3	1	2	1	1	1	1	3	3	1	3	3	3	3	2	3	3	2	1	3	3	2	1	3	3	1	3	3	3	3	3	3	1	3	3
SNP_15835	Bb08	1.7	Codominant	Redundant	Yes	TGCAGTTCCTTTACAGTCATAACAAGTGAGGCAATGTCTATGGTCATATAGTATATCCTCTTTTCATTGTTGGTTTTAGTCTCACTATGG	2	3	3	2	2	2	1	1	3	1	2	1	1	1	1	3	3	1	3	3	3	3	2	3	3	2	1	3	3	2	1	3	3	1	3	3	3	3	3	3	1	3	3
SNP_17755	Bb08	1.7	Codominant	Redundant	Yes	TGCAGCCTTGGACTTAAGGCTAGCATATTCATCTATGGCTTTAGCTGAAGATAAAAAAAGATAAACATAATGTTCATCGGACTTACCATG	2	3	3	2	2	2	1	1	3	1	2	1	1	1	1	3	3	1	3	3	3	3	2	3	3	2	1	3	3	2	1	3	3	1	3	3	3	3	3	3	1	3	3
SNP_8373	Bb08	1.7	Codominant	Redundant	Yes	TGCAGTATTTAGAGTACGAAAATAGAAAGGCAAAAATGGTCAGATAATTTTACAAAATATTTGGTTTCAATTTAAGAATTCATAACTCTT	2	3	3	2	2	2	1	1	3	1	2	1	1	1	1	3	3	1	3	3	3	3	2	3	3	2	1	3	3	2	1	3	3	1	3	3	3	3	3	3	1	3	3
SNP_5863	Bb08	1.7	Codominant	Redundant	Yes	TGCAGGCTGCTGAAGAAAACTATGTTGATGATAGAATAAGTCCCTTTGAGTAAAACTAATAGAGGTTTCCAATAGTGTCTCCCAAGTATC	2	3	3	2	2	2	1	1	3	1	2	1	1	1	1	3	3	1	3	3	3	3	2	3	3	2	1	3	3	2	1	3	3	1	3	3	3	3	3	3	1	3	3
SNP_9544	Bb08	1.7	Codominant	Redundant	Yes	TGCAGTAACATTTGTTCCAGAACTGTTTACTTAATTAATAAACCAAGTTGTTTAGTCCTCTCAGTCATTTAATTTTTTTACCCTGGGAAG	2	3	3	2	2	2	1	1	3	1	2	1	1	1	1	3	3	1	3	3	3	3	2	3	3	2	1	3	3	2	1	3	3	1	3	3	3	3	3	3	1	3	3
SNP_11336	Bb08	1.7	Codominant	Redundant	Yes	TGCAGTCCTCCTCACATCATCACTCACGTCAGACACAGCAAAGTGCAGTAACTGGCGAATGGCCTTATTGTTTGCTGTTCCCCTATATGC	2	3	3	2	2	2	1	1	3	1	2	1	1	1	1	3	3	1	3	3	3	3	2	3	3	2	1	3	3	2	1	3	3	1	3	3	3	3	3	3	1	3	3
SNP_23066	Bb08	2	Codominant	Skeleton		TGCAGACATTTTGGAGCCCGAAAATGTTTCTCCTTGATAACTGCATATTCCCAAATGTTGAATGCACACACCACAATGTGGATATTGCTC	2	3	3	2	2	2	1	1	3	1	2	1	1	1	1	3	3	1	3	3	3	3	2	3	3	2	1	3	3	2	1	3	3	1	3	3	3	3	3	3	1	3	3
SNP_15530	Bb08	2	Codominant	Redundant	Yes	TGCAGGTGATGTAAATACAGCACCAGCTATGCGCGATTCAACCTTGGGATCAAGCAGAGCCTAAAATCAAAACCTAAAACATTAATACTA	2	3	3	2	2	2	1	1	3	1	2	1	1	1	1	3	3	1	3	3	3	3	2	3	3	2	1	3	3	2	1	3	3	1	3	3	3	3	3	3	1	3	3
SNP_10906	Bb08	2	Codominant	Redundant	Yes	TGCAGAGCATCAAACCATTTAACCTACAGAATTGTTTGCTTTGCTGTCTGCTTTAATTTATGCATAGAATGCGAAATGGTAACTTACAAT	2	3	3	2	2	2	1	1	3	1	2	1	1	1	1	3	3	1	3	3	3	3	2	3	3	2	1	3	3	2	1	3	3	1	3	3	3	3	3	3	1	3	3
SNP_14820	Bb08	2	Codominant	Redundant	Yes	TGCAGCACTGCCTGAAGCTACGTTCCCAGCAAACCACTTAATGTACCCATCTTTCTCTTTGGAATGCCCAAAAATGCTTTTGAAGTAACC	2	3	3	2	2	2	1	1	3	1	2	1	1	1	1	3	3	1	3	3	3	3	2	3	3	2	1	3	3	2	1	3	3	1	3	3	3	3	3	3	1	3	3
PAV_24914	Bb08	2	Dominant	Redundant		TGCAGTGGTATGAAACTTTTTTTTTAAAATTTCACAGATACCTGGAAGGGCAAAGAAACCCAAGTCTTTCTTTGGCAACTTGTTCTTGCT	0	0	0	0	0	0	0	0	0	0	0	0	0	0	0	0	0	0	0	0	0	0	0	0	0	0	0	0	0	0	0	0	0	0	0	0	0	0	0	0	0	0	4
PAV_23437	Bb08	2	Dominant	Redundant	Yes	TGCAGGCTGGAATATTAGCAGTGTTCCGACATTTTTCTTTGTTAAGAATGGCAAAGAGGTTGACAGTGTGGTGGAAAATTTTTCTGCCTA	0	0	0	0	0	0	0	0	0	0	0	0	0	0	0	0	0	0	0	0	0	0	0	0	0	0	0	0	0	0	0	0	0	0	0	0	0	0	0	0	0	0	4
PAV_23916	Bb08	2	Dominant	Redundant	Yes	TGCAGTTTACTAAATTTTGGAGTTAGAAACAAGAAATGTCAGAAGATGGTTAGGTTTCACTTTTCAGGTAGAAACGGTGAAAGATCAGTC	0	0	0	0	0	0	0	0	0	0	0	0	0	0	0	0	0	0	0	0	0	0	0	0	0	0	0	0	0	0	0	0	0	0	0	0	0	0	0	0	0	0	4
SNP_19237	Bb08	2.6	Codominant	Skeleton	Yes	TGCAGGCTAAAGAGTCAAAACCAGAGCCACCTAATGAGAAAGAAGAGCCGAAATTTCAACCATTTACGGGGAAGAAGTATTCTTTACGGG	2	1	3	2	2	2	1	1	3	1	2	1	1	1	1	3	3	1	3	3	3	3	2	3	3	2	1	3	3	2	1	3	3	1	3	3	3	3	3	3	1	3	3
SNP_11553	Bb08	2.8	Codominant	Skeleton	Yes	TGCAGAGATACCAAAAGATTCAACCGGCAAATGCCTCCCGAATGCTTTAAACCGCAATTCTAAAACCCAATCATCATCACGGTCTTGGGT	2	1	3	2	2	2	1	1	3	1	2	1	1	1	1	3	3	1	3	3	3	3	2	3	3	2	1	3	3	2	1	3	3	1	3	3	3	3	3	3	1	3	3
PAV_24970	Bb08	2.8	Dominant	Redundant		TGCAGTTCAAGAAAAAAAAAATTGCCACATTCTTATCATAAGAATTTATAAAGTTGGAAAGTTGTAAAAGACTTTTGCTTTTAACCCGGC	0	0	0	0	0	0	0	0	0	0	0	0	0	0	0	0	0	0	0	0	0	0	0	0	0	0	0	0	0	0	0	0	0	0	0	0	0	0	0	0	0	0	4
PAV_23727	Bb08	2.8	Dominant	Redundant		TGCAGTTTGACAGATATCGATTGACTTCCACATAAAACACCCCCCCTCTAGAAAAGAATTGCGTTTTGACTAGCTTTCTTTAAATCATAT	0	0	0	0	0	0	0	0	0	0	0	0	0	0	0	0	0	0	0	0	0	0	0	0	0	0	0	0	0	0	0	0	0	0	0	0	0	0	0	0	0	0	4
SNP_18835	Bb08	3.4	Codominant	Skeleton	Yes	TGCAGCTAGGAGCAATTTAAACCCAGTTTCACTTGAATTAGGAGGCAAGTCTCCTCTCATTGTTTTCGATGATGCTGATGTAGACAAAGC	2	3	2	2	2	2	1	1	3	1	2	1	1	1	1	3	3	1	3	3	3	3	2	3	3	2	1	3	3	2	1	3	3	1	3	3	3	3	3	3	1	3	3
SNP_2555	Bb08	3.7	Codominant	Skeleton	Yes	TGCAGGTATGGAATCCACGTGCAAATAAAGAGTGCTTTGCTCCTTCTATTCTTGAAATTCTAGGAATCATAGATAACTCTCTGGAAGCGT	2	3	2	2	2	2	1	1	3	1	2	1	1	1	1	3	3	1	3	3	3	3	2	3	3	2	1	3	3	2	1	3	3	1	3	3	3	3	3	3	1	3	3
SNP_4310	Bb08	4.5	Codominant	Skeleton		TGCAGGCAAGTTCTCTATTGATATTATGAATAAATGAATTCAGAGGGACATTTTTTTATTTTCACTTTATTTTATCTGTAGAATAGAAGA	2	3	3	2	2	2	1	1	3	1	2	1	1	1	1	3	3	1	3	3	3	3	2	3	3	2	1	3	3	2	1	3	3	1	3	3	3	3	3	3	1	2	3
SNP_14892	Bb08	4.8	Codominant	Skeleton	Yes	TGCAGTTACTCTAACCTCAATGTTGGGCTGTCTGCTAACAAAGGTTTTGTTTCATTAAACAACAGGTCTGGTCTATTGGAAAGGCAGCAA	2	3	3	2	2	2	1	1	3	1	2	1	1	1	1	3	3	1	3	3	3	3	2	3	3	2	1	3	3	2	1	3	3	1	3	3	3	3	3	3	1	3	3
SNP_8051	Bb08	4.8	Codominant	Redundant	Yes	TGCAGATAATTCAATTAGTGATATATTTAAGAGACCAAGGCACTGAATCAAGCACCCCAACAATCTGACTGAAATTATAAGTGACTACTA	2	3	3	2	2	2	1	1	3	1	2	1	1	1	1	3	3	1	3	3	3	3	2	3	3	2	1	3	3	2	1	3	3	1	3	3	3	3	3	3	1	3	3
SNP_6467	Bb08	4.8	Codominant	Redundant		TGCAGACAGTTAGGCCAGCCATTGGTCACTGGTTCTGTATTATTAATTTTCTCTATTTATTTCTCCCTAATACTGAGACTATGTTTTTAT	2	3	3	2	2	2	1	1	3	1	2	1	1	1	1	3	3	1	3	3	3	3	2	3	3	2	1	3	3	2	1	3	3	1	3	3	3	3	3	3	1	3	3
SNP_2008	Bb08	4.8	Codominant	Redundant	Yes	TGCAGAAATATAGGCGCAGGATCTATGATTTGGTTCATAAATGGTACTTGGGCAATAACTTTTAAGTCTGTTATTTAAATTTGATCAACT	2	3	3	2	2	2	1	1	3	1	2	1	1	1	1	3	3	1	3	3	3	3	2	3	3	2	1	3	3	2	1	3	3	1	3	3	3	3	3	3	1	3	3
SNP_20845	Bb08	4.8	Codominant	Redundant	Yes	TGCAGGAATAACAACAATCAGTCAACCGCTAAAATATAGATATTTGTGAGACGCAAAAGAGATATTTGAGACAGATTGATAAAATATATA	2	3	3	2	2	2	1	1	3	1	2	1	1	1	1	3	3	1	3	3	3	3	2	3	3	2	1	3	3	2	1	3	3	1	3	3	3	3	3	3	1	3	3
SNP_12336	Bb08	4.8	Codominant	Redundant	Yes	TGCAGTGGGAAAGAATCAAAGTGAATTATCCACGGTGAGCACTCTATTTTAGGGAAGGGGATAGTGTTTGTTTCCGTGTTTTAAACTAAC	2	3	3	2	2	2	1	1	3	1	2	1	1	1	1	3	3	1	3	3	3	3	2	3	3	2	1	3	3	2	1	3	3	1	3	3	3	3	3	3	1	3	3
SNP_10468	Bb08	4.8	Codominant	Redundant	Yes	TGCAGGAAGAAGCCTAAGAGGCGTCTTGTAACCAGGAACTGTAGGGGGAAGTAAATCAGCATCAACGGGAAGTATTCCAGTACCCCACCA	2	3	3	2	2	2	1	1	3	1	2	1	1	1	1	3	3	1	3	3	3	3	2	3	3	2	1	3	3	2	1	3	3	1	3	3	3	3	3	3	1	3	3
SNP_9012	Bb08	4.8	Codominant	Redundant		TGCAGCAAGACCTGGTTTGATAAAGGAAAAATCAACCGAGGACCCTTCTCCTGTTGACTGGTCTGATACATTGTTTGTTCTTAGGTTCGT	2	3	3	2	2	2	1	1	3	1	2	1	1	1	1	3	3	1	3	3	3	3	2	3	3	2	1	3	3	2	1	3	3	1	3	3	3	3	3	3	1	3	3
SNP_14697	Bb08	4.8	Codominant	Redundant	Yes	TGCAGCTGTTTTCGGCTTCAAACACATCTTAACCAGGTCTTCCTCTTTCTTGTTGAGAATTGATATGAGAGAGTCCACTATGGCCATCTC	2	3	3	2	2	2	1	1	3	1	2	1	1	1	1	3	3	1	3	3	3	3	2	3	3	2	1	3	3	2	1	3	3	1	3	3	3	3	3	3	1	3	3
SNP_12991	Bb08	5.7	Codominant	Skeleton	Yes	TGCAGTGGTTCCCGGCACTGGCTTTGAGTAAATCCTAAGAGCATTCTCACAATACGACTTTGACTCGCGAAGCTTCCCAGTCCTGTGGTA	2	3	3	2	2	2	1	1	3	1	2	1	1	1	1	3	3	1	3	3	3	3	2	3	3	2	1	3	3	2	1	3	3	1	3	3	3	3	3	3	1	3	3
SNP_1559	Bb08	5.7	Codominant	Redundant	Yes	TGCAGCCTCGGACGCTTCGAAGAAGCCCTCCCCGTCCTCCAACGTGCCATCCAGGTCCCCGACGTCACCCGCGGCCCCGATCACGCCCTC	2	3	3	2	2	2	1	1	3	1	2	1	1	1	1	3	3	1	3	3	3	3	2	3	3	2	1	3	3	2	1	3	3	1	3	3	3	3	3	3	1	3	3
SNP_16000	Bb08	5.7	Codominant	Redundant	Yes	TGCAGAGGAGATTGCTGGTGGCTTGACAGAGGTTTCGGCGGTTTTTGAATCGGTGGATGAGCCGGAGGAGGCACTGAAGCTGTTGAACAG	2	3	3	2	2	2	1	1	3	1	2	1	1	1	1	3	3	1	3	3	3	3	2	3	3	2	1	3	3	2	1	3	3	1	3	3	3	3	3	3	1	3	3
PAV_16093	Bb08	5.7	Dominant	Redundant		TGCAGAATCGTGAGTTAATATTATTTGTGTTCGTTATTTTCAAACACATACAAACATTTCTACATTTGTCTCATAATGCATTCATTCCAA	0	0	0	0	0	0	0	0	0	0	0	0	0	0	0	0	0	0	0	0	0	0	0	0	0	0	0	0	0	0	0	0	0	0	0	0	0	0	0	0	0	0	5
PAV_12166	Bb08	*	Dominant	Attached	Yes	TGCAGTCAAATGCTCTACCACTGAGCTATGGACCCTTCGCTGTTCAATTACTCTAAAAGAAACTATTCATAAATATTTTTATCTAATTTT	0	0	0	0	0	0	0	0	0	0	0	0	0	0	0	0	0	0	0	0	0	0	0	0	0	0	0	0	0	0	0	0	0	0	0	0	0	0	0	0	0	0	5
SNP_7177	Bb08	5.9	Codominant	Skeleton		TGCAGGGCGTGGTGGGCGTCTTTGACGTTAGTGGCGATTTGGAGGATGAGTTGTTGGTCCAATGAGTTGGAGTTAGCAGTGTGGCCGGAG	2	3	3	2	2	2	1	1	3	1	2	3	1	1	1	3	3	1	3	3	3	3	2	3	3	2	1	3	3	2	1	3	3	1	3	3	3	3	3	3	1	3	3
SNP_15807	Bb08	5.9	Codominant	Redundant		TGCAGGTTATGTGGACAAGAAAAATTGCTCCCAGTCTGTTTCTACTGAATTCTCAACTATCCAATTCGAATTAGTTGGTCTTGGTCGATA	2	3	3	2	2	2	1	1	3	1	2	3	1	1	1	3	3	1	3	3	3	3	2	3	3	2	1	3	3	2	1	3	3	1	3	3	3	3	3	3	1	3	3
SNP_690	Bb08	5.9	Codominant	Redundant	Yes	TGCAGCTGATGTAATGTGGAAGCTATAAGGTTACAATCACTAAACATACGTGGGTTCGGATTACTGCAATATATGTTTAGGTGGATTTTA	2	3	3	2	2	2	1	1	3	1	2	3	1	1	1	3	3	1	3	3	3	3	2	3	3	2	1	3	3	2	1	3	3	1	3	3	3	3	3	3	1	3	3
SNP_9924	Bb08	6.2	Codominant	Skeleton	Yes	TGCAGGGGACCGACAATTTTTTCTGAGAAAAGAGTAGAGGTTGATAGCAAACCTCTTCAGAAAAGATGAGTTCCACTTGGCCTTTACGTG	2	3	3	2	2	2	1	1	3	1	2	3	1	1	1	3	3	1	3	3	3	3	2	3	3	2	1	3	3	2	1	3	3	1	3	3	3	3	3	3	1	3	3
SNP_10706	Bb08	7.1	Codominant	Skeleton		TGCAGCCTCAGAGAGACCCTACTCATTCAATTATTGTAAAAGGCAACCTTCCTTTTACCATTCCAATATATTGCTGCCAGTAATTGCATT	2	3	3	2	2	2	1	1	3	1	2	3	1	1	1	3	3	1	3	3	3	3	2	3	3	2	1	3	3	2	1	3	3	1	3	3	3	3	3	3	1	3	3
SNP_8309	Bb08	7.1	Codominant	Redundant	Yes	TGCAGCAAGATCATTGTCCGAAGCCAGGACAACTTTATCATTTTCCTCATCTTCATACTACAAACAAATTGACCAGATTGCGTTAGGAAA	2	3	3	2	2	2	1	1	3	1	2	3	1	1	1	3	3	1	3	3	3	3	2	3	3	2	1	3	3	2	1	3	3	1	3	3	3	3	3	3	1	3	3
SNP_19942	Bb08	7.1	Codominant	Redundant	Yes	TGCAGCTGCTACTTTAGCTAATGGAGTGTCTGGCCATCACGATGCTGGGGAAGAAACCAAGCTTACTTGTCAGGCTTCTGACAGTTTGAA	2	3	3	2	2	2	1	1	3	1	2	3	1	1	1	3	3	1	3	3	3	3	2	3	3	2	1	3	3	2	1	3	3	1	3	3	3	3	3	3	1	3	3
PAV_23694	Bb08	7.1	Dominant	Redundant	Yes	TGCAGAATAAGGCCCCTTCAAAACCCAGTTAAGACCAAATAAAATAAGGTCAATTCTCAAACAGAACAATTTGTTATAATATATTAATTG	0	0	0	0	0	0	0	0	0	0	0	0	0	0	0	0	0	0	0	0	0	0	0	0	0	0	0	0	0	0	0	0	0	0	0	0	0	0	0	0	0	0	4
PAV_23937	Bb08	7.1	Dominant	Redundant	Yes	TGCAGCAAATGAGGCTGGAAGAAGGTTCGCTTGAAGTTCTTGATGAGGAAAACAAACCAACTTCATCTCCTGAAGAACTTGAGTCGGACA	0	0	0	0	0	0	0	0	0	0	0	0	0	0	0	0	0	0	0	0	0	0	0	0	0	0	0	0	0	0	0	0	0	0	0	0	0	0	0	0	0	0	4
SNP_16507	Bb08	7.3	Codominant	Skeleton		TGCAGAGTTGTATATACTTTGTGGTCCCAGCTATGCTTCAAAAGCATCACTCCTCATTTCTCATTCCACAGTCACCGTTTGTATGCTTTG	2	3	3	2	2	2	1	1	3	1	2	3	1	1	1	3	3	1	3	3	3	3	2	3	3	2	1	3	3	2	1	3	3	1	3	3	3	3	3	3	1	3	3
PAV_15858	Bb08	7.3	Dominant	Redundant	Yes	TGCAGGTTTGCTATGCTCAAATTTATTGGCAATAAAGCCCCTCTCTTATTTCCCTATCGGCCAAGGCAAGTAATTTGTAAGACTCGGAAT	0	0	0	0	0	0	0	0	0	0	0	0	0	0	0	0	0	0	0	0	0	0	0	0	0	0	0	0	0	0	0	0	0	0	0	0	0	0	0	0	0	0	5
SNP_17107	Bb08	8.5	Codominant	Skeleton	Yes	TGCAGTTTCAATCTGAGATATTTCTATCTTCACGCAATCTGTGTTTTGATCAGTATATAAAGACAAATGAGCAGTGGCGGAAGGGCTGGG	2	3	3	2	2	2	1	1	3	1	2	3	1	1	1	3	3	1	3	3	3	3	2	3	3	2	1	3	3	2	1	2	3	1	3	3	3	3	3	3	1	3	3
SNP_2434	Bb08	8.5	Codominant	Redundant		TGCAGTGGGGGCAATAACAGTTGCAGCGACGAAGGCGGTAATAATAACGATGATGGGACTGATAGTGACAATGGTAGCAGCGACAATAAT	2	3	3	2	2	2	1	1	3	1	2	3	1	1	1	3	3	1	3	3	3	3	2	3	3	2	1	3	3	2	1	2	3	1	3	3	3	3	3	3	1	3	3
SNP_14231	Bb08	8.5	Codominant	Redundant		TGCAGTCATTTCTGCCATTTTCACCATTGTCATCACTACCCCAGCAATGTTGTCACTGCCACTGTTATTGCTACCGCGGTCATTGGTCAT	2	3	3	2	2	2	1	1	3	1	2	3	1	1	1	3	3	1	3	3	3	3	2	3	3	2	1	3	3	2	1	2	3	1	3	3	3	3	3	3	1	3	3
PAV_24246	Bb08	8.5	Dominant	Redundant		TGCAGAAGCTCCTCCCATTGTTGATTTTGTTTTTCTTCTTCTTTTTGACTCAACAGTACTTTTAGCTCTCTCTCTTCACACTCATCTGTT	0	0	0	0	0	0	0	0	0	0	0	0	0	0	0	0	0	0	0	0	0	0	0	0	0	0	0	0	0	0	0	0	0	0	0	0	0	0	0	0	0	0	4
SNP_3741	Bb08	8.8	Codominant	Skeleton	Yes	TGCAGCGCTCAGTTAAACTTTCTTAAGTGCTCTGTTGGTCCTTCACGACCTCTGTAAACTCAATCAGCTGCATCCCTGCATTAAAAAGCA	2	3	3	2	2	2	1	1	3	1	2	3	1	1	1	3	3	1	3	3	3	3	2	3	3	2	1	3	3	2	1	2	3	1	3	3	3	3	3	3	1	3	3
SNP_11289	Bb08	8.8	Codominant	Redundant	Yes	TGCAGTACCTCTTTTGTGAAGTTCCTCTTCCAAAAGCTGAGCAAACTCCCTATGGATCTTGACCCTTTTTGAGCCCTTTGTTTTGGCATG	2	3	3	2	2	2	1	1	3	1	2	3	1	1	1	3	3	1	3	3	3	3	2	3	3	2	1	3	3	2	1	2	3	1	3	3	3	3	3	3	1	3	3
SNP_20342	Bb08	8.8	Codominant	Redundant	Yes	TGCAGCCATCAGATACTGGACCAATGCTTATGAGGGTGAGAACTAGCCCCCTTTTGTTGCTCTTTATCCCTCTTGTTCACTGCACATTCA	2	3	3	2	2	2	1	1	3	1	2	3	1	1	1	3	3	1	3	3	3	3	2	3	3	2	1	3	3	2	1	2	3	1	3	3	3	3	3	3	1	3	3
PAV_3038	Bb08	8.8	Dominant	Redundant		TGCAGTTACTCTGTAGTTTGATTTTAGTTGTCGTAAGGCTATCCTTATGAGTTATGAGGAGAATGGAAGAGTAGATGAAAAGCAAAAAGA	0	0	0	0	0	0	0	0	0	0	0	0	0	0	0	0	0	0	0	0	0	0	0	0	0	0	0	0	0	0	0	0	0	0	0	0	0	0	0	0	0	0	5
SNP_7862	Bb08	9.9	Codominant	Skeleton	Yes	TGCAGCTTGTTACGAATGCGGAGTTAGAAGAGCCACCCCTCTTTGTTCCCTCACATCATTTTGAAGGTTCGTTATTTTTCCACTAGGTTC	2	3	3	2	2	2	1	1	3	1	2	3	1	1	1	3	3	1	3	3	3	3	2	3	3	3	1	3	3	2	1	2	3	1	3	3	3	1	3	3	1	3	3
PAV_12319	Bb08	9.9	Dominant	Redundant	Yes	TGCAGACTCAATGTTGAAAGCATACCTTTTGAACTCCAACAGGTTTGACACAATGCACGCCCAGGAATGCCGTCACCAAGGAGTTCTTGT	0	0	0	0	0	0	0	0	0	0	0	0	0	0	0	0	0	0	0	0	0	0	0	0	0	0	0	0	0	0	0	0	0	0	0	0	0	0	0	0	0	0	5
SNP_19941	Bb08	10.4	Codominant	Skeleton	Yes	TGCAGGTCCAAAATATCAAACAATTTACTAGATTGCTACTTTTGCCTCTTTCCTCCCTACATCCTCCAATTTCCTTTTGTTTATAAATCT	2	3	3	2	2	2	1	1	3	1	2	3	1	1	1	3	3	1	3	3	3	3	2	3	3	3	1	3	3	2	1	2	3	1	3	3	3	1	3	3	1	1	3
PAV_23812	Bb08	10.4	Dominant	Redundant	Yes	TGCAGCTTCTTCTTCCTGGAGACAACACAAACAATAAGAGAAATGAATAGGGATCAAAGTCAAAAAGAGATGTTAGTAGTAGAAGGAATG	0	0	0	0	0	0	0	0	0	0	0	0	0	0	0	0	0	0	0	0	0	0	0	0	0	0	0	0	0	0	0	0	0	0	0	0	0	0	0	0	0	0	4
SNP_6895	Bb08	12.1	Codominant	Skeleton	Yes	TGCAGTATTGAAATTTCTTTTGGACGTGAGCATATTCTTCCCTCCTCTTCCACAGTTCCACTTCTTTCTCACCATAATTACTGGATAATG	2	3	3	2	2	2	1	1	3	1	2	3	1	1	1	3	3	1	3	3	3	3	2	3	3	3	1	3	3	2	1	2	3	1	3	3	3	1	3	3	1	3	3
SNP_7227	Bb08	12.4	Codominant	Skeleton		TGCAGGAATTAGATCGTTTAGAAATGTAAAATCTAGGTTAGTGTTAGCAATGAGAGCAATGAGTGTAATTAAAAAGAAAAAGAACCTTCT	2	3	3	2	2	2	1	3	3	1	2	3	1	1	1	3	3	1	3	3	3	3	2	3	3	3	1	3	3	2	1	2	3	1	3	3	3	1	3	3	1	3	3
SNP_3707	Bb08	12.4	Codominant	Redundant	Yes	TGCAGATCCCACAGCACCGAGCCAATTCAGGTGGATTTCATCAACTCACCCGCCAACTTTGTTTTTCCTCTAACTATTATTTATTTATTT	2	3	3	2	2	2	1	3	3	1	2	3	1	1	1	3	3	1	3	3	3	3	2	3	3	3	1	3	3	2	1	2	3	1	3	3	3	1	3	3	1	3	3
SNP_21145	Bb08	13	Codominant	Skeleton	Yes	TGCAGGGAATAGTAGTTTTATATGAAAAACAATCACAATAAAGAAACTGCATTAAAACTTATTTTGTAGCTCCGAATTCGGATAAGCAAG	2	2	3	2	2	2	1	3	3	1	2	3	1	1	1	3	3	1	3	3	3	3	2	3	3	3	1	3	3	2	1	2	3	1	3	3	3	1	3	3	1	3	3
PAV_9086	Bb08	13	Dominant	Redundant		TGCAGACTTATGTTTACTTTTACGACAACTGAAAATAGTTAGTGCTAAAGTTCCAGCAGAAAAAAAAAACATCAAATTATGGAAAATAAG	0	0	0	0	0	0	0	0	0	0	0	0	0	0	0	0	0	0	0	0	0	0	0	0	0	0	0	0	0	0	0	0	0	0	0	0	0	0	0	0	0	0	5
PAV_14148	Bb08	13	Dominant	Redundant	Yes	TGCAGTCTCTGACCTTGAACTCTTCAACTTTAATTTTTTTTTATAGTTTTGAAGAGCGTTTGGCTGCACAAAGGAGAGAGAGAGAGATAG	0	0	0	0	0	0	0	0	0	0	0	0	0	0	0	0	0	0	0	0	0	0	0	0	0	0	0	0	0	0	0	0	0	0	0	0	0	0	0	0	0	0	5
SNP_21270	Bb08	13.3	Codominant	Skeleton		TGCAGCCAGAAAGATGAACGTAAGACGAAGAATGACCAAACAGATTAGCTGCCTTCAAAGTGACAATAAATAACTAAAGTCTGCAAGCAA	2	2	3	2	2	2	1	3	3	1	2	3	1	1	1	3	3	1	3	3	3	3	2	3	3	3	1	3	3	2	1	2	3	1	3	3	3	1	3	3	1	3	3
SNP_6650	Bb08	13.6	Codominant	Skeleton	Yes	TGCAGAATCTCTGAAACCGGAACCATACTGATACGCTTCAGGCTTCCCTTGATGACCTTCACTTACCCTCATTGCTTCTCCTTTCCATCT	2	2	3	2	2	2	1	3	3	1	2	3	1	1	1	3	3	1	3	3	3	3	2	3	3	3	1	3	3	2	1	2	3	1	3	3	3	1	3	3	1	3	3
SNP_11296	Bb08	13.6	Codominant	Redundant	Yes	TGCAGTGGAATCCTCGCAATTTCGTTCTGGGATGCTCATTCTTCGTTTTCATCTTGTTTACCAGATTTTTGGTGAGTCAACGAAGAAGAA	2	2	3	2	2	2	1	3	3	1	2	3	1	1	1	3	3	1	3	3	3	3	2	3	3	3	1	3	3	2	1	2	3	1	3	3	3	1	3	3	1	3	3
SNP_189	Bb08	13.6	Codominant	Redundant	Yes	TGCAGATATGAAAGGTGGATGAGTTCCATTATTATTTGGCTGTAATTATATTGATGGTGGCTGAGTTTCGGAATCTAGTAAAAGTTAAAA	2	2	3	2	2	2	1	3	3	1	2	3	1	1	1	3	3	1	3	3	3	3	2	3	3	3	1	3	3	2	1	2	3	1	3	3	3	1	3	3	1	3	3
PAV_24070	Bb08	13.6	Dominant	Redundant	Yes	TGCAGGATTCTAAAGCTCAAGAAAAACATCTAAATAATTAAATTATGACTATAGCATATAAGTAACAAGCAATCAGGAAGAATAAATACA	0	0	0	0	0	0	0	0	0	0	0	0	0	0	0	0	0	0	0	0	0	0	0	0	0	0	0	0	0	0	0	0	0	0	0	0	0	0	0	0	0	0	4
PAV_24602	Bb08	13.6	Dominant	Redundant	Yes	TGCAGTCTCTGACCTTGAACTCTTCAACTTTAATTTTTTTTATAGTTTTGAAGAGCGTTTGGCTGCACAAAGGAGAGAGAGAGAGATAGC	0	0	0	0	0	0	0	0	0	0	0	0	0	0	0	0	0	0	0	0	0	0	0	0	0	0	0	0	0	0	0	0	0	0	0	0	0	0	0	0	0	0	4
SNP_18452	Bb08	15	Codominant	Skeleton	Yes	TGCAGGTGCTACGAACCACTTTGAGCAACAGGCTAGCAAAAGTGCAAGGCTTTCTATTTCGTGCTGCTTTTCTTCGACGTGTGCCGTTAT	2	2	3	2	2	2	1	3	3	1	2	3	1	1	1	3	3	1	3	3	3	3	2	3	3	3	1	3	3	2	1	2	3	1	3	3	3	3	1	3	1	3	3
PAV_1985	Bb08	15	Dominant	Redundant		TGCAGTAGGTAATCAACTAAAAAGCAGATCTTAGATTAAAAACATAAAAAAAATGAGTCATAAATACCTTGTTTATGGGATTCCCAAAAT	0	0	0	0	0	0	0	0	0	0	0	0	0	0	0	0	0	0	0	0	0	0	0	0	0	0	0	0	0	0	0	0	0	0	0	0	0	0	0	0	0	0	5
PAV_15010	Bb08	15	Dominant	Redundant	Yes	TGCAGTCTCTCTGATGCGGTGAAACAAATGAAACTATGCAATCATTTGTGAACTATCTCCTTGATGAGTTACTATGAGCCAACATCCTTT	0	0	0	0	0	0	0	0	0	0	0	0	0	0	0	0	0	0	0	0	0	0	0	0	0	0	0	0	0	0	0	0	0	0	0	0	0	0	0	0	0	0	5
SNP_18612	Bb08	15.8	Codominant	Skeleton	Yes	TGCAGTTCATTTTATCTAATAACTTTACTTTATTACCATTGCTTATAAGTGTAAGATAGATAACAATTAGGGTAAAGTCATCAATTTATA	2	2	3	2	2	2	1	3	3	1	2	3	1	1	1	3	3	1	3	3	3	3	2	3	3	3	1	3	3	2	1	2	3	1	3	3	3	3	3	3	1	2	3
PAV_24285	Bb08	15.8	Dominant	Redundant		TGCAGTAGGTAATAAACTAAAAAGCAGATCTTAGATTAAAAACATAAAAAAATGAGTCATAAATACCTTGTTTATGGGATTCCCAAAATC	0	0	0	0	0	0	0	0	0	0	0	0	0	0	0	0	0	0	0	0	0	0	0	0	0	0	0	0	0	0	0	0	0	0	0	0	0	0	0	0	0	0	4
PAV_23521	Bb08	15.8	Dominant	Redundant	Yes	TGCAGTTGTGGGGCTTTGTATTTCCTTCAAAATACGAGGAAATAGTGGAATTGAGCAGAACAGAGGCACCTGGGATCTCTCGCTGGTAAA	0	0	0	0	0	0	0	0	0	0	0	0	0	0	0	0	0	0	0	0	0	0	0	0	0	0	0	0	0	0	0	0	0	0	0	0	0	0	0	0	0	0	4
SNP_6909	Bb08	16.1	Codominant	Skeleton	Yes	TGCAGTTCCACCAGCAACTAAGACACCAGTTGCAAGTAGCAAAGTTTTTCTGTCATAGCGCAGAAGGACAATGAATCAACAAGATAATAA	2	2	3	2	2	2	1	3	3	1	2	3	1	1	1	3	3	1	3	3	3	3	2	3	3	3	1	3	3	2	1	2	3	1	3	3	3	3	3	3	1	3	3
SNP_20219	Bb08	16.1	Codominant	Redundant		TGCAGTGAAACTTAAATGTTATTGACTAAATATCATTATTATTTACTTCCGATAAATAAAATAAAAAATCATCTCTTTTTCCTCAATTTA	2	2	3	2	2	2	1	3	3	1	2	3	1	1	1	3	3	1	3	3	3	3	2	3	3	3	1	3	3	2	1	2	3	1	3	3	3	3	3	3	1	3	3
SNP_14017	Bb08	16.1	Codominant	Redundant	Yes	TGCAGTGCAAAGATCTCTTCTCTCTCATTCAGTCTTTAATTTAACGCCGATTATAAAATTGTGGGTTCTAGGAGTAATTGGTGGCGACAT	2	2	3	2	2	2	1	3	3	1	2	3	1	1	1	3	3	1	3	3	3	3	2	3	3	3	1	3	3	2	1	2	3	1	3	3	3	3	3	3	1	3	3
SNP_3188	Bb08	16.1	Codominant	Redundant		TGCAGGTATAAGGCTTTTACAAATTTTATTTCTATAATGATCTGAAATCCCAAATACTACTCTGGCATTGGTTGTTGCCTGGTTTCTTGA	2	2	3	2	2	2	1	3	3	1	2	3	1	1	1	3	3	1	3	3	3	3	2	3	3	3	1	3	3	2	1	2	3	1	3	3	3	3	3	3	1	3	3
SNP_18235	Bb08	17.5	Codominant	Skeleton		TGCAGTAATTATTCGGTTATTATCATATTCAAAATGTATGAATAAATTATATATTTGGAATTTATTTAAATTAAAAACGAGGGAGAGTTT	2	2	3	2	2	2	1	3	3	1	2	3	1	1	1	3	3	1	3	3	3	3	2	3	3	3	1	3	3	2	1	2	3	1	3	3	3	3	3	1	1	3	3
PAV_22791	Bb08	17.5	Dominant	Redundant	Yes	TGCAGATCTTTCTTCAGCTTTCCACTTATGTAATCCCACACCTAGAAATATGTCCAAAAAAATCAGGAAGAAAGCAGCTTAAATGAACTT	0	0	0	0	0	0	0	0	0	0	0	0	0	0	0	0	0	0	0	0	0	0	0	0	0	0	0	0	0	0	0	0	0	0	0	0	0	0	0	0	0	0	5
SNP_17613	Bb08	17.8	Codominant	Skeleton	Yes	TGCAGCATAACAGTCCATCTACAAGGAACTGGGAAATGGCGAGAAGGAGAATTCAGTTGGGTGTGTGGGGATAAGGAATTGGAGTCTCAG	2	2	3	2	2	2	1	3	3	1	2	3	1	1	1	3	3	1	3	3	3	3	2	3	3	3	1	3	3	2	1	2	3	1	3	3	3	3	3	1	1	3	3
SNP_7486	Bb08	17.8	Codominant	Redundant	Yes	TGCAGACAACCCAGATGAACGCATTGGCATTAGAGATGCTGTTCGCCAACTAAAAGCCACTAGAGACTCTCTTTTGAAACTCTCTGACGA	2	2	3	2	2	2	1	3	3	1	2	3	1	1	1	3	3	1	3	3	3	3	2	3	3	3	1	3	3	2	1	2	3	1	3	3	3	3	3	1	1	3	3
PAV_23267	Bb08	17.8	Dominant	Redundant	Yes	TGCAGATCTTTCTTCAGCTTTCCACTTATGTAATCCCACACCTAGAATTATGTCCAAAAAATCAGGAAGAAAGCAGCTTAAATGAACTTT	0	0	0	0	0	0	0	0	0	0	0	0	0	0	0	0	0	0	0	0	0	0	0	0	0	0	0	0	0	0	0	0	0	0	0	0	0	0	0	0	0	0	4
SNP_20455	Bb08	19.2	Codominant	Skeleton	Yes	TGCAGATTAGAAGAGGTGCAAATGTCTCTAATGATGAAATTTTGGGCTTTGCCAAGTTGTTCAATGATGAACTTACTCTAGATAATATAA	2	3	3	2	2	2	1	3	3	1	2	3	1	1	1	3	3	1	3	3	3	3	2	3	3	3	1	3	3	2	1	2	1	1	3	3	3	3	3	1	1	3	3
SNP_4279	Bb08	19.8	Codominant	Skeleton	Yes	TGCAGAGCTGCCACATCAAATTGGATAATAAAGGTCAATAAAAATCATCAACAGAAACCATAGCTGGTTCCTGCTTAAATTAGCTAAGCA	2	3	3	2	2	2	1	3	3	1	2	3	1	1	1	3	3	1	3	3	3	3	2	3	3	3	1	3	3	2	1	2	1	1	3	3	3	3	3	1	1	3	3
SNP_6969	Bb08	19.8	Codominant	Redundant	Yes	TGCAGATCCATCTTGCTAAGGTAAGAGCCTCTGGTGGACCAGGAAGTGACTTTGGCCCCAACTGTGTACTGAGCCGAGAGGGAGCAATTG	2	3	3	2	2	2	1	3	3	1	2	3	1	1	1	3	3	1	3	3	3	3	2	3	3	3	1	3	3	2	1	2	1	1	3	3	3	3	3	1	1	3	3
SNP_22863	Bb08	19.8	Codominant	Redundant		TGCAGAGGAGTATTAGGGTGCTCAGAGAGAGCAAGGAAACCGTTATCAACATCATCGACAGAATTGGAAGCCACACTGACTTTTAGAAGT	2	3	3	2	2	2	1	3	3	1	2	3	1	1	1	3	3	1	3	3	3	3	2	3	3	3	1	3	3	2	1	2	1	1	3	3	3	3	3	1	1	3	3
SNP_6129	Bb08	19.8	Codominant	Redundant	Yes	TGCAGAATGTTCCTCCTGCTTTGCTTGTTCGTTTTTTGAGGGAGCACCGTTCTGAGTGGGCTGATTATGGGGTTGATACATACTCTTCGG	2	3	3	2	2	2	1	3	3	1	2	3	1	1	1	3	3	1	3	3	3	3	2	3	3	3	1	3	3	2	1	2	1	1	3	3	3	3	3	1	1	3	3
SNP_11552	Bb08	19.8	Codominant	Redundant	Yes	TGCAGAGAAAGAAAAATAAATTAGAACTTTTCCTCCAATAAAAAAAACAGGAAAATAAAGAGCAAGAAAGGTCATTTGCAACCACAGTAC	2	3	3	2	2	2	1	3	3	1	2	3	1	1	1	3	3	1	3	3	3	3	2	3	3	3	1	3	3	2	1	2	1	1	3	3	3	3	3	1	1	3	3
PAV_23473	Bb08	19.8	Dominant	Redundant	Yes	TGCAGCGCAGTTGTGGCAAAATGGTACTGTTTTAGTGAAAATGAGATACATATATGATGGTGAGAAGGCAACACTTCTCACTTATTCACA	0	0	0	0	0	0	0	0	0	0	0	0	0	0	0	0	0	0	0	0	0	0	0	0	0	0	0	0	0	0	0	0	0	0	0	0	0	0	0	0	0	0	4
PAV_25040	Bb08	19.8	Dominant	Redundant	Yes	TGCAGAAGCTACAGGTTTGCATTCTATTAATCTTGTCTGTAAAAGTCTATTTTTGTTATGGATAGTGTAGTTTCCTAAATCATTTGATTT	0	0	0	0	0	0	0	0	0	0	0	0	0	0	0	0	0	0	0	0	0	0	0	0	0	0	0	0	0	0	0	0	0	0	0	0	0	0	0	0	0	0	4
PAV_23862	Bb08	19.8	Dominant	Redundant		TGCAGATGCACTTCCCTTTATTCTTCTAGTTCATAAGTGATTTCGAAGTGATTTCCTCTGAAGCAATAATAACTTCTGATGTAGCTGGTG	0	0	0	0	0	0	0	0	0	0	0	0	0	0	0	0	0	0	0	0	0	0	0	0	0	0	0	0	0	0	0	0	0	0	0	0	0	0	0	0	0	0	4
SNP_4923	Bb08	20.6	Codominant	Skeleton		TGCAGTTATACTTTTCTTCCATCTTACTTTCAATTAATTTTGTAAGGGTTGAAAAAAAGATTAACTTGTTAAGGGTAGATCCAGATTGAG	2	3	3	2	2	2	1	3	3	1	2	3	1	1	1	3	3	1	3	3	3	3	2	3	3	3	1	3	3	2	1	2	1	1	3	3	3	3	3	1	1	3	3
PAV_12989	Bb08	*	Dominant	Attached	Yes	TGCAGGAGATCCCTTGACATCGAGAGACCCACCTACACCAACCTCAACAGGCTCATTTCCCAGATCATCTCCTCTCTCACCACTTCCCTC	0	0	0	0	0	0	0	0	0	0	0	0	0	0	0	0	0	0	0	0	0	0	0	0	0	0	0	0	0	0	0	0	0	0	0	0	0	0	0	0	0	0	5
SNP_17665	Bb08	20.9	Codominant	Skeleton	Yes	TGCAGACTCAGGCACTCCTCCGTTCTCCTTTAGTGTGGATTCAATGAAAACAGTAGACAAGCCAAAAGTTTTCTCAAAGCTCATTTTTGA	2	3	1	2	2	2	1	3	3	1	2	3	1	1	1	3	3	1	3	3	3	3	2	3	3	3	1	3	3	2	1	2	1	1	3	3	3	3	3	1	1	3	3
SNP_14837	Bb08	20.9	Codominant	Redundant	Yes	TGCAGTATTCCCCAACCCTTCGATGTACTGCGGTAAGTTTGTTGCTGCAATTATGATTTATCTGTCTGTGACTTTGCAAATCATTTAGTC	2	3	1	2	2	2	1	3	3	1	2	3	1	1	1	3	3	1	3	3	3	3	2	3	3	3	1	3	3	2	1	2	1	1	3	3	3	3	3	1	1	3	3
SNP_134	Bb08	20.9	Codominant	Redundant	Yes	TGCAGTATGGCCACCCAAAGTGTAATCCAAATGCAACCTCTTTTTGCAATTTTGATCTGTATCTGTATTGCTAGATGAACTACCATCTTT	2	3	1	2	2	2	1	3	3	1	2	3	1	1	1	3	3	1	3	3	3	3	2	3	3	3	1	3	3	2	1	2	1	1	3	3	3	3	3	1	1	3	3
PAV_23515	Bb08	20.9	Dominant	Redundant		TGCAGATAAACAGTGGACAGACACTTAGAACAGTGGAAAAAGATATGATGAGCAGATCAGAAGATTGGAAGAAAAAGATATGATGAGCAG	0	0	0	0	0	0	0	0	0	0	0	0	0	0	0	0	0	0	0	0	0	0	0	0	0	0	0	0	0	0	0	0	0	0	0	0	0	0	0	0	0	0	4
PAV_11463	Bb08	20.9	Dominant	Redundant	Yes	TGCAGCGCAGTTGTGGCAAAATGGTACTGTTTTAGTGAAAATGAGATACATATGATGGTGAGAAGGCAACACTTCTCACTTATTCACAAA	0	0	0	0	0	0	0	0	0	0	0	0	0	0	0	0	0	0	0	0	0	0	0	0	0	0	0	0	0	0	0	0	0	0	0	0	0	0	0	0	0	0	5
SNP_19234	Bb08	22.3	Codominant	Skeleton	Yes	TGCAGGTATTTCAAAATTGATAAGCACAGTAAGATAAACAAGTATATACATAACCAATAATATTGATGTACAGCTCAAAACCAACAAAAA	2	3	1	2	2	2	1	3	3	1	2	3	1	1	1	3	3	1	3	3	3	3	2	1	3	3	1	3	3	2	1	2	1	1	3	3	3	3	3	1	1	3	3
SNP_20879	Bb08	22.3	Codominant	Redundant	Yes	TGCAGTGTAACCCACTATAGCCAAACCAGAATAGTTCAAATAAGACAAGACACAAGTTGAGAGTACAATAGAAACATAGCGAGGGAAGCC	2	3	1	2	2	2	1	3	3	1	2	3	1	1	1	3	3	1	3	3	3	3	2	1	3	3	1	3	3	2	1	2	1	1	3	3	3	3	3	1	1	3	3
PAV_23515	Bb08	22.3	Dominant	Redundant		TGCAGATAAACAGTGGACAGACACTTAGAACAGTGGAAAAAGATATGATGAGCAGATCAGAAGATTGGAAGAAAAAGATATGATGAGCAG	0	0	0	0	0	0	0	0	0	0	0	0	0	0	0	0	0	0	0	0	0	0	0	0	0	0	0	0	0	0	0	0	0	0	0	0	0	0	0	0	0	0	4
SNP_14426	Bb08	24.9	Codominant	Skeleton		TGCAGTTTTACTTTTCCAAGGTCAGGGAATGGCATAAGCATAGTTTTAAAAACCGACCCGGCCGGTCGGACCGGTCGAACCGTGACCCGG	2	3	1	2	2	2	1	3	1	1	2	3	1	1	1	3	3	1	3	1	3	3	2	1	3	3	1	3	3	2	1	2	1	1	1	3	1	1	3	1	1	3	3
PAV_18075	Bb08	24.9	Dominant	Redundant	Yes	TGCAGGGTGATTTCATTTTAAGGTTTTCTGTAACTGGTATTAATTGTTCAAGTTGTAGGTTCCAATGATTTTTTCTCCAATGTTTTTTTT	0	0	0	0	0	0	0	0	0	0	0	0	0	0	0	0	0	0	0	0	0	0	0	0	0	0	0	0	0	0	0	0	0	0	0	0	0	0	0	0	0	0	5
PAV_10136	Bb08	24.9	Dominant	Redundant	Yes	TGCAGTTAAAGATAATTCTGGTGGAGAGCCTGGCACAGAAGTGTCTGGAATTACTGCTGTGCCTGTTCAAGATCAAACTGGTAATAACAT	0	0	0	0	0	0	0	0	0	0	0	0	0	0	0	0	0	0	0	0	0	0	0	0	0	0	0	0	0	0	0	0	0	0	0	0	0	0	0	0	0	0	5
PAV_23320	Bb08	24.9	Dominant	Redundant		TGCAGAAACGCGGAAAGGAAGTTCCAACTGCATCCGCAAAGAAAAGTTATATCACTTGACTAAGCTATCTGCAACAAAATTGTGATTGAT	0	0	0	0	0	0	0	0	0	0	0	0	0	0	0	0	0	0	0	0	0	0	0	0	0	0	0	0	0	0	0	0	0	0	0	0	0	0	0	0	0	0	4
SNP_8851	Bb08	29.5	Codominant	Skeleton		TGCAGTTATCTTGATATAAAACATCAGAACAGTTTTGTGCTGACAATTTGGTGTGTCTCTTGGGTTCTTAGGTGATGCAGGGGATATATG	2	3	1	2	2	2	1	3	3	1	2	3	1	1	1	3	3	1	3	3	3	3	2	1	1	3	1	3	3	2	1	2	1	1	3	3	3	3	3	1	1	3	3
SNP_21953	Bb08	29.5	Codominant	Redundant	Yes	TGCAGTTGCGGATTGATGGGCGCGGACAAAATCTATGCATAGAAACAAAGCAAATGTGAGATATATTTGAACACATCCATCTTAAAATAC	2	3	1	2	2	2	1	3	3	1	2	3	1	1	1	3	3	1	3	3	3	3	2	1	1	3	1	3	3	2	1	2	1	1	3	3	3	3	3	1	1	3	3
SNP_17089	Bb08	29.5	Codominant	Redundant		TGCAGGAAACCACTATTGATACATTAGTTCTCTTAAATTTTCCCTTGGGTTCCACTGAGCTGCAAGAATGATATCATTACCACTTCCACT	2	3	1	2	2	2	1	3	3	1	2	3	1	1	1	3	3	1	3	3	3	3	2	1	1	3	1	3	3	2	1	2	1	1	3	3	3	3	3	1	1	3	3
PAV_15855	Bb08	29.5	Dominant	Redundant	Yes	TGCAGCGTAATAATCCATCTGCAAGGAACTGGGAAACGGTGAGAAGGATAATTCAGTTGGGTGTGTGGGGATAAGGAACTAGAGCCTTAG	0	0	0	0	0	0	0	0	0	0	0	0	0	0	0	0	0	0	0	0	0	0	0	0	0	0	0	0	0	0	0	0	0	0	0	0	0	0	0	0	0	0	5
PAV_11793	Bb08	29.5	Dominant	Redundant		TGCAGTTCCACAAGGTAACTAGAGATCTGCAATGCAATGTACGTGAGTGATGGATATCTGTAAAGAGATTCAGATGTTTAAGTTCTTCAT	0	0	0	0	0	0	0	0	0	0	0	0	0	0	0	0	0	0	0	0	0	0	0	0	0	0	0	0	0	0	0	0	0	0	0	0	0	0	0	0	0	0	5
PAV_23909	Bb08	29.5	Dominant	Redundant	Yes	TGCAGGACAATTTTTTTTTCTCGTCAAGGATCCCCAAGAATTTCAAACTTAAAGACCGTTAAACAGTTTTTTCTCACCTATTTCTCTCTC	0	0	0	0	0	0	0	0	0	0	0	0	0	0	0	0	0	0	0	0	0	0	0	0	0	0	0	0	0	0	0	0	0	0	0	0	0	0	0	0	0	0	4
PAV_8154	Bb08	*	Dominant	Attached	Yes	TGCAGACCAAAATTTCAATAGTCCTATAATAGCTACTCATTCGAAAGTTAGTAATTTTAAAAAAATAAAATTAATTAAGGAAAACAGTGA	0	0	0	0	0	0	0	0	0	0	0	0	0	0	0	0	0	0	0	0	0	0	0	0	0	0	0	0	0	0	0	0	0	0	0	0	0	0	0	0	0	0	5
SNP_12872	Bb08	29.8	Codominant	Skeleton		TGCAGTACTAGCAACACCAGTGCAGCCAAACCTACCGTTGTTGGAACGTATGAACTCACTCCAACACACACCAACGAAAGCTTCCAAACC	2	3	1	2	2	2	1	3	3	1	2	3	1	1	1	3	3	1	3	3	3	3	2	1	1	3	1	3	3	2	1	2	1	1	3	3	3	3	3	1	1	3	3
SNP_13623	Bb08	29.8	Codominant	Redundant	Yes	TGCAGCTTCATAATTACTCTCCCCTTTTGGAGGGCCTAAAGAATTGCTCAATGTCAGTTAGATATGCTCCAAAAATATGTAGAACTAATG	2	3	1	2	2	2	1	3	3	1	2	3	1	1	1	3	3	1	3	3	3	3	2	1	1	3	1	3	3	2	1	2	1	1	3	3	3	3	3	1	1	3	3
PAV_24744	Bb08	29.8	Dominant	Redundant	Yes	TGCAGAAAGTTCACTATCACTCCGGTGGCCTAAGGTTAAATCCAAATTTATATCATTGTGGGAAAGTGTGCCTCAGTCTTTTGGGCACTT	0	0	0	0	0	0	0	0	0	0	0	0	0	0	0	0	0	0	0	0	0	0	0	0	0	0	0	0	0	0	0	0	0	0	0	0	0	0	0	0	0	0	4
SNP_8956	Bb08	31.2	Codominant	Skeleton	Yes	TGCAGTATCATCATCATATCATAGCTTTCCCTTAGGCAGAATAAAGCTTGTCTTTTCTTTCTTTCCTAGCACAAACCGCTTTAGTCGCAG	2	3	1	2	2	2	1	3	3	1	2	3	1	1	1	3	3	1	3	3	3	3	2	1	1	3	1	2	3	2	1	2	1	1	3	3	3	3	3	1	1	3	3
SNP_643	Bb08	31.5	Codominant	Skeleton	Yes	TGCAGTAGCTTCAATCAAGATTTCCATCGGTTTTAAAAATGCCAATTTATCATCCTCCCATTCAGGATCTATATATCTCCATAGTGCATT	2	3	1	2	2	2	1	3	3	1	2	3	1	1	1	3	3	1	3	3	3	3	2	1	1	3	1	2	3	2	1	2	1	1	3	3	3	3	3	1	1	3	3
PAV_10639	Bb08	31.5	Dominant	Redundant		TGCAGGTGATTAACGACGACTTTACTATTATTATATATACACATCTTAAACACAGAACTAGCAACTTATTAATTAATTTATACCAGAGTA	0	0	0	0	0	0	0	0	0	0	0	0	0	0	0	0	0	0	0	0	0	0	0	0	0	0	0	0	0	0	0	0	0	0	0	0	0	0	0	0	0	0	5
SNP_10369	Bb08	31.7	Codominant	Skeleton		TGCAGAACAATAAATATTTTGTGTTTGTGATGCACACCCTTTAGATTTTCCTTGGTAAATTTGAAATTTCAGTTTGTGAAGGTTGAAATA	2	3	1	2	2	2	1	3	3	1	2	3	1	1	1	3	3	1	3	3	3	3	2	1	1	3	1	2	3	2	1	2	1	1	3	3	3	3	3	1	1	3	3
PAV_1665	Bb08	31.7	Dominant	Redundant		TGCAGCAGCAGTTGTAGATAGTTCTGACTCAACAATCAGTGCTGAATATCAGCCGTGTTTGACGAGCTTGAAGAATAACAATGTTGAGTG	0	0	0	0	0	0	0	0	0	0	0	0	0	0	0	0	0	0	0	0	0	0	0	0	0	0	0	0	0	0	0	0	0	0	0	0	0	0	0	0	0	0	5
SNP_6300	Bb08	32	Codominant	Skeleton	Yes	TGCAGGGAATTAAGCCAATGCTTTCTCATCTACATATCAGTTAGCCCACATTTTTTCATAAACAAAACTAAGCTCTTATAACAGCAACAA	2	3	1	2	2	2	1	3	3	1	2	3	1	1	1	3	3	1	3	3	3	3	2	1	1	3	1	2	3	2	1	2	1	1	3	3	3	3	3	1	1	3	3
SNP_3344	Bb08	33.2	Codominant	Skeleton		TGCAGTGCCACCACCTGAAACAAACTATCAGAGTTATTTTCCAAGTCACATAGAGGGTCTTGGGTTGATTTTACTCAGAACAAGCTTAGC	2	3	1	2	2	2	1	3	3	1	2	3	1	1	1	3	3	1	3	3	3	3	2	1	1	3	1	2	3	2	1	2	1	1	3	3	3	3	3	1	1	2	3
SNP_19132	Bb08	33.7	Codominant	Skeleton	Yes	TGCAGGATTTTAAGGTTTCCTAATTCAGGAGGAATAGGACCTGAGAGAGAATTTTCAAAAAGAGATAGTTGAGTAAGTTGAGTGCAAAGA	2	3	1	2	2	2	1	3	3	1	2	3	1	1	1	3	3	1	3	3	3	3	2	1	1	3	1	2	3	2	1	2	1	1	3	3	3	3	3	1	1	2	3
SNP_20690	Bb08	33.7	Codominant	Redundant	Yes	TGCAGACGTATGAGTTTAGAGAGGTTCTGGATACCTGATTTTATCAATCCACTGAAGTTGTTCATTCCCAAACTTAGAGTGCTAAGATTT	2	3	1	2	2	2	1	3	3	1	2	3	1	1	1	3	3	1	3	3	3	3	2	1	1	3	1	2	3	2	1	2	1	1	3	3	3	3	3	1	1	2	3
SNP_155	Bb08	33.7	Codominant	Redundant	Yes	TGCAGTCAACATAGAAAATTTATATAAGTGTATGAAAATATTTGCAGGTGAATAACTTTAGGCTTTCCAGTTTGCATATGTAAAAAACAA	2	3	1	2	2	2	1	3	3	1	2	3	1	1	1	3	3	1	3	3	3	3	2	1	1	3	1	2	3	2	1	2	1	1	3	3	3	3	3	1	1	2	3
PAV_25004	Bb08	33.7	Dominant	Redundant		TGCAGAACAAAAAAAAAGTAAAAAATGTCTAACTTCCCAATACACAATCTATCACTAAAATTAATCCCGTATACCTTAGACTGCTAGAAC	0	0	0	0	0	0	0	0	0	0	0	0	0	0	0	0	0	0	0	0	0	0	0	0	0	0	0	0	0	0	0	0	0	0	0	0	0	0	0	0	0	0	4
PAV_14192	Bb08	33.7	Dominant	Redundant	Yes	TGCAGATACTGACAAGATCTTCAAGAGAGAAGCCAACACTTTGAACCAGTTGAGACATAGGAATTTAGTCAAGGTACTTGGTTATGCCTG	0	0	0	0	0	0	0	0	0	0	0	0	0	0	0	0	0	0	0	0	0	0	0	0	0	0	0	0	0	0	0	0	0	0	0	0	0	0	0	0	0	0	5
SNP_21899	Bb08	34.8	Codominant	Skeleton	Yes	TGCAGAAAGCATCATTTAAAAATTTAAATTAACTCATCTTGTTTTGAAACCACTATAAAAATAAAATAGATTCATTTAATGATACATAGA	2	3	1	2	2	2	1	3	3	1	2	3	1	1	1	3	3	1	3	3	3	3	2	1	1	2	1	2	3	2	1	2	1	1	3	3	3	3	3	1	1	2	3
SNP_5391	Bb08	35.1	Codominant	Skeleton		TGCAGAAAATGAGCCAGTACACATTCGTAGAATGCGTGCACAAATTTGTTTTTCTGTTGTTTGGTGAGGAACTTGACTTTCTATTCTGTC	2	3	1	2	2	2	1	3	3	1	2	3	1	1	1	3	3	1	3	3	3	3	2	1	1	3	1	2	3	2	1	2	1	1	3	3	3	3	3	1	1	2	3
PAV_24575	Bb08	35.1	Dominant	Redundant	Yes	TGCAGCAAATTTTGAGTTTGATAGAGCCACCAGTAACAGTGGTCCTCCCATAACAAGCTTCAATAAATGGTCACTTGTTCAATCCAGTAC	0	0	0	0	0	0	0	0	0	0	0	0	0	0	0	0	0	0	0	0	0	0	0	0	0	0	0	0	0	0	0	0	0	0	0	0	0	0	0	0	0	0	4
PAV_23734	Bb08	35.1	Dominant	Redundant	Yes	TGCAGTATGAGAAGGTTGAGAAGATTGGTGAGGGTACATACGGCGTCGTTTACAAGGGTCGTGACCGCGTCACCAACGAGACCATCGCAT	0	0	0	0	0	0	0	0	0	0	0	0	0	0	0	0	0	0	0	0	0	0	0	0	0	0	0	0	0	0	0	0	0	0	0	0	0	0	0	0	0	0	4
PAV_22172	Bb08	35.1	Dominant	Redundant	Yes	TGCAGCAAATTTTTTGAGTTTGATAGAGCCACCAGTAACAGTGGTCCTCCCATAACAAGCTTCAATAAATGGTCACTTGTTCAATCCAGT	0	0	0	0	0	0	0	0	0	0	0	0	0	0	0	0	0	0	0	0	0	0	0	0	0	0	0	0	0	0	0	0	0	0	0	0	0	0	0	0	0	0	5
SNP_17550	Bb08	37.4	Codominant	Skeleton	Yes	TGCAGCAATGCGTGCAGAACTTCACAGGCGAGGAATAGCTCAAATGAGGGTAATTGATTGTATTTGTCTGGAGTGTTTTGCAATCTTATA	2	3	1	2	2	3	1	3	3	1	2	3	1	1	1	2	2	1	3	3	3	2	2	1	1	3	1	2	3	2	1	2	1	1	3	3	3	3	3	1	1	2	3
SNP_14429	Bb08	37.7	Codominant	Skeleton	Yes	TGCAGCTCCTGAAGTGGGTTCTGACAATTTATGTAGAGTATGGATGATTGATGATACAGACAACAGTTTTTCAACACCACCATTCCATAT	2	3	1	2	2	3	1	3	3	1	2	3	1	1	1	2	2	1	3	3	3	2	2	1	1	3	1	2	3	2	1	2	1	1	3	3	3	3	3	1	1	2	3
SNP_5604	Bb08	38.2	Codominant	Skeleton	Yes	TGCAGTGTCCTTTTCTATAGGTGCATTGGTGCCTCTACTTTCAGCTGCTTTCTTTGAAAGTTACAGGACTAGGGTTATTATGGTTGTGGT	2	3	1	2	2	3	1	3	3	1	2	3	1	1	1	2	2	1	3	3	3	2	2	1	1	3	1	2	3	2	1	2	1	1	3	3	3	3	3	1	1	2	3
SNP_19445	Bb08	39.1	Codominant	Skeleton		TGCAGTAAAACCACCACAGCAAGATCACAATTTATGTAGAACAGCCCGAATTGAATTTCCTCAATCTCAAGAGTACAAGAATAATCCAAA	2	3	1	2	2	3	1	3	3	1	2	3	1	1	1	2	2	1	3	3	3	2	2	1	1	3	1	2	3	2	1	2	1	1	3	3	1	3	3	1	1	2	3
SNP_5448	Bb08	40.5	Codominant	Skeleton		TGCAGATTTCAGTTTTTCTCTATATTAGGATGGTGTGGTCTGGACATCAGTTTTTTTTTTTCTTATAATGTTGATAATTTTTTCTCAGAT	2	3	1	2	2	3	1	3	3	1	2	3	1	1	1	2	2	1	3	3	3	2	2	1	1	3	1	2	3	2	1	2	1	1	3	3	1	3	3	1	1	2	3
SNP_11540	Bb08	42.5	Codominant	Skeleton		TGCAGATTGTAGGGGAAGGCTTAGTAAAAGGATATGCTGGTTATTTTCAGGATTTTAGTTAGGTTTTTGAGAATTTTCTCTTGGTGTATA	2	3	1	2	2	3	1	3	3	1	2	3	1	1	1	2	2	1	3	3	3	2	2	1	1	3	1	2	3	2	1	2	1	1	3	3	1	3	3	1	1	2	3
PAV_24151	Bb08	42.5	Dominant	Redundant		TGCAGACCAAAAAGAGAGTAATAATAAGAACTCAGCAGATATAGTGACTTTCAACAGTTTGTGACACCTTGTTATAGCTTGAGTGACTTT	0	0	0	0	0	0	0	0	0	0	0	0	0	0	0	0	0	0	0	0	0	0	0	0	0	0	0	0	0	0	0	0	0	0	0	0	0	0	0	0	0	0	4
PAV_24381	Bb08	42.5	Dominant	Redundant	Yes	TGCAGAAGCAGCACCTGCCAAGTGATACAATGGTTTCAGGCCAGAGAGTGTAACTTGAACCACCAACTCGTTTTTATCACCCGTGTAATA	0	0	0	0	0	0	0	0	0	0	0	0	0	0	0	0	0	0	0	0	0	0	0	0	0	0	0	0	0	0	0	0	0	0	0	0	0	0	0	0	0	0	4
SNP_6528	Bb08	42.8	Codominant	Skeleton	Yes	TGCAGAAAAAAAAAGTCTTGTCGAACCATAAATTTTGGCAGTAAGTTACTTAAAGCATCCCCAACTATGAATTAAATCAGAGTTACTTTA	2	3	1	2	2	3	1	3	3	1	2	3	1	1	1	2	2	1	3	3	3	2	2	1	1	3	1	2	3	2	1	2	1	1	3	3	1	3	3	1	1	2	3
PAV_2551	Bb08	*	Dominant	Attached		TGCAGACCAAAAAGAGAGTAATAATAAGAACTCAGCAGATATGTTTGAGTGACTTTCAACAGTTTGTGACACCTTGTTATAGCTTGAGTG	0	0	0	0	0	0	0	0	0	0	0	0	0	0	0	0	0	0	0	0	0	0	0	0	0	0	0	0	0	0	0	0	0	0	0	0	0	0	0	0	0	0	5
SNP_21816	Bb08	43.1	Codominant	Skeleton	Yes	TGCAGAATTTTAATGATCCCTTCTTCTTGAAAGACACCTTTTTCAACAAGCTTAAATGCCTTAATGGCAGCTCCTTCCTCCAATATGGAC	2	3	1	2	2	3	1	3	3	1	2	3	1	1	1	2	2	1	3	3	3	2	2	1	1	3	1	2	3	2	1	2	1	1	3	3	1	3	2	1	1	2	3
SNP_13805	Bb08	43.1	Codominant	Redundant	Yes	TGCAGTACCGAAATCTACACTTCCTCTTTTGCTGTTTGTGACATAAAATTGTGTATCTGACAGAAAAGTGCAGCTTTATAAGCCAGGAGC	2	3	1	2	2	3	1	3	3	1	2	3	1	1	1	2	2	1	3	3	3	2	2	1	1	3	1	2	3	2	1	2	1	1	3	3	1	3	2	1	1	2	3
SNP_5112	Bb08	43.1	Codominant	Redundant	Yes	TGCAGTATATGGAGAGGAATCTATTGTTGAGGTCTCACAACGAGAAGATGTTTTACTTAGACAGGTAAAGCAGAAATTGCAAATTCAAGG	2	3	1	2	2	3	1	3	3	1	2	3	1	1	1	2	2	1	3	3	3	2	2	1	1	3	1	2	3	2	1	2	1	1	3	3	1	3	2	1	1	2	3
SNP_22230	Bb08	43.1	Codominant	Redundant	Yes	TGCAGCTGTTACAGCTTCTGGTGCATTCCAATTACCACAAACTTCAGCACTCGTCCCAGCAAAATCGAAAACTGCCTCTCCTTTATTAGA	2	3	1	2	2	3	1	3	3	1	2	3	1	1	1	2	2	1	3	3	3	2	2	1	1	3	1	2	3	2	1	2	1	1	3	3	1	3	2	1	1	2	3
SNP_15627	Bb08	45.6	Codominant	Skeleton	Yes	TGCAGATCTATGCTTATCCTTAGATTGCAGTTGATACAGAACTGGTCCAATTGGACTTTAGCAAGTGAAGTCACCAAAATGCCCCTACAA	2	3	1	2	2	3	1	3	3	1	2	3	1	1	1	2	2	1	3	3	3	2	2	1	1	3	1	2	3	2	1	2	1	1	3	3	1	3	2	1	1	2	3
PAV_23462	Bb08	45.6	Dominant	Redundant		TGCAGCAGCACACAAACTGAGAAGAAGCAGATAGTTTAATTGATGAAATAGAATAGAGTGTGTGAATTGTTTTAAATTCTCGATACCTAT	0	0	0	0	0	0	0	0	0	0	0	0	0	0	0	0	0	0	0	0	0	0	0	0	0	0	0	0	0	0	0	0	0	0	0	0	0	0	0	0	0	0	4
PAV_9698	Bb08	*	Dominant	Attached		TGCAGCAGCACACAAACTGAGAAGCAGATAGTTTAATTGATGAAATAGAATAGAGTGTGTGAATTGTTTTAAATTCTCGATACCTATTTT	0	0	0	0	0	0	0	0	0	0	0	0	0	0	0	0	0	0	0	0	0	0	0	0	0	0	0	0	0	0	0	0	0	0	0	0	0	0	0	0	0	0	5
SNP_2949	Bb08	46.7	Codominant	Skeleton	Yes	TGCAGCTTCTAAATTCAAATTGTTGATGTATCCTTGAAAACTAGCAGTTCCATCAATGCTATCTTGATATTCATTGGACATCCCAGATAA	2	3	1	2	2	3	1	3	3	1	2	3	1	1	1	2	2	1	3	3	3	2	2	1	1	3	1	2	3	2	1	2	1	3	3	3	1	3	2	1	1	2	3
SNP_22489	Bb08	47.9	Codominant	Skeleton	Yes	TGCAGAAGCCATCTTTTCTGGCAAAGAGAAGATTAATATCGCTCATTTCTATGATTGCCTCCAGGATGTGATTAGAATATAAGTTGTTGT	2	3	1	2	2	3	1	3	3	1	2	3	1	1	1	2	2	1	3	3	3	2	2	1	1	3	1	2	3	2	1	2	1	3	3	3	1	3	2	1	1	2	3
SNP_18998	Bb08	47.9	Codominant	Redundant	Yes	TGCAGCCATCCCAAGACTGGCTGGAGTAGCAGCTTCTCCAGGCTTAATTGAACCTGCTACTTTAGCAACCTTGTTGGCTAAGCTGGATGG	2	3	1	2	2	3	1	3	3	1	2	3	1	1	1	2	2	1	3	3	3	2	2	1	1	3	1	2	3	2	1	2	1	3	3	3	1	3	2	1	1	2	3
SNP_4340	Bb08	49.6	Codominant	Skeleton	Yes	TGCAGCGCGGCTGCGGCGTCTGGATTGTCAAAGGCAGGCGACGATGGTCGCAGGTAAGCACCAACAAAAGAGCGTTGGGAAGGCTGCCAA	2	3	1	2	2	3	1	3	3	1	2	2	3	1	1	2	2	1	3	3	3	2	2	1	1	3	1	2	3	2	1	2	1	3	3	3	1	3	2	1	1	2	3
SNP_5872	Bb08	49.9	Codominant	Skeleton	Yes	TGCAGATATATTTCTCTAAACAATAAAAAAGTTGTGTCGGATATTACTGTCGTTGATGTCTCTGTTAATTTTCCTTGGAGAAGTACAGCA	2	3	1	2	2	3	1	3	3	1	2	2	3	1	1	2	2	1	3	3	3	2	2	1	1	3	1	2	3	2	1	2	1	3	3	3	1	3	2	1	1	2	3
SNP_3105	Bb08	52.1	Codominant	Skeleton	Yes	TGCAGATGCCTATGAACTATAATGTTGGAAAAGGAAGAAACCAAAAGGCAGAGGTGGAATGGTTTTTTATTTATTTTAGATATTAGATAA	2	3	1	2	2	3	1	3	3	1	2	2	3	1	1	2	3	1	3	3	3	2	2	1	1	1	1	2	2	2	1	2	1	3	3	3	1	3	2	1	1	3	3
SNP_18180	Bb08	52.1	Codominant	Redundant	Yes	TGCAGAACAAGGTTCAAATAGTGTTTCTAGGAACACAGAAAGTTTAAGTGGTATTGTGATATGGCCGGGGAAACTAAGTAGAGTTCCAAA	2	3	1	2	2	3	1	3	3	1	2	2	3	1	1	2	3	1	3	3	3	2	2	1	1	1	1	2	2	2	1	2	1	3	3	3	1	3	2	1	1	3	3
PAV_23803	Bb08	52.1	Dominant	Redundant	Yes	TGCAGTATAGGTGGTGGCGGCACGAATGATGGAGGTGGTGGGACAAAGGAAGAAGAAGGATCAAAAGAAAATATTAAAATTTAGGAGATG	0	0	0	0	0	0	0	0	0	0	0	0	0	0	0	0	0	0	0	0	0	0	0	0	0	0	0	0	0	0	0	0	0	0	0	0	0	0	0	0	0	0	4
PAV_12799	Bb08	52.1	Dominant	Redundant		TGCAGAGGATCCAGTTCTTGACGTGAAGAACAACTGACTGCTACAGTGGTGTACTGTACTATATAAGTCCATAATGCCTTTGCGGATCGT	0	0	0	0	0	0	0	0	0	0	0	0	0	0	0	0	0	0	0	0	0	0	0	0	0	0	0	0	0	0	0	0	0	0	0	0	0	0	0	0	0	0	5
PAV_24621	Bb08	52.1	Dominant	Redundant		TGCAGTTAAAATTTTAAAGTGCCTAAATCCTAGCCTTTCGAATGTTCCTTTGAAATTTTATCACCGTGTGGGATATACAAGTAATAGAAT	0	0	0	0	0	0	0	0	0	0	0	0	0	0	0	0	0	0	0	0	0	0	0	0	0	0	0	0	0	0	0	0	0	0	0	0	0	0	0	0	0	0	4
PAV_24531	Bb08	52.1	Dominant	Redundant		TGCAGAGGATCCAGTTCTTGACGTGAAGAACAACTGCTACAGTGATGTACTGTACTATATAAGTCCATAATGCCTTTGCGGATCGTATAA	0	0	0	0	0	0	0	0	0	0	0	0	0	0	0	0	0	0	0	0	0	0	0	0	0	0	0	0	0	0	0	0	0	0	0	0	0	0	0	0	0	0	4
SNP_2273	Bb08	53.3	Codominant	Skeleton	Yes	TGCAGTTAGGTTCTCCCGGCAATGCGGAACGCGTGACGAACGGCGATACTTTGATTGGCAGAGTGATGATCATTGACGGTACTTCGATTA	2	3	1	2	2	3	1	3	3	1	2	2	3	1	1	2	3	1	3	3	3	2	2	1	1	1	3	2	2	2	3	2	1	3	3	3	1	3	2	1	1	3	3
PAV_23927	Bb08	53.3	Dominant	Redundant	Yes	TGCAGGTATGCACATTTTCGTTTGAAGAACAAAAACCAGCAAAGATGGTATCGACGTGAAATTCGAATCTCTGCCAAAATATGCCTGAAA	0	0	0	0	0	0	0	0	0	0	0	0	0	0	0	0	0	0	0	0	0	0	0	0	0	0	0	0	0	0	0	0	0	0	0	0	0	0	0	0	0	0	4
PAV_24016	Bb08	53.3	Dominant	Redundant	Yes	TGCAGAAAGTTTGTTAAGCTCTGATAATGAGGAAGGTGAAAAGAACAATTTTGACCGTGAGAATATTGATAGAGAAGTAGCACAAGATAG	0	0	0	0	0	0	0	0	0	0	0	0	0	0	0	0	0	0	0	0	0	0	0	0	0	0	0	0	0	0	0	0	0	0	0	0	0	0	0	0	0	0	4
PAV_15652	Bb08	53.3	Dominant	Redundant	Yes	TGCAGTAAGAAGAAACAAAGTATGCACATTTTCATTTGAAGAACAAAAATCAGCAAAGATGCTATCGAAGAGAAAAATGACGTGAAATTC	0	0	0	0	0	0	0	0	0	0	0	0	0	0	0	0	0	0	0	0	0	0	0	0	0	0	0	0	0	0	0	0	0	0	0	0	0	0	0	0	0	0	5
PAV_7980	Bb08	53.3	Dominant	Redundant	Yes	TGCAGAAAGTTTGTTAAGCTCTGATAATGAGGAAGGTGAAAAGAACAACAATTTTGACCGTGAGAATATTGATAGAGAAGTAGCACAAGA	0	0	0	0	0	0	0	0	0	0	0	0	0	0	0	0	0	0	0	0	0	0	0	0	0	0	0	0	0	0	0	0	0	0	0	0	0	0	0	0	0	0	5
SNP_7989	Bb08	54.1	Codominant	Skeleton	Yes	TGCAGAGAATTTCAGAGCACTCTGCACTGGTGAGAAAGGCATTGGTCCCAATACTGGGGTGCCTCTCCATTTCAAGGTGTTCTTTTTATT	2	3	1	2	2	3	1	3	3	1	2	2	3	1	1	2	3	1	3	3	3	2	2	1	1	1	3	2	2	2	3	2	1	3	3	3	1	3	2	1	1	3	3
SNP_19208	Bb08	54.1	Codominant	Redundant	Yes	TGCAGATGCAACGTATGGTAGACAGAAAGAGTTGTCGTCTACAGCACACTCTATCATCCTATTTAAAGTGTTTGCTTCTTCTATCTCACA	2	3	1	2	2	3	1	3	3	1	2	2	3	1	1	2	3	1	3	3	3	2	2	1	1	1	3	2	2	2	3	2	1	3	3	3	1	3	2	1	1	3	3
SNP_18708	Bb08	55.2	Codominant	Skeleton		TGCAGAAAAGAAACATCCATCCTCAAGAATTTCGGGGTAAATTCTTGAGAAAAAACAAGTCAATAGTAACTTTTTTTAACTTTTTTAACT	2	3	1	2	2	3	1	3	3	1	2	2	3	1	1	2	3	1	3	3	3	2	2	1	1	1	3	2	2	2	3	3	1	3	3	3	1	3	2	1	1	3	3
PAV_24126	Bb08	55.2	Dominant	Redundant		TGCAGCAAGAGCGATCGGAGAAGAGCTCTCCGGAAAAAACCGTGCCGCCGGAATCAACTGAGGTTTCCGGCGAGACTGTGGTGTCGGAAG	0	0	0	0	0	0	0	0	0	0	0	0	0	0	0	0	0	0	0	0	0	0	0	0	0	0	0	0	0	0	0	0	0	0	0	0	0	0	0	0	0	0	4
SNP_19853	Bb08	57.2	Codominant	Skeleton	Yes	TGCAGTTCAGTAGATTCCATCACACTTCAGACAGATATTCTAAAGGTGTGTCAATCACAGAAAACTATGCATCCCTTGCAGCCTTTTATG	2	3	1	2	2	3	1	3	3	1	2	2	3	1	1	2	3	1	3	3	3	2	2	1	1	1	3	2	2	2	3	3	1	3	3	2	1	3	2	1	1	3	3
PAV_24475	Bb08	57.2	Dominant	Redundant		TGCAGAGTGGTGTTTGACAACTTATAAACATTAATAAAAGATGGCTTCAAATTCTAAAATAAATACATTTATGTTACACGAGGGTTTTTT	0	0	0	0	0	0	0	0	0	0	0	0	0	0	0	0	0	0	0	0	0	0	0	0	0	0	0	0	0	0	0	0	0	0	0	0	0	0	0	0	0	0	4
PAV_19378	Bb08	57.2	Dominant	Redundant	Yes	TGCAGGCAATGGAGATTGGAGAATATCTTATAACTTGTAAGTATAGTAAATCTATGTACTTCTAGAGAAGTTATACCAAACCTTGCCTGT	0	0	0	0	0	0	0	0	0	0	0	0	0	0	0	0	0	0	0	0	0	0	0	0	0	0	0	0	0	0	0	0	0	0	0	0	0	0	0	0	0	0	5
PAV_21682	Bb08	57.2	Dominant	Redundant		TGCAGAGTGGTGTTTGACCGCTTATAAACATTAATAAACGATGGCTTCAAATTCTAAAATAAACATTTATGTTACACGAGGGTTTTTTTT	0	0	0	0	0	0	0	0	0	0	0	0	0	0	0	0	0	0	0	0	0	0	0	0	0	0	0	0	0	0	0	0	0	0	0	0	0	0	0	0	0	0	5
PAV_20735	Bb08	57.2	Dominant	Redundant	Yes	TGCAGCAGGTTCAATGCTTAAATTGGATGGTTCGTATACCACTAAGGTATTGATTTTCTTGCTTGTTTGTACTTCACCTTTTGGCTCTGG	0	0	0	0	0	0	0	0	0	0	0	0	0	0	0	0	0	0	0	0	0	0	0	0	0	0	0	0	0	0	0	0	0	0	0	0	0	0	0	0	0	0	5
SNP_15183	Bb08	59.2	Codominant	Skeleton	Yes	TGCAGAAAAACATTAGCGCCGGTTTACTCTGAGATAACATTTTCTGTTTTCATTCAGTTTTTACTTTTAATTACAAAATTGTCACATTGT	2	3	1	2	2	3	1	3	2	1	2	2	3	1	1	2	3	1	3	3	3	3	2	1	1	1	3	2	2	2	3	3	1	3	3	2	1	3	2	1	1	1	3
SNP_8622	Bb08	61.5	Codominant	Skeleton	Yes	TGCAGTAGCAGTGACAATAGTTATTCATCCAGGAAGTCTATACTCAGTAATTCAGACACATTACTAATTTCTAGTATCTACGACAAATAA	2	3	1	2	2	3	1	3	2	1	3	2	3	1	1	2	3	1	3	3	3	3	2	1	1	1	3	3	2	2	3	3	1	3	3	2	1	3	2	1	1	3	3
SNP_10000	Bb08	61.8	Codominant	Skeleton		TGCAGGTTGATGTTAATGATTGTATTATTGGCTTTATGTCACCATTTTATTTATTTATTTAATTTCATTTTCAGTATATTTTCTGATGGT	2	3	1	2	2	3	1	3	2	1	3	2	3	1	1	2	3	1	3	3	3	3	2	1	1	1	3	3	2	2	3	3	1	3	3	3	1	3	2	1	1	3	3
SNP_3874	Bb08	62	Codominant	Skeleton	Yes	TGCAGCAAAAATTTAAGGTTAAGACAAAAGGAATCTCAAAATGGCAGCTATTTGACTTGGGTGCAGATCCTCTGTAGTGACATTTTTACT	2	3	1	2	2	3	1	3	2	1	3	2	3	1	1	2	3	1	3	3	3	3	2	1	1	1	3	3	2	2	3	3	1	3	3	3	1	3	2	1	1	3	3
PAV_8970	Bb08	*	Dominant	Attached	Yes	TGCAGTATTCCTTTCTCTGCTGAAGACATAGACAAGGCAATACCTGCCATAGATCTTGATGAGATTGATCTTCCAGAATTTGTGTCCGAA	0	0	0	0	0	0	0	0	0	0	0	0	0	0	0	0	0	0	0	0	0	0	0	0	0	0	0	0	0	0	0	0	0	0	0	0	0	0	0	0	0	0	5
SNP_8641	Bb08	62.3	Codominant	Skeleton	Yes	TGCAGTGTCCCCAGAAAAGATGCCTCTAGTTTTGCAAAATATTAGAAAAGTTATAAAGGTAAGAAATAATTCATTATATTTTCCAGAAAC	2	3	1	2	2	3	1	3	2	1	3	2	3	1	1	2	2	1	3	3	3	3	2	1	1	1	3	3	2	2	3	3	1	3	3	3	1	3	2	1	1	3	3
PAV_24034	Bb08	62.3	Dominant	Redundant		TGCAGATTAAAATATGAGATCGTGAGTTCAATTTCATAGCGTAGACAAAGATAACAAAAATGCGAATAGGTGCAGTGCAAGCACGTGTTA	0	0	0	0	0	0	0	0	0	0	0	0	0	0	0	0	0	0	0	0	0	0	0	0	0	0	0	0	0	0	0	0	0	0	0	0	0	0	0	0	0	0	4
PAV_24559	Bb08	62.3	Dominant	Redundant	Yes	TGCAGATTTTCTTAGCAAGAAAATACGTTCTAACTTAAGTCTTCAGATAATATGTTACACTTTACTTTTCATTGGGGCTGGATTGATAAT	0	0	0	0	0	0	0	0	0	0	0	0	0	0	0	0	0	0	0	0	0	0	0	0	0	0	0	0	0	0	0	0	0	0	0	0	0	0	0	0	0	0	4
PAV_23974	Bb08	62.3	Dominant	Redundant		TGCAGAGTTTTTCATCCCTACCACCACATATAAAATTGAGCATCGAAAATCATCTCGCGAGATTTTGTTGCTTGATTGATACGCTAGTAA	0	0	0	0	0	0	0	0	0	0	0	0	0	0	0	0	0	0	0	0	0	0	0	0	0	0	0	0	0	0	0	0	0	0	0	0	0	0	0	0	0	0	4
PAV_24042	Bb08	62.3	Dominant	Redundant	Yes	TGCAGTTATTAAGTCCACCAAAACCATATACACTAATATCCCAGCTAACAAGGAGTCCAAGAGTGCTCCTGGACTCTGAGGGTTAAAAGT	0	0	0	0	0	0	0	0	0	0	0	0	0	0	0	0	0	0	0	0	0	0	0	0	0	0	0	0	0	0	0	0	0	0	0	0	0	0	0	0	0	0	4
SNP_18467	Bb08	63.2	Codominant	Skeleton	Yes	TGCAGATTTTCTTAGCAAGAAAATGCATTCTAACTTAAGTCTTCAGATAATATGTTACACTTTGCTTTTCCTTGGAACGGGATTGATAAT	2	3	1	2	2	3	1	3	2	1	3	2	3	1	1	2	3	1	3	2	3	3	2	1	1	1	3	3	2	2	3	3	1	3	3	3	1	3	2	1	1	3	3
SNP_5845	Bb08	63.4	Codominant	Skeleton	Yes	TGCAGATTTTCTTAGCAAGAAAATGTGTTCTAACTTAAGTCTTCAGATAATATGTTACACTTTTCTTTTCCTTGGGACTGGATTAAGCTG	2	3	1	2	2	3	1	3	2	1	3	2	3	1	1	2	3	1	3	3	3	3	2	1	1	1	3	3	2	2	3	3	1	3	3	3	1	3	2	1	1	3	3
SNP_21572	Bb08	63.4	Codominant	Redundant	Yes	TGCAGCTGTTAACTCCACCAATGCCATATACACTAATATCCCAACTGATAAAGAGTCCAAGATACCTTCAGTGATGAGTGCTCCTGGACT	2	3	1	2	2	3	1	3	2	1	3	2	3	1	1	2	3	1	3	3	3	3	2	1	1	1	3	3	2	2	3	3	1	3	3	3	1	3	2	1	1	3	3
SNP_22929	Bb08	63.4	Codominant	Redundant	Yes	TGCAGGGTTTGAACTCAATGTTGTGACAGTAGATCTTAAGGACATTGATTACAAGTCTGGGGATGTTTGTGGGGTGCTTGTGCAGTACCC	2	3	1	2	2	3	1	3	2	1	3	2	3	1	1	2	3	1	3	3	3	3	2	1	1	1	3	3	2	2	3	3	1	3	3	3	1	3	2	1	1	3	3
SNP_22813	Bb08	63.4	Codominant	Redundant	Yes	TGCAGATTTTCTTAGCAAGAAAATGTGTTCTAACTTAAGTCTTCAGATAATATGTTATACTTTGCTTTTCCTTGGGACTGGATTGATAAT	2	3	1	2	2	3	1	3	2	1	3	2	3	1	1	2	3	1	3	3	3	3	2	1	1	1	3	3	2	2	3	3	1	3	3	3	1	3	2	1	1	3	3
PAV_7714	Bb08	63.4	Dominant	Redundant	Yes	TGCAGCTATTAAGTCCACCAAAGCCATATACACTAATATCCCAGCTAACAAGGAGTCCAAGATACCTTTAGTGATGAGTGCTCCGGGACT	0	0	0	0	0	0	0	0	0	0	0	0	0	0	0	0	0	0	0	0	0	0	0	0	0	0	0	0	0	0	0	0	0	0	0	0	0	0	0	0	0	0	5
PAV_1513	Bb08	63.4	Dominant	Redundant		TGCAGCTTTTTGGTTAGAGCTTCTTCTATAGAGTTTGGATTTAGCTCCATTAAAAGCTTAATTAGTGCCAAAGGATATAGAAGAAATTAT	0	0	0	0	0	0	0	0	0	0	0	0	0	0	0	0	0	0	0	0	0	0	0	0	0	0	0	0	0	0	0	0	0	0	0	0	0	0	0	0	0	0	5
SNP_19280	Bb08	63.7	Codominant	Skeleton	Yes	TGCAGAAAAAGGAGGTGGATTCTGTGCTTATGCAGATATTTCTCTATGCATCCACTTTGCTATTGTTCGGTTGAATATGTCAAGGTACTA	2	3	1	2	2	3	1	3	2	3	3	2	3	1	1	2	3	1	3	3	3	3	2	1	1	1	3	3	2	2	3	3	1	3	3	3	1	3	2	1	1	3	3
PAV_10116	Bb08	*	Dominant	Attached	Yes	TGCAGAGATAAATCGGCTTGGACTGTTAGCTGAACCGATGCCATCACTGGATGAAATTGCAATGCATATTAACTTCTCTTGTGGAGGATT	0	0	0	0	0	0	0	0	0	0	0	0	0	0	0	0	0	0	0	0	0	0	0	0	0	0	0	0	0	0	0	0	0	0	0	0	0	0	0	0	0	0	5
SNP_14822	Bb08	65.1	Codominant	Skeleton	Yes	TGCAGGTACTTATCACTTCTTGTCGCATCAGTTCAGGAAACTGCACTACACCAGCTTTTGTTTCATTCGCCACATTTTATTAGCTGCCAT	2	3	1	2	2	3	1	3	2	3	3	2	3	1	1	3	3	1	3	3	3	3	2	1	1	1	3	3	2	2	3	3	1	3	3	3	1	3	2	1	1	3	3
SNP_9619	Bb08	*	Codominant	Attached		TGCAGCGAAGAGGACCCTGTGCAAAAACTAGGCATCGAAGCTGCTCTGGCTCCAGCGAAGGCAGCTGCACCCCAGCAAGCGAGAGCAGAC	2	3	1	2	2	3	1	3	2	3	3	2	3	1	1	3	3	1	1	1	3	3	3	1	1	1	3	3	2	2	3	3	1	3	3	3	1	3	2	1	1	3	3
SNP_2560	Bb08	69.8	Codominant	Skeleton		TGCAGTCTCTCTTCGAATGTCGTCTGGCCACAAACGGCGTGATCTGGTTTGAGTACTGTTTGGTTCAGTTTAGGAATCAGAATTTCGTCT	2	3	1	2	2	3	1	3	2	3	3	2	2	1	1	3	3	1	1	1	2	3	3	1	1	1	3	3	2	2	3	3	1	3	3	3	1	3	2	1	3	3	3
SNP_7508	Bb08	69.8	Codominant	Redundant		TGCAGTCTCTTTGAGGCGTTTCGCACACACTCACTGCAAACGAAATGAGTAACCACATCACCGCGACACATATATAACCCATACAATGAC	2	3	1	2	2	3	1	3	2	3	3	2	2	1	1	3	3	1	1	1	2	3	3	1	1	1	3	3	2	2	3	3	1	3	3	3	1	3	2	1	3	3	3
SNP_11017	Bb08	72.9	Codominant	Skeleton	Yes	TGCAGCGTTACTGAAGGAGCACAAAGCACCTATTGCTGAGTGCCTTGTTAAGGAGATTGCAAAACCAGCTAAGGATGCTATAACTGAAGT	2	3	1	2	2	3	1	3	2	3	2	2	2	1	1	3	3	1	1	1	2	3	3	1	3	1	3	3	2	3	3	3	1	3	3	3	1	3	2	1	3	3	3
SNP_15548	Bb08	75.2	Codominant	Skeleton	Yes	TGCAGAAGAAAATTAATAAATAAATTACAATTTCTCATAATTTCAAATTAAGAGGATGCCAAGCTTATAGCTTGGTGCAGATTAATATAG	3	3	1	2	2	3	1	3	2	3	3	2	2	1	1	3	3	1	1	1	2	3	3	1	3	1	3	3	2	3	3	3	1	3	3	3	3	3	2	1	3	3	3
PAV_3328	Bb08	75.2	Dominant	Redundant		TGCAGCCTGTTTCTCAGCTCTTTACGCCCAACCGAAGAACAGTTGAAGAAGTTCACATTAGTCGTTTCTGCTTCGTCTTCAAATTTGTAA	0	0	0	0	0	0	0	0	0	0	0	0	0	0	0	0	0	0	0	0	0	0	0	0	0	0	0	0	0	0	0	0	0	0	0	0	0	0	0	0	0	0	5
PAV_2942	Bb08	75.2	Dominant	Redundant	Yes	TGCAGGGTCCTCGTGCATCAGAGGGCAATCCCTTCCTCTACAACACCTCAATCCGTGTATTGTGCAACGCCAACACTTCAGAGGGCTTCA	0	0	0	0	0	0	0	0	0	0	0	0	0	0	0	0	0	0	0	0	0	0	0	0	0	0	0	0	0	0	0	0	0	0	0	0	0	0	0	0	0	0	5
SNP_3102	Bb08	76.9	Codominant	Skeleton	Yes	TGCAGCTCCTGCCCCTACCCTACCCTTCCCTCCAGAGAAGACAATCAGGCTTCTACATCGTTTACCATACAAGATCACTTTTTTTTGACT	3	3	1	2	2	1	1	3	2	3	3	2	2	1	1	3	3	1	1	1	2	3	3	1	2	1	3	3	2	3	3	3	1	3	3	3	3	3	2	1	3	3	2
SNP_1615	Bb08	77.4	Codominant	Skeleton	Yes	TGCAGCAAAAGAAATAGCAAATGGAGGAAGTTTCCTCTTGCCAGTATCAGAATACTGATAAGAATCAGCTTGACTGGAAACTTTGGGAAT	3	3	1	2	2	3	1	3	2	3	3	2	2	1	1	3	3	1	1	1	2	3	3	1	2	1	3	3	2	3	3	3	1	3	3	3	3	3	2	1	3	3	2
SNP_2486	Bb08	78.3	Codominant	Skeleton		TGCAGTATATGCAGTATATAAGCTTCTGTGAGGACAATCTGATATCCTCACCTACTAAAAATGATTGAGTGACATTGCTTCTTTGATTCG	3	2	1	2	2	3	1	1	2	3	3	2	2	1	1	3	3	1	1	1	2	3	3	1	2	1	3	3	2	3	3	3	1	3	3	3	3	3	2	1	3	3	2
PAV_4421	Bb08	78.3	Dominant	Redundant	Yes	TGCAGCTAATCCAGCAGTGAACCTAAGTAAAGACACCATTGCACAGAAGAAGAGTCAATTGTAATAGGGATGAGATAAGAAACTCATAGT	0	0	0	0	0	0	0	0	0	0	0	0	0	0	0	0	0	0	0	0	0	0	0	0	0	0	0	0	0	0	0	0	0	0	0	0	0	0	0	0	0	0	5
PAV_1507	Bb08	78.3	Dominant	Redundant		TGCAGTAGGGTTGAGGATTTAGGGTGAGAAGAGTTATTTTCACTAGATTGAGAATAAGGGGCTAGGGTTGAGCGTGCATAGGGGTTTTTC	0	0	0	0	0	0	0	0	0	0	0	0	0	0	0	0	0	0	0	0	0	0	0	0	0	0	0	0	0	0	0	0	0	0	0	0	0	0	0	0	0	0	2
PAV_15567	Bb08	78.3	Dominant	Redundant	Yes	TGCAGGATATAACAGTTTTCTAAATTGTAATTAACATACAGATGATTAAGTTTGCTGGAATAAAGATTTAATTTCCTAAAGATTTCCAAA	0	0	0	0	0	0	0	0	0	0	0	0	0	0	0	0	0	0	0	0	0	0	0	0	0	0	0	0	0	0	0	0	0	0	0	0	0	0	0	0	0	0	2
SNP_6450	Bb08	78.6	Codominant	Skeleton	Yes	TGCAGACTAGCAGCCCTACTTTCAGATCTTAATTTTGAAGTTTGGAATTTTGGATACAATAGAAAAAGTAGGAACTTTCCCACTTTTATG	3	3	1	2	2	3	1	1	2	3	3	2	2	1	1	3	3	1	1	1	2	3	3	1	2	1	3	3	2	3	3	3	1	3	3	3	3	3	2	1	3	3	2
SNP_21002	Bb08	79.4	Codominant	Skeleton	Yes	TGCAGATACTGAAGTTGAATGGTTGTAAACATTTAAAGGAGCTGGCCTCAAATTTGCATATATTCACCAATTTGCGTCGCCTTGAATTTA	3	3	1	2	2	3	1	1	2	3	3	2	2	1	1	3	3	1	1	1	2	3	3	1	2	1	3	3	2	3	3	3	1	3	3	3	3	3	2	1	3	3	2
SNP_22379	Bb08	81.4	Codominant	Skeleton	Yes	TGCAGGAAGCCTGTCTTCTTCAGGAAGGGATAGACCTTGTAATATATACCGTTTCTGAGAGTTATCTACATCTCTAAGTGCTTTATAATC	3	1	1	3	2	3	1	1	3	3	3	3	2	1	1	3	3	1	1	1	2	3	3	1	2	1	3	3	2	3	3	3	1	3	3	3	3	3	2	1	3	3	2
PAV_11100	Bb08	81.4	Dominant	Redundant		TGCAGATATCCTTTAGAAGAGAAAAGGATAAAAACTAACTCAAAAAGTTCAATTAAATTTTATTGACTTTGCCATACCAGAACCTGCAAT	0	0	0	0	0	0	0	0	0	0	0	0	0	0	0	0	0	0	0	0	0	0	0	0	0	0	0	0	0	0	0	0	0	0	0	0	0	0	0	0	0	0	2
SNP_11994	Bb08	81.7	Codominant	Skeleton		TGCAGATAAAACGTGGAATATGCTAATAGCATTGGGAAATATTGCACTTGCTAGCACCTACACAGCGATTGCCATAGATATCCAGGTACG	3	1	1	3	2	3	1	1	3	3	3	3	2	1	1	3	3	1	1	1	2	3	3	1	2	1	3	3	2	3	3	3	1	3	3	3	3	3	2	1	3	3	2
SNP_8904	Bb08	81.7	Codominant	Redundant	Yes	TGCAGAAAAATAAAAGCAAGCAATACACTCAATACCTATTTTCCAAGCAAAACCTTCTTTTCCTTTTAACAACTCATAAATTGTTAGCAC	3	1	1	3	2	3	1	1	3	3	3	3	2	1	1	3	3	1	1	1	2	3	3	1	2	1	3	3	2	3	3	3	1	3	3	3	3	3	2	1	3	3	2
SNP_13470	Bb09	0	Codominant	Skeleton	Yes	TGCAGGATGCATTGCAAACTGCTATCCTCCTCATTCACCTGATGGATCGTTGCTGATGGCTGACATACGCTGTCTTCCTGGTGTGAGCCA	3	3	1	2	3	3	3	3	3	2	3	3	1	1	1	3	3	3	2	1	3	3	3	2	3	1	2	1	2	3	3	3	1	1	3	1	1	2	2	1	3	3	3
PAV_33798	Bb09	0	Dominant	Redundant	Yes	TGCAGGAGGTTCAAAAATGAAGTTCAGTTAATAGCCAAATTTCAGCACCAATCGTGTAAAGCTTACTGGCTGTTGCATACTTTTTTTGTT	0	0	0	0	0	0	0	0	0	0	0	0	0	0	0	0	0	0	0	0	0	0	0	0	0	0	0	0	0	0	0	0	0	0	0	0	0	0	0	0	0	0	4
PAV_36313	Bb09	0	Dominant	Redundant		TGCAGCTGAAGGACCCAAACAATAGCCCACCAGCCCACTTGCCACCATATGGGTTTTGTGAATAGTTTTGTTTTATTGTTGTCATACAGA	0	0	0	0	0	0	0	0	0	0	0	0	0	0	0	0	0	0	0	0	0	0	0	0	0	0	0	0	0	0	0	0	0	0	0	0	0	0	0	0	0	0	4
PAV_32656	Bb09	0	Dominant	Redundant		TGCAGAGGAATGCAATTGTATTTGGCACAAAATTCTATTCTTTACTTGGACTTGGCTGAAGGAATTTCAAAAAGACTTTTTTCATTCTCT	0	0	0	0	0	0	0	0	0	0	0	0	0	0	0	0	0	0	0	0	0	0	0	0	0	0	0	0	0	0	0	0	0	0	0	0	0	0	0	0	0	0	4
PAV_38965	Bb09	0	Dominant	Redundant	Yes	TGCAGGTTGTAAGTGGTGATGGGAAAAGGGTCAGGCGGCGGCTCAATCCACTTCGTTTCAGTGAATCTAGAGATCATAAGGTATTTTACT	0	0	0	0	0	0	0	0	0	0	0	0	0	0	0	0	0	0	0	0	0	0	0	0	0	0	0	0	0	0	0	0	0	0	0	0	0	0	0	0	0	0	4
PAV_26339	Bb09	0	Dominant	Redundant		TGCAGAAACATACGGTTCCAAAAAGATGCTCGATGAGATCTAATGAGGGTCCAAAAACAGAGAATTAATACTAACTATTGTTAGAAATAC	0	0	0	0	0	0	0	0	0	0	0	0	0	0	0	0	0	0	0	0	0	0	0	0	0	0	0	0	0	0	0	0	0	0	0	0	0	0	0	0	0	0	4
PAV_44213	Bb09	0	Dominant	Redundant		TGCAGAAATATTAATGTACAAAATATTTGGTATATATATTGTTAGTGTGTTACATTATAAATAGGGCTTTCAAAATTAAAAATGGGATAA	0	0	0	0	0	0	0	0	0	0	0	0	0	0	0	0	0	0	0	0	0	0	0	0	0	0	0	0	0	0	0	0	0	0	0	0	0	0	0	0	0	0	4
SNP_2931	Bb09	0.6	Codominant	Skeleton	Yes	TGCAGCGCAGAGGCCGCTTATGATTTTCCCATACAACCCTCCATTTGGTTTCAAGCCTTGAATCCTCATCCTGTCAAGAATCTCCACAGC	3	3	1	2	3	3	3	3	3	2	3	3	1	1	1	3	3	3	2	1	3	3	3	2	3	3	2	1	2	3	3	3	1	1	3	1	1	2	2	1	3	3	3
PAV_11671	Bb09	0.6	Dominant	Redundant	Yes	TGCAGGAGGTTCAAAAATGAAGTTCAGTTAATAGCCAAATTTCAGCACCAATCGTGTAAAGCTTACTGTTGCATACTTTTTTTGTTTTTT	0	0	0	0	0	0	0	0	0	0	0	0	0	0	0	0	0	0	0	0	0	0	0	0	0	0	0	0	0	0	0	0	0	0	0	0	0	0	0	0	0	0	5
PAV_20553	Bb09	0.6	Dominant	Redundant	Yes	TGCAGAGGTACTTTTAAAGTAGATCCTTTTTCACGCAGTTCTGCAACCTCTTGCGCTTTTGCACCAAAGAGAAACTGAAACAAGTGTATA	0	0	0	0	0	0	0	0	0	0	0	0	0	0	0	0	0	0	0	0	0	0	0	0	0	0	0	0	0	0	0	0	0	0	0	0	0	0	0	0	0	0	5
SNP_19225	Bb09	0.8	Codominant	Skeleton	Yes	TGCAGTTTGCCAGAAAGGAGAGCCGTACTATTGATGCTGCACTTCTTGAGGAGCAAGTCCATCAGATGCTTCGTGAGTGGAAGGCTGAGC	2	3	1	2	3	3	3	3	3	2	3	3	1	1	1	3	3	3	2	1	3	3	3	2	3	3	2	1	2	3	3	3	1	1	3	1	1	2	2	1	3	3	3
SNP_14458	Bb09	1.4	Codominant	Skeleton		TGCAGTTTCGTTAAAGCTTAAACAGGGCGATGATCCTATGCTCACTTTTTTTCCAGTACTTGAAATAATAACAAAAGCCTGTAATTACAC	2	2	1	2	3	3	3	3	3	2	3	3	1	1	3	3	3	3	2	1	3	3	3	2	3	3	2	1	2	3	3	3	1	1	3	1	1	2	2	1	3	3	3
SNP_9346	Bb09	1.7	Codominant	Skeleton	Yes	TGCAGGTGGATGAGTTGCAGAGCACAATAGAGGAAGAACAGAAGAGCCTAGTTGAGGAGATGAGAATGGCAACCGAGGAGCTTAAGAATG	2	3	1	2	3	3	3	3	3	2	3	3	1	1	3	3	3	3	2	1	3	3	3	2	3	3	2	1	2	3	3	3	1	1	3	1	1	2	2	1	3	3	3
SNP_19242	Bb09	2.5	Codominant	Skeleton	Yes	TGCAGACTCTTATGGCATCCAAAACCGAACCACCAATCCTTTAGAATTTAAGTTTGGTGAAAATAAGAAATTAGGCAAAAGAGTGGAGCT	2	3	1	2	3	3	3	3	3	2	3	3	1	1	3	3	3	3	2	1	3	3	3	2	3	3	2	1	2	3	3	3	1	1	3	1	1	2	2	1	3	3	3
PAV_16678	Bb09	2.5	Dominant	Redundant	Yes	TGCAGAATCAAGGAAACGACGCATCATAGAACTAAAATATCTAACACGATCGAACAGACATTATCTTAATGACATATATAGTGAAATATT	0	0	0	0	0	0	0	0	0	0	0	0	0	0	0	0	0	0	0	0	0	0	0	0	0	0	0	0	0	0	0	0	0	0	0	0	0	0	0	0	0	0	5
PAV_18816	Bb09	2.5	Dominant	Redundant	Yes	TGCAGGAGTGAAAAGGACCACTTCTGTATATATGGGACCACTGAAATTTGCTTGTTGATTACAGACTTTATAAATCAGTAAGCACTCAAT	0	0	0	0	0	0	0	0	0	0	0	0	0	0	0	0	0	0	0	0	0	0	0	0	0	0	0	0	0	0	0	0	0	0	0	0	0	0	0	0	0	0	5
SNP_15780	Bb09	4	Codominant	Skeleton		TGCAGAGTTTTAGGCAAGAGTTAAGAGTATTCTACATTTAAATAATCTGTCTCGGTATTTTTTTTGCACCCCCACCTTATACAATAAATA	2	3	1	2	3	3	3	3	3	2	3	3	1	1	3	3	3	3	2	1	3	3	3	3	3	3	2	1	2	3	3	3	1	1	3	1	1	2	2	3	3	3	3
SNP_5764	Bb09	4	Codominant	Redundant	Yes	TGCAGGTAGGTTGGGATAAGAAAATTAAGGACAGGTAAGAAGCCTCGTTTACAGTTTAGTTATTTGTTTTCCTCTTGCTTGTGTATTTTT	2	3	1	2	3	3	3	3	3	2	3	3	1	1	3	3	3	3	2	1	3	3	3	3	3	3	2	1	2	3	3	3	1	1	3	1	1	2	2	3	3	3	3
SNP_22390	Bb09	4.2	Codominant	Skeleton		TGCAGAATTTACATCATACGATACAGAATTATCACACTACACGTTTTTTGAGCACTGGAAATTACTATTGTAACTCAAACCTAGTGCCTG	2	2	1	2	3	3	3	3	3	2	3	3	1	1	3	3	3	3	2	1	3	3	3	3	3	3	2	1	2	3	3	3	1	1	3	1	1	2	2	3	3	3	3
SNP_7103	Bb09	5.6	Codominant	Skeleton	Yes	TGCAGTGCAATTAAGAGGAATAATTGCCACTAGATGTATTCTCTTGACTGAGGAATAAAACCTTCGTTGGCTGTGAATAAGAAATTATAT	2	3	1	2	3	3	3	3	3	2	3	3	1	1	3	2	3	3	2	1	3	3	3	3	3	3	2	1	2	3	3	3	1	1	3	1	1	2	2	3	3	3	3
SNP_21354	Bb09	5.9	Codominant	Skeleton	Yes	TGCAGGATAGTCCAGTGGTTCCAATAGGGAGGAGCCCCAGGACCGATGTTCTTCTAAAAGCTGAAAAAATTGTTCTTGAGTTTGGTGGTT	2	3	1	2	3	3	3	3	3	2	1	3	1	1	3	2	3	3	2	1	3	3	3	3	3	3	2	1	2	3	3	3	1	1	3	1	1	2	2	3	3	3	3
SNP_22786	Bb09	6.5	Codominant	Skeleton	Yes	TGCAGAATTTCCTCGAAGGCTACGTCACCAAGTATTTTTAAAGCATTGTTATTGCAGTTTAGTATTTGAATAGTGGCAAGATCTTCTGCG	2	3	1	2	3	3	3	3	3	2	3	3	1	1	3	2	3	3	2	1	3	3	3	3	3	3	2	1	2	3	3	3	1	1	3	1	1	2	2	3	3	3	3
SNP_6983	Bb09	6.5	Codominant	Redundant	Yes	TGCAGTAAGTTACTTCCACAAGCAACAAACTCCATTGGTTTTCCAGCCTCAAAGTATGTGGGATGAACATAGTGAAGCCTCGGTGCCTGC	2	3	1	2	3	3	3	3	3	2	3	3	1	1	3	2	3	3	2	1	3	3	3	3	3	3	2	1	2	3	3	3	1	1	3	1	1	2	2	3	3	3	3
PAV_686	Bb09	6.5	Dominant	Redundant	Yes	TGCAGGTTGTAAGTGGTGATGGGAAAAGGGTCAGGCGGCTCAATCCACTTCGTTTCAGTGAATCTAGAGATCATAAGGTATTTTACTTCA	0	0	0	0	0	0	0	0	0	0	0	0	0	0	0	0	0	0	0	0	0	0	0	0	0	0	0	0	0	0	0	0	0	0	0	0	0	0	0	0	0	0	5
SNP_10819	Bb09	7.1	Codominant	Skeleton	Yes	TGCAGACTATTGCAATTGATTATTTTATCCCCCACCTCTCCCCTTTTATGTTTCATTTCATTTTAATATTACTAAACTACCAGTAACGGA	2	2	1	2	3	3	3	3	3	2	3	3	1	1	3	2	3	3	2	1	3	3	3	3	3	3	2	1	2	3	3	3	1	1	3	1	1	2	2	3	3	3	3
SNP_369	Bb09	7.3	Codominant	Skeleton	Yes	TGCAGTTGCTGGCTGCAAATTCATTAGCATTGAGAAAATCAAGAACACTAAGTCCTGAGGCACTTCTGCAATTGAATTCAGATTCTTGTA	2	3	1	2	3	3	3	3	3	2	3	3	1	1	3	2	3	3	2	1	3	3	3	3	3	3	2	1	2	3	3	3	1	1	3	1	1	2	2	3	3	3	3
SNP_14365	Bb09	7.3	Codominant	Redundant	Yes	TGCAGTACCTGCTGAGGAAGAGGAAATCTGGGGTGCATTCTTCAAGGTAACTAGATGACATAACTTTAAATATAATTGCCGGTACAGCTC	2	3	1	2	3	3	3	3	3	2	3	3	1	1	3	2	3	3	2	1	3	3	3	3	3	3	2	1	2	3	3	3	1	1	3	1	1	2	2	3	3	3	3
SNP_11008	Bb09	7.3	Codominant	Redundant	Yes	TGCAGGATGGCATAGATAAGAAGCTCTCTCTATACTTCTAATGGGCACGGGACTTTTCCATTTTTTTTGTATGTATCCTCAACTATAGTG	2	3	1	2	3	3	3	3	3	2	3	3	1	1	3	2	3	3	2	1	3	3	3	3	3	3	2	1	2	3	3	3	1	1	3	1	1	2	2	3	3	3	3
SNP_22207	Bb09	8.2	Codominant	Skeleton	Yes	TGCAGGGGCTCAACTACCTCCACTCCAACGGGATAGTGCATTGCGATATCAAGGGGCAGAACGTGTTGGTCACCGAACAAGGGGTCAAAA	2	3	1	2	3	3	3	3	3	2	3	3	1	1	3	2	3	3	2	1	3	3	3	1	3	3	2	1	2	3	3	3	1	1	3	1	1	2	2	3	3	3	3
SNP_12722	Bb09	8.2	Codominant	Redundant	Yes	TGCAGTCATCAATAATTGAAAAACAATTTTACTCAACCCACGTGAAAGAATGCAATGAATGTAAGGGGAAAAAAAAAGGACTGGCAAAAT	2	3	1	2	3	3	3	3	3	2	3	3	1	1	3	2	3	3	2	1	3	3	3	1	3	3	2	1	2	3	3	3	1	1	3	1	1	2	2	3	3	3	3
SNP_10699	Bb09	8.5	Codominant	Skeleton	Yes	TGCAGACAAAGCACTTGCTGTTTTCTGTCAGATGTTAAAATTTGGAGTGAAGCTATCAACTGCTACTATGGCCAGTGTAATCACAGCTTG	2	3	1	2	3	3	3	3	3	2	3	3	1	1	3	2	3	3	2	1	3	3	3	1	3	3	2	1	2	3	3	3	1	1	3	1	1	2	2	3	3	3	3
SNP_7276	Bb09	9.6	Codominant	Skeleton	Yes	TGCAGCTGAACGAAGGGGAATGGTTGGTTTCCGCCGCGTTTTTTCGGCGCGCGTTGCCGGAGAAGGTGGATGTGGCGGCGGAGGAGCAGG	2	3	1	2	3	3	3	3	3	2	3	3	1	3	3	2	3	3	2	1	3	3	3	1	3	3	2	1	2	3	3	3	1	1	3	1	1	2	2	3	3	3	3
SNP_549	Bb09	10.4	Codominant	Skeleton	Yes	TGCAGTCATATCCATTCCATTCTCTTTCATTTCCTTATAAACATCAAGAGCATCTTCACTACATAGTGCTCTAGTATAAACTTCCAAAAG	2	3	1	3	3	2	3	3	3	2	3	3	1	3	3	2	3	3	2	1	3	3	3	1	3	3	2	1	2	3	3	3	1	1	1	1	1	2	2	3	3	3	3
SNP_18956	Bb09	10.4	Codominant	Redundant		TGCAGAAATAGAGTCTGTGGTAATTAAAGGGGTGGTAGCGGTGGCGCCAAGACAGGGGGTTGTTGTGGCAATGGTGGTCGTTGTCGTGGC	2	3	1	3	3	2	3	3	3	2	3	3	1	3	3	2	3	3	2	1	3	3	3	1	3	3	2	1	2	3	3	3	1	1	1	1	1	2	2	3	3	3	3
PAV_33968	Bb09	10.4	Dominant	Redundant		TGCAGTGCCGTTTTTAACCTTTCATTTCTGAAAAAATCATTTTTTGTCTCTTTATTCACTAACCCAACAACCCATTTTTATTCTCTCAAT	0	0	0	0	0	0	0	0	0	0	0	0	0	0	0	0	0	0	0	0	0	0	0	0	0	0	0	0	0	0	0	0	0	0	0	0	0	0	0	0	0	0	4
PAV_13607	Bb09	10.4	Dominant	Redundant		TGCAGTGCCGTTTTTAACCTTTCATTTCTGAAAAAATCATTTTTTGTCTCTTTATTCACTAACCCAACCCATTTTTATTCTCTCAATTTA	0	0	0	0	0	0	0	0	0	0	0	0	0	0	0	0	0	0	0	0	0	0	0	0	0	0	0	0	0	0	0	0	0	0	0	0	0	0	0	0	0	0	5
SNP_6398	Bb09	11.6	Codominant	Skeleton	Yes	TGCAGCAAATTAGTTTCTTCTGTCTCCTTTCCAGTACCTAAGCTGAGACAAAAACAGACAATTAAGGAAGCCAGTTACACATAGCCTCTT	2	3	1	3	3	2	3	3	3	2	3	3	1	3	3	2	3	3	2	1	3	3	3	1	3	3	2	1	2	3	3	3	1	1	1	1	1	2	2	3	3	3	3
SNP_7866	Bb09	14.4	Codominant	Skeleton		TGCAGGTTCTTTTTCCAAATCTGCTTTATTACTCCATATTCTAATTTAACTAGAATTTAGTTTCTCTTGGAAATTAATTTTCACATTGAG	2	3	1	3	3	2	3	3	3	2	3	3	1	3	3	2	3	3	2	1	3	3	3	1	3	3	2	1	2	3	3	3	1	1	1	1	1	2	2	3	3	3	3
PAV_23863	Bb09	14.4	Dominant	Redundant	Yes	TGCAGAGTAAGAGCCAGATCAGCATTTTTTCTCCTGTAGAACCAGTCAAGACAAACTACCAAAAAACAGGGGGGGAATGTACATCCAGAC	0	0	0	0	0	0	0	0	0	0	0	0	0	0	0	0	0	0	0	0	0	0	0	0	0	0	0	0	0	0	0	0	0	0	0	0	0	0	0	0	0	0	4
SNP_8026	Bb09	18.7	Codominant	Skeleton	Yes	TGCAGTTTTCTTTCCACTCCTGGATCTGGATCCTAAATCCCCAACTCGTGTAGGATTTACTCGGGAGAAGTTTTGTTTTGTTTTTTTTTT	3	3	1	3	3	2	3	3	3	2	3	3	3	3	3	2	3	3	2	1	3	2	3	1	3	3	2	1	2	3	3	3	1	1	1	1	1	2	2	3	3	3	3
SNP_15798	Bb09	18.7	Codominant	Redundant	Yes	TGCAGTAGATCATTTAGGTAGTTTATGTGTTCAAGTGAACCCTGATATAATAGATTAAACAAATATCATATGAAATAATAAAACTAGGAG	3	0	1	3	3	2	3	3	3	2	3	3	3	3	3	2	3	3	2	1	3	2	3	1	3	3	2	1	2	3	3	3	1	1	1	1	1	2	2	3	3	3	3
PAV_8412	Bb09	*	Dominant	Attached		TGCAGAAAAAATGAAATCATTATGTAATTTTAAAGTTAATTAAAAAAAGTAGAAAATAAAAAAAAAAAACTGTAGAATATGATGAAGGAT	0	0	0	0	0	0	0	0	0	0	0	0	0	0	0	0	0	0	0	0	0	0	0	0	0	0	0	0	0	0	0	0	0	0	0	0	0	0	0	0	0	0	5
PAV_14749	Bb09	*	Dominant	Attached		TGCAGGTCAGTCACTTTCTTCTTTTTTCAAGGTCACTTTTCTTAATTAAAACATCTTTTACTAAGATTAAAAAAACAACTATGTTCAGAT	0	0	0	0	0	0	0	0	0	0	0	0	0	0	0	0	0	0	0	0	0	0	0	0	0	0	0	0	0	0	0	0	0	0	0	0	0	0	0	0	0	0	5
PAV_12829	Bb09	*	Dominant	Attached	Yes	TGCAGGAGTAGCAGATGACGAAGAGCAGGAACTGACAGACTGTGAGAGGACAAAGGTTGAGAGTTTGGTTAAGCGAGAGAGGACAATGAA	0	0	0	0	0	0	0	0	0	0	0	0	0	0	0	0	0	0	0	0	0	0	0	0	0	0	0	0	0	0	0	0	0	0	0	0	0	0	0	0	0	0	5
SNP_12089	Bb09	22.2	Codominant	Skeleton		TGCAGTATCTGTTTTCCTTGCACTAGTATATGAATATCTTTTACTAAAATGGTTATACCATTTTTCCTCATCTAGGATGCTCTCTTGGCA	3	3	1	3	2	2	3	3	3	2	3	3	3	3	3	2	3	3	3	1	3	2	3	1	3	3	2	1	2	3	3	3	1	1	3	1	1	2	2	3	3	3	3
SNP_1748	Bb09	22.2	Codominant	Redundant	Yes	TGCAGATAACATAGTAAAACACAAATAAAGGATGAAACTTTAACTAAAAAAATCAAACCTTTTCTGAGAGAGGAACTCCAAAGCACGCAA	3	3	1	3	2	2	3	3	3	2	3	3	3	3	3	2	3	3	3	1	3	2	3	1	3	3	2	1	2	3	3	3	1	1	3	1	1	2	2	3	3	3	3
SNP_2082	Bb09	23.6	Codominant	Skeleton		TGCAGAGAACTAGGGTCAGCATACCCATACAAAAACACACACATCGCAACATTACACTCACATCACACCAAAGTAATAAAGACAATTAGA	3	3	1	3	2	2	3	2	3	2	3	3	3	3	3	2	3	3	3	1	2	2	3	1	3	3	2	1	2	3	3	3	1	1	3	1	1	2	2	3	3	3	3
SNP_16699	Bb09	23.6	Codominant	Redundant	Yes	TGCAGTCAGAACAACTTCTCTGTCCATAAGAACATTTGTAGAGGACAAGGTCGCAGATTTGAAATTGATTTCCTCATTGCAATCACTTTT	3	3	1	3	2	2	3	2	3	2	3	3	3	3	3	2	3	3	3	1	2	2	3	1	3	3	2	1	2	3	3	3	1	1	3	1	1	2	2	3	3	3	3
PAV_11530	Bb09	*	Dominant	Attached	Yes	TGCAGCAATCAAAAGAAAAAGGAAGTGAAGGTACCAGTGAGCTGGACCTACTTATGGAAATTCATTACAACTTCTCCAACAGGGGCACAC	0	0	0	0	0	0	0	0	0	0	0	0	0	0	0	0	0	0	0	0	0	0	0	0	0	0	0	0	0	0	0	0	0	0	0	0	0	0	0	0	0	0	5
PAV_7079	Bb09	*	Dominant	Attached		TGCAGTCCTTTAACTGCTATTTACCAAGCACAGTAATAAATTAGTAATTATATTAAATATTAAATAACGTGAAGGGATCCACTTATTCCA	0	0	0	0	0	0	0	0	0	0	0	0	0	0	0	0	0	0	0	0	0	0	0	0	0	0	0	0	0	0	0	0	0	0	0	0	0	0	0	0	0	0	5
SNP_19417	Bb09	23.9	Codominant	Skeleton	Yes	TGCAGACAATCTTTTGCATCTGCTTCAGCTGACAATATAAAAAAGTTCAGCCTTCCAAAGGGAGAATTTTTTCATAATATGCTGTGAGTT	3	3	1	3	2	2	3	2	3	2	3	3	3	3	3	2	3	3	3	1	2	2	3	1	3	3	2	1	2	2	3	3	1	1	3	1	1	2	2	3	3	3	3
SNP_16846	Bb09	24.4	Codominant	Skeleton	Yes	TGCAGAATCTGGTTATCCCCGAAATTATAAGCCCTATCCATCTGCTTCAAGCACCTCTCCACAGGGTAATCCCCGAATTTCCCACAAGGC	3	3	1	3	2	2	3	2	3	2	3	3	3	3	3	2	3	3	3	1	2	2	3	1	3	3	2	1	2	3	3	3	1	1	3	3	1	2	2	3	3	3	3
SNP_13062	Bb09	24.4	Codominant	Redundant	Yes	TGCAGAAAGCTTTTTGTTACAACCTATTATGTTCTATATAATTACTCAAAATTTTCCTGGCATTATTTTGTTTGTATCTGTTGCCATAGC	3	3	1	3	2	2	3	2	3	2	3	3	3	3	3	2	3	3	3	1	2	2	3	1	3	3	2	1	2	3	3	3	1	1	3	3	1	2	2	3	3	3	3
SNP_20989	Bb09	30.8	Codominant	Skeleton	Yes	TGCAGTGTCGAGGTCCATTTGCTAAAAGAAGGCATCCATTGGTGGACTCGACTGTTGTTTCAGAGATTAGAAGATGCCTTGAGGAAGGGG	3	3	3	3	2	2	3	2	3	2	3	3	3	2	3	2	3	3	3	1	2	2	3	1	3	3	2	1	2	3	3	3	1	1	3	3	3	2	2	3	3	3	2
PAV_21001	Bb09	*	Dominant	Attached	Yes	TGCAGGGCACTGAATTGGTACATACAACAACTCACACCAAACAGTTTCTTTATTTTTTATTTTTATTTTTCCTCAAGTGGGTATCTCCAC	0	0	0	0	0	0	0	0	0	0	0	0	0	0	0	0	0	0	0	0	0	0	0	0	0	0	0	0	0	0	0	0	0	0	0	0	0	0	0	0	0	0	5
SNP_11857	Bb09	31.7	Codominant	Skeleton		TGCAGCTACTATTTCACTACCAATTTTGCTATTGCTACTACTCACGTTTTTCTTCTCAAAATGCACTTCCAACGAATCCGTTGTGTTAAT	3	3	3	3	2	2	3	2	3	2	3	3	2	2	3	2	3	3	3	1	2	2	3	1	3	3	2	1	2	3	3	3	1	1	3	3	3	2	2	3	3	3	2
PAV_15766	Bb09	31.7	Dominant	Redundant	Yes	TGCAGCTAGCTATTTTCATAAGGTGGCTTAAACACCGTCGAGAAGAAGCATAATATTTTGAGAATATGATCAACAAAATGGATGATCTCT	0	0	0	0	0	0	0	0	0	0	0	0	0	0	0	0	0	0	0	0	0	0	0	0	0	0	0	0	0	0	0	0	0	0	0	0	0	0	0	0	0	0	2
PAV_18803	Bb09	31.7	Dominant	Redundant		TGCAGAGAGCGCTATGGACGAATCGTAATCCCTGTTTTCTACGGAGTAGACGCCTTATATGTACGACAAAAAAAGGGGTTCTACGAATCT	0	0	0	0	0	0	0	0	0	0	0	0	0	0	0	0	0	0	0	0	0	0	0	0	0	0	0	0	0	0	0	0	0	0	0	0	0	0	0	0	0	0	2
SNP_7751	Bb09	32.5	Codominant	Skeleton	Yes	TGCAGCACCAGCTTCATCCTGCTTTGGAAGTTATAGTCATCAGGGAATAAGTATATAAAAATGACAAGTAATTTTTAAGCGAAAAGTGGG	3	3	3	3	2	2	3	2	3	2	2	3	2	2	3	2	3	3	3	1	2	2	3	1	3	3	2	1	2	3	3	3	1	1	3	3	3	2	2	3	3	3	2
SNP_20303	Bb09	33.9	Codominant	Skeleton		TGCAGTCTCTGGCATTTAGAATTTCCAGGGACATAGGCAGCTCTGGTAGAGTCATAAGTGAATCATAATAACTGACTTTTGGAGTTTGAA	3	3	3	3	2	2	3	2	2	2	3	3	2	2	3	2	3	3	3	1	2	2	3	1	3	3	2	1	2	2	3	3	1	1	3	3	3	2	2	3	3	3	2
PAV_19863	Bb09	*	Dominant	Attached	Yes	TGCAGCCTCAATTGTTGCCTAAACCTGTTGATGAAATCATCAGCCTTCGCGTCCACACCTTCTTCTTCCCTTTGCTCCGTCAACTCTCCA	0	0	0	0	0	0	0	0	0	0	0	0	0	0	0	0	0	0	0	0	0	0	0	0	0	0	0	0	0	0	0	0	0	0	0	0	0	0	0	0	0	0	5
SNP_1995	Bb09	37.1	Codominant	Skeleton	Yes	TGCAGATAAGTGAAACCAAGCCTAGTTTGGAGTCTTCATCGCCTTGTTTGGGTCAGAAGAGAAGAGCTGAGATACTGGATTTGTTCACCA	3	3	3	3	2	2	3	2	3	3	3	3	2	2	3	2	3	3	3	1	2	2	3	1	3	3	2	1	2	3	3	2	1	1	3	3	3	2	2	3	3	3	2
SNP_15632	Bb09	44.4	Codominant	Skeleton		TGCAGCAGCAGCAAGTTCCTCTTCATCATCATCCTTCTCATTCTCATCATCCTCCTCATCATCATCAAACTGAGAAATTGGTGTGGCTTC	3	3	3	3	2	2	2	2	3	3	3	3	2	2	3	2	3	3	3	1	2	2	3	1	3	3	2	1	3	3	3	2	1	1	3	3	3	2	2	3	3	3	2
PAV_12272	Bb09	*	Dominant	Attached	Yes	TGCAGCTTTACCACGTTTATTCACGGTGCCATTGGCAGCCTGTTGCTTATTTTTTGTGTTTTGGTCATCTTCTTCATCTTCACTGTACTC	0	0	0	0	0	0	0	0	0	0	0	0	0	0	0	0	0	0	0	0	0	0	0	0	0	0	0	0	0	0	0	0	0	0	0	0	0	0	0	0	0	0	5
SNP_17693	Bb09	47.2	Codominant	Skeleton	Yes	TGCAGGATTTGACAAGACAAGTATATTATGCATATATATGGTATCAATTCTATGCATATTTCAGGATATTGGTATCAATTGGAATTTTAA	3	3	3	3	2	2	2	2	3	3	3	3	2	2	1	2	3	3	3	1	2	2	2	1	1	3	2	1	3	3	3	2	1	1	3	3	3	2	2	3	3	3	2
SNP_1360	Bb09	47.2	Codominant	Redundant	Yes	TGCAGAAATTTAAATGTCATTTCTGGAAAATGTAGCAATATGTATCCTATTAGCATAACAATGTCTAGCAAGTTTAATCTCTTCATACAT	3	3	3	3	2	2	2	2	3	3	3	3	2	2	1	2	3	3	3	1	2	2	2	1	1	3	2	1	3	3	3	2	1	1	3	3	3	2	2	3	3	3	2
PAV_4620	Bb09	47.2	Dominant	Redundant	Yes	TGCAGCGAAAAACATCAGGATGATGTTTTTCAGGTGTAGGTTGTTTACAGATAGAACTAAGGAAACTCTCACTGAATTTAATTCCCCTTG	0	0	0	0	0	0	0	0	0	0	0	0	0	0	0	0	0	0	0	0	0	0	0	0	0	0	0	0	0	0	0	0	0	0	0	0	0	0	0	0	0	0	2
PAV_5502	Bb09	*	Dominant	Attached	Yes	TGCAGCATCATCTATGATCCCACTAGAGCAAGAACCTCTTTAAGTGTTAACTAAATAAATTCGAATCATCAGGCGTATAGAGATTTACCT	0	0	0	0	0	0	0	0	0	0	0	0	0	0	0	0	0	0	0	0	0	0	0	0	0	0	0	0	0	0	0	0	0	0	0	0	0	0	0	0	0	0	5
SNP_20408	Bb09	51	Codominant	Skeleton	Yes	TGCAGGTGTTACATACCAAGAGGTCCATATTTGCATCTCCAAAAGGGTCGGCAGCCGCAGAAACAAATCCAAGGGAGTATCTCCTTTCAG	3	3	3	3	2	2	3	2	3	3	3	3	2	2	1	2	3	3	3	1	2	2	2	1	1	3	2	1	3	3	3	2	3	1	3	3	3	2	2	3	3	3	2
PAV_2782	Bb09	51	Dominant	Redundant	Yes	TGCAGCTGCAAAGGAATGAGGTAATTGCATTGATGAACCTTCTCAATAGGCTCTCCGAATCTGTCAAATTTGTCCACGAAGTGGGACCTA	0	0	0	0	0	0	0	0	0	0	0	0	0	0	0	0	0	0	0	0	0	0	0	0	0	0	0	0	0	0	0	0	0	0	0	0	0	0	0	0	0	0	2
PAV_3464	Bb09	51	Dominant	Redundant	Yes	TGCAGCTGCAAAGGAATGAGGTAATTGCATTGATGAACCTTCTCAATACTCCGAAACTGTCAAATTTGTCCACGAAGTGGGACCTACGCC	0	0	0	0	0	0	0	0	0	0	0	0	0	0	0	0	0	0	0	0	0	0	0	0	0	0	0	0	0	0	0	0	0	0	0	0	0	0	0	0	0	0	5
PAV_20048	Bb09	*	Dominant	Attached		TGCAGGTAATCTACCACACTAGTGCCCAATAATCTGTACTATTTATATTAATGCAATTGCTTCTTACTTCTTAGATTGTTTTCATTTTTC	0	0	0	0	0	0	0	0	0	0	0	0	0	0	0	0	0	0	0	0	0	0	0	0	0	0	0	0	0	0	0	0	0	0	0	0	0	0	0	0	0	0	5
SNP_1461	Bb09	53.2	Codominant	Skeleton	Yes	TGCAGGAACTATTTGTCATATTACATCTCTTCACAATAATTAATTAAACTCTCATCCAGAAAATAGAGCACCAGTAACAGAGAATTTGTT	3	3	3	3	2	2	3	2	3	3	3	3	2	2	1	2	3	3	3	1	2	2	2	1	1	3	2	3	3	3	2	2	3	1	3	3	3	2	2	3	3	3	2
PAV_19582	Bb09	53.2	Dominant	Redundant		TGCAGAAAAAATAAGAACAATCAGGATTTTATTTATTTTTTAATGGCAAACAACCAGGATACTTAATTACTAATGTTGGAAACGTTGAAC	0	0	0	0	0	0	0	0	0	0	0	0	0	0	0	0	0	0	0	0	0	0	0	0	0	0	0	0	0	0	0	0	0	0	0	0	0	0	0	0	0	0	5
SNP_58	Bb09	55.5	Codominant	Skeleton	Yes	TGCAGCAGGTTCCTATGTTCATTGTTTGTAGGTAGGATATTAGGATATCTATCATCCGTTGTCATTGAACAGATTTTGCATAAGTTTTAA	3	3	3	3	2	2	3	2	3	3	3	3	2	2	1	2	3	3	3	1	2	2	2	1	1	3	2	3	3	3	2	2	3	3	3	3	3	2	2	3	3	3	2
PAV_304	Bb09	*	Dominant	Attached		TGCAGTAAAATAGCTAAGTTGGATAATAAGATAATTGATTGGTCAATTTATCCTGTAAATAATATATTTGAGCAGGTTAATGCCTTGAAT	0	0	0	0	0	0	0	0	0	0	0	0	0	0	0	0	0	0	0	0	0	0	0	0	0	0	0	0	0	0	0	0	0	0	0	0	0	0	0	0	0	0	5
PAV_14446	Bb09	*	Dominant	Attached	Yes	TGCAGAGGAGGCTATGACACCAATTGAATCTACATTTTCCTTGGATATTGCTTCCAAATTGGATTGGTGCATCCTTTTCTATTAAATTTT	0	0	0	0	0	0	0	0	0	0	0	0	0	0	0	0	0	0	0	0	0	0	0	0	0	0	0	0	0	0	0	0	0	0	0	0	0	0	0	0	0	0	5
PAV_7450	Bb09	*	Dominant	Attached	Yes	TGCAGGTACAAGACATTGTGATTGTCCAGTACATTTAGTTTGTATTTATGTTAACTAAACATTATGTAATGGAGCTTCCTGTGCTTTTAG	0	0	0	0	0	0	0	0	0	0	0	0	0	0	0	0	0	0	0	0	0	0	0	0	0	0	0	0	0	0	0	0	0	0	0	0	0	0	0	0	0	0	5
PAV_16007	Bb09	*	Dominant	Attached	Yes	TGCAGAATCAAGTTACGAAAATGATAAAAGGATTGTCTTGCCCTCCAGAAAATGATAAAAGCATTTTCTTTTGACATAGCACACAAACTT	0	0	0	0	0	0	0	0	0	0	0	0	0	0	0	0	0	0	0	0	0	0	0	0	0	0	0	0	0	0	0	0	0	0	0	0	0	0	0	0	0	0	5
SNP_10575	Bb09	56.3	Codominant	Skeleton	Yes	TGCAGCTTTTGGATACCAGCTCTTGTTCCAAATGTCCTGCAATTTTATGTTTTTGGATGGAGAGTTCAAAACTAATCTAATAAAAAATTT	3	1	3	3	2	2	0	2	3	3	3	3	2	2	1	2	3	1	3	1	2	2	2	1	1	3	2	3	3	3	2	2	3	3	1	3	3	2	2	3	3	3	2
PAV_11266	Bb09	56.3	Dominant	Redundant		TGCAGTATTATGGAGATAGAACACCATTGGAAGAAGATGACATATTAATAAGGGTTCACAAATGATCGGCAAAATATTTTTTAAAAGTTA	0	0	0	0	0	0	0	0	0	0	0	0	0	0	0	0	0	0	0	0	0	0	0	0	0	0	0	0	0	0	0	0	0	0	0	0	0	0	0	0	0	0	5
SNP_2939	Bb09	57.5	Codominant	Skeleton		TGCAGTGATTTTTCGTCAACAAAAATATTTAAGTATAGTTTTGACACCAAAGGGCCTGAAGCTTTGACAATGCTTATATACTGAAAATCA	3	3	3	3	2	2	3	2	3	3	3	3	2	2	1	2	3	3	3	1	2	2	2	1	1	3	2	3	3	3	2	2	3	3	3	3	3	2	2	3	3	3	2
SNP_23502	Bb09	58.3	Codominant	Skeleton		TGCAGAAAATTATGCAGAAATTTGACAGCATTTGTTGTATAATTGTGACAGCATTTTGCTGCATAATCTTGACAGATTTTTCTGCATAAC	0	3	3	3	2	2	3	2	3	3	3	3	2	2	1	2	3	3	3	1	2	2	2	1	1	3	2	3	3	3	2	2	3	3	3	2	3	2	2	3	3	3	2
PAV_20669	Bb09	58.3	Dominant	Redundant		TGCAGCCTCCCTCATAATAGAGACAGATGCCTCTAATTTAGGGTATGGGGGGATACTCAAACAAAAATCTCCAAATGATTCCAAGGAATG	0	0	0	0	0	0	0	0	0	0	0	0	0	0	0	0	0	0	0	0	0	0	0	0	0	0	0	0	0	0	0	0	0	0	0	0	0	0	0	0	0	0	5
PAV_6247	Bb09	58.3	Dominant	Redundant		TGCAGCGAGAAATGCTCTGTTTTGGGCAATGGCTACGACAACCCTCTCGCTCCAGCGAGAGGCAATGCACTCCAGCGAGCCAAGAGCAGC	0	0	0	0	0	0	0	0	0	0	0	0	0	0	0	0	0	0	0	0	0	0	0	0	0	0	0	0	0	0	0	0	0	0	0	0	0	0	0	0	0	0	5
SNP_273	Bb09	59.5	Codominant	Skeleton		TGCAGTATAAAAATGCAGATTTTTCACAGAGTTTTACAGATTCCAGGTTTCATCCAAGTTTCCAAGCAAAAACCAAGTCACACTTTCATA	3	3	3	3	2	2	3	2	3	3	3	3	2	2	1	2	3	3	3	1	2	2	2	1	1	3	2	3	3	3	2	2	3	3	3	3	3	2	2	3	3	3	2
SNP_20505	Bb09	60	Codominant	Skeleton		TGCAGCTTGCTTTCTTTTCTCACTGCATCAAATCCTTCATTGTCCAATGGTACACCAAATTTTCTAAACAATGCTCCTAAAAAGGCTGAA	3	3	3	3	2	2	3	2	3	3	3	3	2	2	1	2	3	3	3	1	2	2	2	1	1	3	2	3	3	3	2	2	3	3	3	3	3	2	2	3	3	3	2
SNP_18807	Bb09	61.2	Codominant	Skeleton		TGCAGCAAAAACCTTTGAAACTAAAACCTTGCATTACCTAAATTATGATTTTCGCACACATAGCCTAATACAAATGAGAGTCTCTGTGGA	3	3	2	3	2	2	3	2	3	3	3	3	2	2	1	2	3	3	3	1	2	2	2	1	1	3	2	3	3	3	2	2	3	3	3	3	3	2	2	3	3	3	2
SNP_5912	Bb09	62.3	Codominant	Skeleton		TGCAGTTATGGGGAAGGGGAAAAGATCCCACCTAGGTTGATACCAAACCCCACCACACACTTAGTCGACCAAAATGGTATAGATAGGTAA	3	3	3	3	2	2	3	2	3	3	3	3	2	2	1	2	3	3	3	1	2	2	2	1	1	3	2	3	3	3	2	2	3	3	3	3	3	2	2	3	3	3	2
PAV_22146	Bb09	62.3	Dominant	Redundant	Yes	TGCAGTTAAAGTATAATTACAAACACCAAAAGTAGGTAAGCTAACCTAACACCAAATAAATGAACTCCAGATATACAATACAATAATCAA	0	0	0	0	0	0	0	0	0	0	0	0	0	0	0	0	0	0	0	0	0	0	0	0	0	0	0	0	0	0	0	0	0	0	0	0	0	0	0	0	0	0	5
SNP_11890	Bb09	63.1	Codominant	Skeleton		TGCAGCATTGACTAACTGTCTATAATATGAGGTGATCCCTTTCAAGAATAGGGATACTCTCAAGCCTCAAAGAAGGACTTAGTGGTTATC	3	3	3	3	2	2	3	2	3	3	3	3	2	2	1	2	3	3	3	1	2	2	2	1	1	3	2	3	3	3	2	2	3	3	3	3	2	2	2	3	3	3	2
SNP_12431	Bb09	63.1	Codominant	Redundant		TGCAGGTTGAGATGTTTGCAAGAAGAGCTAGAAGTTTCTTTAGTTTCTAAGTTATGAATTTTCACCACCAATACTTCAAGAAGCATTACC	3	3	3	3	2	2	3	2	3	3	3	3	2	2	1	2	3	3	3	1	2	2	2	1	1	3	2	3	3	3	2	2	3	3	3	3	2	2	2	3	3	3	2
SNP_8617	Bb09	63.1	Codominant	Redundant		TGCAGAGGATTGCTCACCAAGCAAGAAAAGTGATGTCAGGGGAAATTGAACTCACCTCAATGAGAAAGGTGAAAATATGTTCTGAATCCT	3	3	3	3	2	2	3	2	3	3	3	3	2	2	1	2	3	3	3	1	2	2	2	1	1	3	2	3	3	3	2	2	3	3	3	3	2	2	2	3	3	3	2
SNP_3447	Bb09	63.1	Codominant	Redundant	Yes	TGCAGGGTAAGCTTTTCAGAATTAACAAAACAGAAAACCCTACCTCAGACCTTAAAATAACTCATTCTGTTGCCGTGAACTAACCGTATT	3	3	3	3	2	2	3	2	3	3	3	3	2	2	1	2	3	3	3	1	2	2	2	1	1	3	2	3	3	3	2	2	3	3	3	3	2	2	2	3	3	3	2
PAV_19625	Bb09	63.1	Dominant	Redundant	Yes	TGCAGAAGAGGCTGTGACGCCAATTGAATCTACATTTTCCTTGGATATTGCTTCCAAATTGGATTGGTGCATCCTTTTATATTAAATTTT	0	0	0	0	0	0	0	0	0	0	0	0	0	0	0	0	0	0	0	0	0	0	0	0	0	0	0	0	0	0	0	0	0	0	0	0	0	0	0	0	0	0	2
PAV_7346	Bb09	63.1	Dominant	Redundant		TGCAGCGATATTAGCTTACAATACTTACAATTAGTAGATCCCCAGAAAATGCTGAACCTGAAACAATAAAATGAAAAAAAAAAATTAACA	0	0	0	0	0	0	0	0	0	0	0	0	0	0	0	0	0	0	0	0	0	0	0	0	0	0	0	0	0	0	0	0	0	0	0	0	0	0	0	0	0	0	2
PAV_15315	Bb09	63.1	Dominant	Redundant		TGCAGTCATCTTCTTATTGCTCTTTTTACAAAAAAATCAATTTTTGTACTATATGTAGGAATGCTAATCATACTAAATATATTAATGTTT	0	0	0	0	0	0	0	0	0	0	0	0	0	0	0	0	0	0	0	0	0	0	0	0	0	0	0	0	0	0	0	0	0	0	0	0	0	0	0	0	0	0	2
PAV_3023	Bb09	63.1	Dominant	Redundant		TGCAGTATTATGGAGATAGAACACCATTGGAGAAGATGACATATTAATAAGGGTTCACAAATGATCGGCAAAATATTTTTTAAAAGTTAA	0	0	0	0	0	0	0	0	0	0	0	0	0	0	0	0	0	0	0	0	0	0	0	0	0	0	0	0	0	0	0	0	0	0	0	0	0	0	0	0	0	0	2
PAV_19022	Bb09	63.1	Dominant	Redundant		TGCAGATACCATTCCCTCTATTTTAAGGGTAATTTGGCATAACGTAGAAGAGTAAGTCCTAATTCAACAATATGTCTATGTTTTCTTTCA	0	0	0	0	0	0	0	0	0	0	0	0	0	0	0	0	0	0	0	0	0	0	0	0	0	0	0	0	0	0	0	0	0	0	0	0	0	0	0	0	0	0	2
PAV_5491	Bb09	63.1	Dominant	Redundant	Yes	TGCAGCAATGTGTAAAGAAGATGATGATCTATTTGTTGCAAACAGTGGAGTGGAGGATGAGGGTAAAGCCGCCGAAGAAAATCAGAATTT	0	0	0	0	0	0	0	0	0	0	0	0	0	0	0	0	0	0	0	0	0	0	0	0	0	0	0	0	0	0	0	0	0	0	0	0	0	0	0	0	0	0	2
[truncated: 247 more rows]
[truncated: 135 more columns]
