# Supplementary material for: The First Genetic Map for a Psoraleoid Legume (Bituminaria bituminosa) Reveals Highly Conserved Synteny with Phaseoloid Legumes
Source: Plants (Basel). 2020 Jul 31;9(8):973. doi: 10.3390/plants9080973 (PMC7463921; doi:10.3390/plants9080973)
Supplement: Supplementary file 1 [file plants-09-00973-s001.zip › Supplementary Table S5.xlsx]

## Sheet: TableS5
Table S5: Alignment of the tedera genetic map (linkage groups Bb01-Bb10) with the genome of soybean (chromosomes Gm01-Gm20)
marker	Bb LG	cM	ref	refStart	refEnd	% identity	Alignment length	mis-matches	gap openings	start of alignment in query	end of alignment in query	evalue	bitscore
SNP_18376	Bb01	63.8	Gm01	236771	236685	86.207	29	4	0	3	89	6.77e-12	69.3
SNP_11127	Bb01	64.1	Gm01	281685	281759	92	25	2	0	14	88	2.85e-08	57.3
SNP_9155	Bb07	48.8	Gm01	1025714	1025625	93.333	30	2	0	90	1	3.89e-13	73.5
PAV_21732	Bb07	48.5	Gm01	1206487	1206558	95.833	24	1	0	3	74	3.08e-08	57.2
PAV_24934	Bb07	48.65	Gm01	1207258	1207344	93.103	29	2	0	3	89	4.93e-12	69.8
PAV_25090	Bb07	48.65	Gm01	1207259	1207194	68.182	22	7	0	1	66	7.94e-06	49.2
SNP_8213	Bb07	46.2	Gm01	1380712	1380626	68.966	29	9	0	87	1	1.18e-06	51.9
PAV_22739	Bb02	57.9	Gm01	1391272	1391358	86.207	29	4	0	88	2	1.28e-11	68.4
SNP_7666	Bb02	56.7	Gm01	1391445	1391356	100	30	0	0	90	1	2.52e-12	70.8
PAV_24861	Bb07	45.7	Gm01	1480154	1480225	91.667	24	2	0	72	1	1.01e-08	58.8
PAV_24988	Bb07	45.7	Gm01	1480222	1480311	80	30	6	0	1	90	7.33e-09	59.3
SNP_21195	Bb07	45.7	Gm01	1481194	1481283	83.333	30	5	0	1	90	4.21e-10	63.4
SNP_20248	Bb07	42.2	Gm01	2288578	2288667	90	30	3	0	90	1	8.6e-11	65.7
SNP_9043	Bb07	33.6	Gm01	3420707	3420796	93.333	30	2	0	1	90	7.94e-14	75.8
SNP_17926	Bb07	30.4	Gm01	3680087	3680007	81.481	27	5	0	2	82	2.23e-06	51
SNP_23129	Bb07	29	Gm01	5134689	5134775	82.759	29	5	0	1	87	1.62e-11	68.1
SNP_8193	Bb07	23.1	Gm01	5617104	5617178	100	25	0	0	75	1	1.38e-12	71.6
SNP_7677	Bb03	39.4	Gm01	5617107	5617178	87.5	24	3	0	72	1	7.94e-10	62.5
SNP_8953	Bb07	22.8	Gm01	5661895	5661806	86.667	30	4	0	1	90	5.78e-10	62.9
SNP_1142	Bb10	65.5	Gm01	10729803	10729889	72.414	29	8	0	88	2	1.9e-08	57.9
SNP_3028	Bb07	5.4	Gm01	12020670	12020584	75.862	29	7	0	88	2	3.06e-06	50.6
PAV_17395	Bb03	36.8	Gm01	15540911	15540997	72.414	29	8	0	1	87	9.31e-08	55.6
PAV_8371	Bb02	3.7	Gm01	19958818	19958907	80	30	6	0	90	1	1.09e-09	62
SNP_6352	Bb07	9.4	Gm01	24168480	24168569	86.667	30	4	0	90	1	1.08e-11	68.7
SNP_7101	Bb07	6.8	Gm01	27182757	27182843	82.759	29	5	0	3	89	1.5e-09	61.6
SNP_7003	Bb10	52.6	Gm01	39585140	39585229	93.333	30	2	0	1	90	4.17e-11	66.7
PAV_615	Bb10	53.15	Gm01	39990082	39989993	63.333	30	11	0	90	1	5.78e-06	49.6
SNP_5850	Bb10	55.1	Gm01	40632985	40633068	89.286	28	3	0	85	2	4.55e-11	66.6
SNP_11955	Bb10	53.7	Gm01	42303076	42302990	89.655	29	3	0	3	89	6.26e-11	66.1
PAV_19441	Bb10	56.2	Gm01	43316888	43316799	83.333	30	5	0	90	1	2.23e-10	64.3
PAV_18803	Bb09	31.7	Gm01	43403202	43403119	67.857	28	9	0	1	84	4.21e-06	50.1
SNP_22799	Bb10	56.2	Gm01	43510105	43510022	82.143	28	5	0	6	89	5.34e-09	59.7
SNP_14080	Bb02	44.9	Gm01	43602270	43602353	75	28	7	0	84	1	1.59e-07	54.8
PAV_16323	Bb10	56.2	Gm01	43613719	43613805	72.414	29	8	0	89	3	3.06e-06	50.6
PAV_21094	Bb10	56.2	Gm01	43614413	43614339	76	25	6	0	84	10	4.56e-07	53.3
PAV_389	Bb10	55.1	Gm01	43634182	43634265	78.571	28	6	0	1	84	3.32e-07	53.8
PAV_6890	Bb10	57.1	Gm01	45249283	45249200	96.429	28	1	0	90	7	9.31e-12	68.9
SNP_9012	Bb08	4.8	Gm01	48172511	48172600	73.333	30	8	0	90	1	3.17e-06	50.7
PAV_21310	Bb07	53	Gm01	48854824	48854738	89.655	29	3	0	88	2	6.77e-12	69.3
SNP_22343	Bb07	53	Gm01	48892643	48892726	100	28	0	0	5	88	5.46e-13	73
SNP_8274	Bb07	63	Gm01	51523229	51523312	89.286	28	3	0	84	1	2.61e-08	57.4
SNP_87	Bb07	65.8	Gm01	51989408	51989497	90	30	3	0	90	1	2.23e-10	64.3
SNP_16284	Bb07	69.8	Gm01	52373602	52373673	83.333	24	4	0	1	72	6.26e-07	52.8
SNP_22382	Bb07	69.8	Gm01	52455643	52455708	86.364	22	3	0	89	24	4.56e-07	53.3
SNP_19055	Bb07	69.8	Gm01	52458173	52458250	84.615	26	4	0	79	2	2.61e-08	57.4
SNP_20196	Bb07	70.1	Gm01	52568771	52568688	82.143	28	5	0	3	86	1.38e-08	58.3
SNP_12770	Bb07	70.1	Gm01	52571238	52571179	85	20	3	0	1	60	2.89e-09	49.2
SNP_7255	Bb02	80.6	Gm01	53712553	53712639	89.655	29	3	0	1	87	2.45e-13	74.1
SNP_15942	Bb02	97.7	Gm01	53808742	53808831	90	30	3	0	90	1	8.27e-12	69.1
SNP_14974	Bb02	97.7	Gm01	53817753	53817842	96.667	30	1	0	90	1	2.43e-13	74.1
PAV_3384	Bb02	101.1	Gm01	54865704	54865793	83.333	30	5	0	1	90	1.18e-10	65.2
SNP_16349	Bb02	101.9	Gm01	54950851	54950931	85.185	27	4	0	2	82	1.62e-10	64.8
SNP_19128	Bb02	109	Gm01	56278086	56278172	93.103	29	2	0	3	89	6.77e-12	69.3
SNP_10017	Bb02	109	Gm01	56328264	56328350	89.655	29	3	0	88	2	1.38e-12	71.6
SNP_14437	Bb04	57.5	Gm02	757782	757693	100	30	0	0	90	1	2.83e-13	73.9
SNP_5487	Bb04	56.3	Gm02	798064	798011	77.778	18	4	0	55	2	1.73e-06	40
SNP_8568	Bb04	55.8	Gm02	878132	878046	72.414	29	8	0	3	89	7.33e-09	59.3
PAV_20406	Bb04	55.8	Gm02	893683	893745	95.238	21	1	0	65	3	1.76e-07	54.7
PAV_21129	Bb04	55.8	Gm02	893745	893659	89.655	29	3	0	3	89	4.21e-10	63.4
SNP_779	Bb04	53.8	Gm02	1058803	1058889	86.207	29	4	0	89	3	1.28e-11	68.4
PAV_25075	Bb09	65.1	Gm02	1069406	1069477	83.333	24	4	0	19	90	1.18e-06	51.9
PAV_4842	Bb02	6.8	Gm02	1137624	1137538	75.862	29	7	0	2	88	2.23e-07	54.5
SNP_425	Bb04	52.1	Gm02	1482823	1482734	93.333	30	2	0	1	90	1.01e-12	72.1
SNP_5957	Bb04	51.8	Gm02	1530880	1530966	82.759	29	5	0	3	89	1.18e-10	65.2
SNP_7686	Bb04	51.8	Gm02	1531222	1531142	88.889	27	3	0	82	2	2.06e-09	61.1
SNP_2443	Bb04	51.8	Gm02	1565538	1565621	71.429	28	8	0	85	2	1.28e-07	55.1
SNP_7335	Bb07	29	Gm02	2173356	2173445	93.333	30	2	0	1	90	1.09e-13	75.3
SNP_17926	Bb07	30.4	Gm02	2831725	2831805	81.481	27	5	0	2	82	1.76e-07	54.7
SNP_9043	Bb07	33.6	Gm02	3034128	3034217	100	30	0	0	90	1	1.38e-12	71.6
SNP_23178	Bb01	42.4	Gm02	4256976	4257038	85.714	21	3	0	68	6	2.34e-06	40
SNP_9611	Bb01	42.4	Gm02	4267813	4267896	85.714	28	4	0	88	5	2.06e-09	61.1
SNP_22687	Bb03	15.1	Gm02	5654239	5654328	100	30	0	0	1	90	1.76e-15	81.3
PAV_13727	Bb03	12.8	Gm02	5977567	5977502	90.909	22	2	0	3	68	2.81e-07	47.8
SNP_15471	Bb03	12.8	Gm02	6014927	6015013	89.655	29	3	0	2	88	3.01e-10	63.9
SNP_17691	Bb03	10.8	Gm02	6352529	6352615	93.103	29	2	0	2	88	8.6e-11	65.7
SNP_13137	Bb03	10.8	Gm02	6352530	6352462	91.304	23	2	0	2	70	1.18e-06	51.9
SNP_18209	Bb03	82.7	Gm02	6813762	6813848	82.759	29	5	0	3	89	1.38e-08	58.3
SNP_23249	Bb03	84.7	Gm02	6934658	6934572	93.103	29	2	0	2	88	3.51e-11	67
SNP_20298	Bb02	62.4	Gm02	7330474	7330560	100	29	0	0	88	2	1.38e-12	71.6
SNP_2287	Bb07	17.4	Gm02	7473116	7473033	89.286	28	3	0	89	6	3.31e-11	67
SNP_3792	Bb07	17.7	Gm02	7540241	7540155	82.759	29	5	0	88	2	1.23e-09	62
SNP_9558	Bb04	74.7	Gm02	7623787	7623873	86.207	29	4	0	4	90	3.06e-10	63.8
SNP_8234	Bb05	87.6	Gm02	8055935	8056021	96.552	29	1	0	2	88	1.01e-12	72.1
SNP_5597	Bb05	34.6	Gm02	8640921	8641010	93.333	30	2	0	90	1	1.9e-12	71.2
SNP_23233	Bb05	35.2	Gm02	8702166	8702077	96.667	30	1	0	90	1	9.39e-13	72.2
SNP_1710	Bb07	6.8	Gm02	9605650	9605564	89.655	29	3	0	88	2	2.14e-12	71.2
SNP_16391	Bb07	6.5	Gm02	9605651	9605565	82.759	29	5	0	89	3	3.06e-10	63.8
SNP_7101	Bb07	6.8	Gm02	9606484	9606570	79.31	29	6	0	3	89	3.59e-08	57
SNP_23129	Bb07	29	Gm02	10076485	10076571	96.552	29	1	0	1	87	7.82e-14	75.8
PAV_4476	Bb07	23.9	Gm02	10200081	10200170	100	30	0	0	1	90	3.25e-13	73.9
SNP_8193	Bb07	23.1	Gm02	10303505	10303576	95.833	24	1	0	72	1	3.31e-11	67
SNP_8953	Bb07	22.8	Gm02	10328267	10328178	86.667	30	4	0	1	90	3.06e-10	63.8
SNP_7989	Bb08	54.1	Gm02	13963012	13962926	93.103	29	2	0	2	88	9.31e-12	68.9
PAV_7980	Bb08	53.3	Gm02	14147912	14147871	100	14	0	0	89	48	1.28e-06	38.2
PAV_24016	Bb08	53.3	Gm02	14147915	14147844	100	24	0	0	89	18	9.67e-11	65.7
SNP_2273	Bb08	53.3	Gm02	14179639	14179553	79.31	29	6	0	2	88	2.61e-08	57.4
SNP_15302	Bb04	66.2	Gm02	14538214	14538303	86.667	30	4	0	1	90	1.28e-11	68.4
SNP_18993	Bb04	65.3	Gm02	14680484	14680395	100	30	0	0	1	90	4.34e-13	73.3
SNP_22531	Bb04	65.6	Gm02	14695876	14695947	87.5	24	3	0	73	2	2.41e-07	54.2
SNP_19412	Bb04	64.5	Gm02	14738324	14738241	85.714	28	4	0	88	5	1.01e-08	58.8
SNP_13046	Bb04	67	Gm02	14884958	14884872	68.966	29	9	0	3	89	7.94e-06	49.2
PAV_23578	Bb04	67	Gm02	14897804	14897760	93.333	15	1	0	46	2	3.81e-07	39.6
PAV_12488	Bb04	68.2	Gm02	14928292	14928378	93.103	29	2	0	89	3	5.34e-13	73
PAV_24864	Bb04	68.2	Gm02	14987286	14987363	96.154	26	1	0	89	12	2.41e-11	67.5
SNP_16203	Bb04	68.2	Gm02	14991596	14991685	96.667	30	1	0	1	90	2.83e-13	73.9
SNP_8740	Bb04	69.3	Gm02	15155783	15155697	82.759	29	5	0	90	4	1.78e-08	58.3
SNP_14661	Bb04	70.1	Gm02	15351913	15351827	82.759	29	5	0	3	89	4.76e-10	63.2
PAV_24849	Bb04	71	Gm02	15602642	15602731	70	30	9	0	90	1	2.23e-10	64.3
SNP_17709	Bb04	71	Gm02	15617232	15617279	81.25	16	3	0	86	39	9.45e-07	37.3
SNP_12948	Bb04	52.9	Gm02	15919959	15919873	100	29	0	0	4	90	4.21e-14	76.7
SNP_5626	Bb04	76.4	Gm02	17456938	17456852	82.759	29	5	0	88	2	3.31e-11	67
PAV_3679	Bb04	21.4	Gm02	21709811	21709722	90	30	3	0	1	90	1.34e-14	78.3
SNP_4340	Bb08	49.6	Gm02	24969803	24969886	71.429	28	8	0	89	6	1.8e-06	51.3
PAV_8031	Bb04	75.5	Gm02	32142855	32142941	100	29	0	0	89	3	7.33e-13	72.5
PAV_23276	Bb04	75.5	Gm02	32145324	32145413	83.333	30	5	0	1	90	3.06e-10	63.8
PAV_14602	Bb04	75.5	Gm02	32243726	32243643	85.714	28	4	0	5	88	2.83e-09	60.6
SNP_14019	Bb04	75.5	Gm02	32244152	32244087	86.364	22	3	0	3	68	1.92e-06	51.2
SNP_17864	Bb04	75.5	Gm02	32580125	32580042	100	28	0	0	85	2	2.23e-10	64.3
SNP_4852	Bb04	81.5	Gm02	36410715	36410801	93.103	29	2	0	88	2	2.04e-11	67.7
SNP_11017	Bb08	72.9	Gm02	38755435	38755521	86.207	29	4	0	2	88	1.54e-09	61.5
SNP_13983	Bb06	14.7	Gm02	38859972	38860052	77.778	27	6	0	9	89	1.38e-08	58.3
SNP_14537	Bb06	14.9	Gm02	39176278	39176192	93.103	29	2	0	2	88	1.24e-10	65.1
SNP_6996	Bb06	13	Gm02	39242605	39242673	95.652	23	1	0	14	82	1.18e-10	65.2
SNP_7423	Bb07	71.8	Gm02	39778883	39778966	85.714	28	4	0	85	2	5.78e-10	62.9
SNP_1013	Bb07	72.3	Gm02	40286549	40286463	72.414	29	8	0	1	87	5.78e-06	49.6
SNP_15390	Bb07	72.3	Gm02	40330030	40330104	88	25	3	0	84	10	4.56e-07	53.3
SNP_2210	Bb07	72.6	Gm02	40420045	40420131	82.759	29	5	0	88	2	2.41e-11	67.5
SNP_22648	Bb07	73.7	Gm02	41358994	41359080	86.207	29	4	0	1	87	5.34e-13	73
PAV_18813	Bb07	73.2	Gm02	41490665	41490621	93.333	15	1	0	46	2	1.28e-06	40
PAV_14843	Bb07	77.75	Gm02	42231022	42231102	77.778	27	6	0	82	2	1.62e-06	51.5
PAV_19686	Bb07	77.2	Gm02	42816397	42816311	79.31	29	6	0	1	87	2.06e-09	61.1
SNP_11729	Bb07	78.3	Gm02	43181694	43181780	75.862	29	7	0	3	89	1.28e-07	55.1
SNP_17822	Bb01	21.6	Gm02	43214495	43214581	86.207	29	4	0	89	3	2.61e-08	57.4
SNP_12464	Bb07	79.1	Gm02	43466590	43466646	94.737	19	1	0	2	58	7.82e-06	42.8
SNP_13404	Bb07	79.1	Gm02	43716505	43716419	89.655	29	3	0	2	88	5.98e-11	66.4
SNP_11730	Bb07	79.4	Gm02	43890001	43890090	90	30	3	0	1	90	1.04e-12	72
SNP_3096	Bb07	79.4	Gm02	43909799	43909710	73.333	30	8	0	90	1	1.18e-06	51.9
SNP_1145	Bb07	81.4	Gm02	44376969	44376880	90	30	3	0	90	1	3.89e-13	73.5
SNP_6657	Bb04	42.7	Gm02	44396712	44396623	90	30	3	0	1	90	1.01e-12	72.1
SNP_18360	Bb07	80.8	Gm02	44821439	44821525	86.207	29	4	0	3	89	8.6e-11	65.7
SNP_10695	Bb07	83.7	Gm02	45472846	45472932	96.552	29	1	0	3	89	7.94e-14	75.8
SNP_20886	Bb07	83.9	Gm02	45548756	45548842	79.31	29	6	0	3	89	2.18e-08	57.7
SNP_16075	Bb07	83.9	Gm02	45652298	45652212	93.103	29	2	0	89	3	1.01e-12	72.1
SNP_19639	Bb07	83.9	Gm02	45659744	45659655	83.333	30	5	0	90	1	3.59e-08	57
SNP_9463	Bb07	85.6	Gm02	46462512	46462598	82.759	29	5	0	87	1	3.59e-08	57
SNP_16485	Bb07	85.75	Gm02	48273605	48273516	93.333	30	2	0	1	90	1.5e-13	74.8
SNP_18283	Bb07	85.75	Gm02	48411668	48411754	96.552	29	1	0	89	3	1.13e-12	72.1
PAV_14691	Bb02	52.5	Gm03	649531	649614	85.714	28	4	0	1	84	1.38e-08	58.3
PAV_10673	Bb02	52.5	Gm03	649611	649531	88.889	27	3	0	81	1	7.94e-10	62.5
SNP_1764	Bb10	64.7	Gm03	867874	867963	90	30	3	0	90	1	2.41e-10	64.4
SNP_1646	Bb10	64.1	Gm03	918338	918424	72.414	29	8	0	89	3	6.08e-07	52.9
PAV_19510	Bb10	63.3	Gm03	976687	976740	88.889	18	2	0	56	3	2.08e-07	43.2
SNP_18766	Bb10	63.3	Gm03	1490381	1490301	77.778	27	6	0	3	83	6.77e-08	56.1
SNP_12011	Bb10	61.9	Gm03	1876359	1876427	86.957	23	3	0	71	3	7.66e-06	49.4
SNP_11622	Bb10	61.3	Gm03	2159745	2159834	76.667	30	7	0	90	1	7.33e-09	59.3
PAV_22139	Bb10	59.6	Gm03	3100565	3100476	73.333	30	8	0	1	90	1.28e-07	55.1
PAV_15928	Bb10	61	Gm03	3100565	3100476	73.333	30	8	0	1	90	3.32e-07	53.8
PAV_6890	Bb10	57.1	Gm03	4275037	4275120	89.286	28	3	0	90	7	1.62e-10	64.8
PAV_18321	Bb10	56.2	Gm03	5839520	5839591	79.167	24	5	0	86	15	7.94e-06	49.2
SNP_22799	Bb10	56.2	Gm03	5896085	5896153	82.609	23	4	0	6	74	4.21e-06	50.1
PAV_19441	Bb10	56.2	Gm03	6003471	6003385	79.31	29	6	0	90	4	4.93e-08	56.5
PAV_18803	Bb09	31.7	Gm03	6148423	6148334	63.333	30	11	0	1	90	4.21e-06	50.1
PAV_389	Bb10	55.1	Gm03	7088083	7087997	72.414	29	8	0	1	87	9.31e-08	55.6
SNP_1735	Bb10	53.7	Gm03	8269669	8269755	100	29	0	0	88	2	3e-13	73.8
SNP_11955	Bb10	53.7	Gm03	8283016	8283102	82.759	29	5	0	2	88	2.41e-11	67.5
PAV_22258	Bb10	52.6	Gm03	9206431	9206481	76.471	17	4	0	88	38	3.82e-07	39.6
PAV_615	Bb10	53.15	Gm03	9206431	9206520	83.333	30	5	0	90	1	6.26e-11	66.1
SNP_7003	Bb10	52.6	Gm03	10012407	10012318	90	30	3	0	1	90	2.78e-10	64
SNP_12621	Bb10	52.6	Gm03	10258823	10258903	77.778	27	6	0	90	10	9.31e-08	55.6
PAV_23705	Bb04	81.2	Gm03	19183280	19183194	75.862	29	7	0	3	89	1.28e-07	55.1
SNP_13184	Bb10	43.2	Gm03	26584668	26584754	89.655	29	3	0	2	88	4.43e-09	60.2
PAV_1301	Bb10	43.2	Gm03	26982411	26982497	82.759	29	5	0	3	89	3.65e-10	63.8
PAV_25152	Bb07	51.3	Gm03	28393881	28393795	72.414	29	8	0	89	3	1.28e-07	55.1
PAV_2277	Bb10	40	Gm03	29534752	29534663	80	30	6	0	90	1	8.6e-11	65.7
PAV_6372	Bb10	38.4	Gm03	30820357	30820271	100	29	0	0	89	3	3.44e-14	77.1
SNP_12459	Bb10	38.1	Gm03	30869044	30868961	85.714	28	4	0	88	5	2.61e-08	57.4
SNP_1350	Bb10	38.1	Gm03	30891178	30891267	86.667	30	4	0	90	1	4.21e-10	63.4
PAV_21108	Bb10	38.4	Gm03	30943030	30943110	100	27	0	0	82	2	1.5e-13	74.8
PAV_11076	Bb10	36.9	Gm03	31409804	31409890	72.414	29	8	0	1	87	6.77e-08	56.1
PAV_13105	Bb10	36.9	Gm03	31603956	31604042	100	29	0	0	88	2	6.77e-12	69.3
SNP_6492	Bb10	36.9	Gm03	32100181	32100095	86.207	29	4	0	90	4	1.38e-08	58.3
SNP_3565	Bb02	48.8	Gm03	33741339	33741401	95.238	21	1	0	28	90	1.13e-07	46.9
SNP_19428	Bb02	48	Gm03	33840391	33840308	78.571	28	6	0	86	3	1.38e-08	58.3
SNP_14969	Bb02	43.2	Gm03	34674989	34674909	81.481	27	5	0	85	5	1.18e-06	51.9
SNP_11891	Bb02	42.3	Gm03	34675301	34675218	89.286	28	3	0	88	5	1.01e-12	72.1
PAV_8029	Bb02	40.3	Gm03	35272872	35272786	79.31	29	6	0	89	3	6.26e-07	52.8
SNP_601	Bb02	36.6	Gm03	35521904	35521993	86.667	30	4	0	1	90	2.83e-09	60.6
SNP_2053	Bb02	33.8	Gm03	36286945	36286998	77.778	18	4	0	55	2	8.44e-07	42.7
SNP_7601	Bb02	30.9	Gm03	36632471	36632385	79.31	29	6	0	88	2	3.06e-10	63.8
PAV_14446	Bb09	55.9	Gm03	36665630	36665713	89.286	28	3	0	85	2	1.9e-12	71.2
PAV_19625	Bb09	63.1	Gm03	36665630	36665713	78.571	28	6	0	85	2	5.34e-09	59.7
SNP_8471	Bb02	30.9	Gm03	36894749	36894838	100	30	0	0	90	1	7.33e-13	72.5
SNP_13477	Bb02	22.9	Gm03	37883763	37883852	70	30	9	0	1	90	4.21e-06	50.1
PAV_9902	Bb02	20	Gm03	37899342	37899280	76.19	21	5	0	2	64	2.91e-09	44.1
SNP_1405	Bb02	21.2	Gm03	38158835	38158749	93.103	29	2	0	88	2	4.21e-14	76.7
SNP_6948	Bb02	21.2	Gm03	38203279	38203193	93.103	29	2	0	3	89	3.24e-09	60.4
SNP_3120	Bb02	21.2	Gm03	38231420	38231509	86.667	30	4	0	90	1	2.83e-09	60.6
SNP_7430	Bb02	20	Gm03	38527135	38527049	89.655	29	3	0	4	90	2.61e-12	70.7
PAV_13638	Bb02	17.5	Gm03	38946153	38946239	100	29	0	0	88	2	2.06e-13	74.4
SNP_20134	Bb02	18.4	Gm03	38970445	38970531	89.655	29	3	0	3	89	3.31e-11	67
SNP_18118	Bb02	18.1	Gm03	39045145	39045228	85.714	28	4	0	85	2	2.41e-11	67.5
SNP_10037	Bb02	17.5	Gm03	39254616	39254572	80	15	3	0	90	46	2.08e-07	38.2
PAV_20607	Bb02	14.4	Gm03	39602019	39601930	86.667	30	4	0	90	1	1.76e-11	68
SNP_8745	Bb02	15.8	Gm03	39791531	39791442	96.667	30	1	0	90	1	3.89e-13	73.5
SNP_1783	Bb02	14.7	Gm03	39986010	39986099	90	30	3	0	1	90	9.31e-12	68.9
SNP_3010	Bb02	14.4	Gm03	40068274	40068185	90	30	3	0	1	90	3.31e-11	67
SNP_10831	Bb02	14.4	Gm03	40181736	40181647	90	30	3	0	90	1	1.62e-10	64.8
PAV_8442	Bb02	11.3	Gm03	40320918	40321007	90	30	3	0	1	90	3.89e-13	73.5
SNP_9490	Bb02	13.3	Gm03	40596397	40596311	89.655	29	3	0	88	2	8.6e-11	65.7
SNP_13392	Bb02	11.3	Gm03	41147369	41147446	88.462	26	3	0	89	12	5.78e-10	62.9
SNP_198	Bb02	10.7	Gm03	41212944	41212855	93.333	30	2	0	1	90	1.76e-11	68
SNP_13006	Bb02	8.8	Gm03	42103023	42102964	65	20	7	0	1	60	7e-07	35.9
SNP_2266	Bb02	6.8	Gm03	42589569	42589489	96.296	27	1	0	81	1	1.62e-10	64.8
SNP_2294	Bb02	94.6	Gm03	42626503	42626592	90	30	3	0	1	90	8.6e-11	65.7
SNP_8966	Bb02	5.4	Gm03	42777527	42777441	86.207	29	4	0	3	89	4.93e-12	69.8
SNP_2882	Bb02	5.4	Gm03	42777615	42777526	80	30	6	0	90	1	2.06e-09	61.1
SNP_1156	Bb02	5.4	Gm03	42793233	42793147	75.862	29	7	0	2	88	7.33e-09	59.3
SNP_8270	Bb02	4.5	Gm03	43374074	43373988	96.552	29	1	0	3	89	1.76e-15	81.3
SNP_3299	Bb02	3.4	Gm03	43725564	43725478	100	29	0	0	2	88	5.99e-12	69.5
PAV_8371	Bb02	3.7	Gm03	43726548	43726459	86.667	30	4	0	90	1	6.77e-12	69.3
SNP_1823	Bb02	2.8	Gm03	44057873	44057784	86.667	30	4	0	1	90	6.77e-12	69.3
PAV_15009	Bb02	61	Gm03	44209174	44209260	89.655	29	3	0	87	1	1.28e-11	68.4
SNP_1565	Bb02	2.3	Gm03	44475189	44475109	74.074	27	7	0	82	2	7.33e-09	59.3
SNP_1772	Bb02	2.3	Gm03	44575406	44575320	82.759	29	5	0	88	2	5.78e-10	62.9
SNP_10650	Bb05	0.3	Gm04	469337	469426	83.333	30	5	0	1	90	6.77e-12	69.3
SNP_11301	Bb05	0	Gm04	872529	872479	82.353	17	3	0	52	2	3.8e-07	39.1
SNP_1811	Bb05	0.3	Gm04	896009	896074	86.364	22	3	0	67	2	1.76e-07	54.7
SNP_19578	Bb05	0.6	Gm04	1049050	1049136	93.103	29	2	0	2	88	1.18e-10	65.2
SNP_14191	Bb05	1.1	Gm04	1450774	1450691	82.143	28	5	0	5	88	3.59e-08	57
SNP_8310	Bb05	2	Gm04	1722792	1722709	82.143	28	5	0	4	87	8.6e-11	65.7
SNP_2536	Bb05	3.7	Gm04	2962268	2962185	85.714	28	4	0	2	85	2.06e-09	61.1
SNP_22549	Bb05	4.5	Gm04	3549882	3549814	91.304	23	2	0	2	70	5.78e-06	49.6
SNP_20535	Bb05	5.4	Gm04	4030616	4030705	90	30	3	0	90	1	1.62e-14	78
SNP_73	Bb05	6.5	Gm04	4238481	4238395	96.552	29	1	0	3	89	1.46e-12	71.6
PAV_22530	Bb05	6.5	Gm04	4247347	4247276	83.333	24	4	0	1	72	3.59e-08	57
PAV_23993	Bb05	6.8	Gm04	4247347	4247267	88.889	27	3	0	1	81	1.62e-10	64.8
PAV_24752	Bb04	55.8	Gm04	4354430	4354341	93.333	30	2	0	1	90	6.77e-12	69.3
SNP_22647	Bb05	6.8	Gm04	4383424	4383335	90	30	3	0	90	1	1.76e-11	68
SNP_9849	Bb05	7.6	Gm04	4831464	4831399	100	22	0	0	89	24	3.95e-11	51.5
SNP_4477	Bb05	7.6	Gm04	4920670	4920756	93.103	29	2	0	3	89	2.61e-12	70.7
SNP_21365	Bb05	7.6	Gm04	5016458	5016375	71.429	28	8	0	84	1	4.39e-07	53.2
PAV_5341	Bb10	61.9	Gm04	5995010	5994924	65.517	29	10	0	89	3	2.92e-06	50.6
SNP_15385	Bb05	9	Gm04	6060583	6060521	85.714	21	3	0	63	1	4.58e-07	45.5
SNP_19698	Bb05	11.3	Gm04	7436598	7436512	100	29	0	0	3	89	5.34e-13	73
PAV_24445	Bb05	11.7	Gm04	8315552	8315487	81.818	22	4	0	23	88	3.33e-08	51.5
SNP_11338	Bb05	15	Gm04	9074192	9074278	82.759	29	5	0	2	88	2.83e-09	60.6
PAV_24070	Bb08	13.6	Gm04	9548505	9548570	95.455	22	1	0	68	3	4.21e-06	50.1
PAV_14148	Bb08	13	Gm04	9551276	9551326	100	17	0	0	37	87	2.8e-07	44.6
PAV_24602	Bb08	13.6	Gm04	9551276	9551326	100	17	0	0	36	86	3.33e-08	44.6
SNP_12630	Bb03	25.5	Gm04	12962749	12962660	90	30	3	0	1	90	1.09e-13	75.3
SNP_9212	Bb03	25.5	Gm04	13066735	13066649	96.552	29	1	0	2	88	1.01e-12	72.1
SNP_12286	Bb03	25.5	Gm04	13276903	13276817	89.655	29	3	0	89	3	4.75e-10	63.2
SNP_17948	Bb03	32	Gm04	15651603	15651523	77.778	27	6	0	83	3	4.21e-06	50.1
SNP_324	Bb07	85.3	Gm04	16963143	16963232	100	30	0	0	90	1	1.62e-14	78
SNP_6992	Bb03	30.3	Gm04	17002209	17002123	89.655	29	3	0	2	88	6.26e-11	66.1
SNP_8622	Bb08	61.5	Gm04	17663912	17663826	79.31	29	6	0	88	2	5.34e-09	59.7
SNP_7243	Bb05	86.8	Gm04	17760749	17760663	79.31	29	6	0	89	3	7.42e-08	55.9
SNP_7333	Bb01	99.8	Gm04	18286180	18286266	89.655	29	3	0	3	89	2.41e-11	67.5
SNP_16391	Bb07	6.5	Gm04	19578804	19578890	82.759	29	5	0	89	3	3.06e-10	63.8
SNP_1710	Bb07	6.8	Gm04	19578805	19578891	89.655	29	3	0	88	2	2.14e-12	71.2
SNP_10199	Bb04	93.1	Gm04	23836400	23836468	91.304	23	2	0	69	1	6.77e-08	56.1
PAV_22791	Bb08	17.5	Gm04	31885288	31885374	75.862	29	7	0	1	87	3.32e-07	53.8
SNP_8274	Bb07	63	Gm04	34303805	34303725	81.481	27	5	0	81	1	6.26e-07	52.8
PAV_11516	Bb01	98.6	Gm04	36557229	36557276	100	16	0	0	49	2	1.53e-07	41.4
SNP_19562	Bb03	39.4	Gm04	37100875	37100961	79.31	29	6	0	90	4	7.94e-10	62.5
SNP_4340	Bb08	49.6	Gm04	40711302	40711388	68.966	29	9	0	3	89	1.62e-06	51.5
SNP_15810	Bb05	85.7	Gm04	42863992	42863909	78.571	28	6	0	87	4	4.21e-06	50.1
SNP_13071	Bb05	77.5	Gm04	43007609	43007698	93.333	30	2	0	90	1	1.76e-11	68
PAV_18216	Bb05	75.8	Gm04	43260964	43260884	88.889	27	3	0	3	83	1.18e-10	65.2
SNP_1774	Bb05	76.9	Gm04	43478612	43478695	89.286	28	3	0	85	2	3.06e-14	77.1
SNP_925	Bb05	75.5	Gm04	44211353	44211264	90	30	3	0	1	90	6.26e-11	66.1
SNP_2325	Bb05	73.8	Gm04	44664355	44664272	89.286	28	3	0	1	84	1.01e-12	72.1
SNP_19947	Bb05	73.8	Gm04	44668623	44668537	96.552	29	1	0	88	2	3.89e-13	73.5
PAV_18580	Bb05	71.8	Gm04	44980359	44980445	89.655	29	3	0	4	90	7.94e-10	62.5
PAV_21469	Bb05	71.8	Gm04	44980368	44980445	92.308	26	2	0	12	89	5.34e-09	59.7
SNP_5894	Bb05	71.5	Gm04	45294121	45294207	96.552	29	1	0	89	3	3.06e-10	63.8
PAV_600	Bb02	68.1	Gm04	45416240	45416154	82.759	29	5	0	4	90	2.61e-08	57.4
SNP_9470	Bb03	87	Gm04	46539544	46539467	88.462	26	3	0	79	2	7.94e-10	62.5
SNP_18371	Bb03	94.1	Gm04	47998790	47998707	71.429	28	8	0	6	89	3.59e-08	57
SNP_21963	Bb05	25.4	Gm04	50435058	50435138	81.481	27	5	0	2	82	4.58e-07	53.3
SNP_17080	Bb05	23.5	Gm04	50553821	50553910	100	30	0	0	90	1	3.6e-11	66.9
SNP_5807	Bb05	23.5	Gm04	50558831	50558914	71.429	28	8	0	1	84	5.78e-06	49.6
SNP_22821	Bb05	23.2	Gm04	50780811	50780752	100	20	0	0	60	1	3.06e-06	50.6
SNP_10700	Bb05	22.6	Gm04	50849473	50849550	65.385	26	9	0	13	90	2.23e-06	51
PAV_603	Bb06	87.5	Gm05	321822	321911	66.667	30	10	0	1	90	1.18e-06	51.9
SNP_2298	Bb06	88.2	Gm05	441924	441835	86.667	30	4	0	90	1	8.6e-11	65.7
PAV_32656	Bb09	0	Gm05	500555	500626	62.5	24	9	0	8	79	2.23e-06	51
PAV_533	Bb06	88.2	Gm05	509895	509981	93.103	29	2	0	2	88	5.59e-12	69.6
SNP_1580	Bb06	88.2	Gm05	529625	529539	89.655	29	3	0	88	2	2.06e-09	61.1
SNP_756	Bb06	25.4	Gm05	1188553	1188627	80	25	5	0	15	89	4.56e-07	53.3
SNP_17313	Bb06	25.7	Gm05	1286428	1286514	86.207	29	4	0	88	2	5.78e-10	62.9
PAV_8759	Bb02	73.5	Gm05	1836756	1836679	76.923	26	6	0	90	13	1.62e-06	51.5
PAV_14776	Bb06	30.9	Gm05	2708955	2708890	90.909	22	2	0	66	1	4.26e-06	50.2
SNP_1283	Bb06	36.1	Gm05	3403804	3403748	89.474	19	2	0	1	57	3.19e-06	43.2
SNP_8549	Bb06	86.8	Gm05	4294543	4294460	85.714	28	4	0	89	6	2.87e-09	60.6
SNP_733	Bb06	49.5	Gm05	6455977	6455891	96.552	29	1	0	2	88	7.33e-13	72.5
SNP_2600	Bb05	62.5	Gm05	11786087	11786001	96.552	29	1	0	3	89	3.42e-13	73.6
PAV_21790	Bb06	59.05	Gm05	13083978	13083889	90	30	3	0	1	90	3.59e-12	70.3
PAV_21685	Bb02	54.9	Gm05	20037327	20037250	88.462	26	3	0	1	78	1.9e-08	57.9
SNP_87	Bb07	65.8	Gm05	20274239	20274153	89.655	29	3	0	90	4	1.18e-10	65.2
SNP_8446	Bb06	62.9	Gm05	23988117	23988031	86.207	29	4	0	88	2	1.28e-11	68.4
SNP_167	Bb07	70.1	Gm05	26139264	26139353	96.667	30	1	0	1	90	8.59e-15	79
SNP_11701	Bb06	64.9	Gm05	26261131	26261220	76.667	30	7	0	1	90	5.34e-09	59.7
SNP_6693	Bb06	69.7	Gm05	27879903	27879817	100	29	0	0	2	88	5.34e-13	73
PAV_25075	Bb09	65.1	Gm05	31232500	31232586	75.862	29	7	0	1	87	9.31e-08	55.6
SNP_5604	Bb08	38.2	Gm05	31429341	31429427	93.103	29	2	0	88	2	7.33e-13	72.5
PAV_23734	Bb08	35.1	Gm05	31724412	31724498	100	29	0	0	88	2	3.59e-12	70.3
SNP_20690	Bb08	33.7	Gm05	32155047	32155136	86.667	30	4	0	1	90	4.93e-12	69.8
PAV_14192	Bb08	33.7	Gm05	32159615	32159529	89.655	29	3	0	2	88	3.06e-10	63.8
SNP_19132	Bb08	33.7	Gm05	32161973	32161887	86.207	29	4	0	89	3	4.33e-09	60
SNP_3344	Bb08	33.2	Gm05	32451489	32451572	75	28	7	0	4	87	3.32e-07	53.8
PAV_24744	Bb08	29.8	Gm05	33282630	33282716	96.552	29	1	0	3	89	2.06e-13	74.4
SNP_13623	Bb08	29.8	Gm05	33670163	33670219	100	19	0	0	57	1	5.19e-07	47.3
SNP_21953	Bb08	29.5	Gm05	33804931	33805017	72.414	29	8	0	88	2	2.83e-09	60.6
SNP_20879	Bb08	22.3	Gm05	34837446	34837535	90	30	3	0	90	1	1.62e-10	64.8
PAV_12989	Bb08	20.75	Gm05	34977237	34977320	82.143	28	5	0	3	86	1.18e-10	65.2
SNP_134	Bb08	20.9	Gm05	35178993	35178904	93.333	30	2	0	90	1	2.9e-11	67.4
PAV_23473	Bb08	19.8	Gm05	35478805	35478752	77.778	18	4	0	1	54	3.83e-07	42.3
PAV_11463	Bb08	20.9	Gm05	35478805	35478716	83.333	30	5	0	1	90	3.31e-11	67
SNP_6969	Bb08	19.8	Gm05	35697919	35697833	100	29	0	0	2	88	8.59e-15	79
SNP_20455	Bb08	19.2	Gm05	35813122	35813036	93.103	29	2	0	3	89	1.62e-10	64.8
PAV_23267	Bb08	17.8	Gm05	36079906	36079829	92.308	26	2	0	5	82	1.01e-08	58.8
PAV_22791	Bb08	17.5	Gm05	36079910	36079824	75.862	29	7	0	1	87	3.32e-07	53.8
SNP_7486	Bb08	17.8	Gm05	36090142	36090056	93.103	29	2	0	1	87	1.76e-11	68
PAV_15010	Bb08	15	Gm05	36694991	36695071	74.074	27	7	0	90	10	1.76e-07	54.7
SNP_18452	Bb08	15	Gm05	36701701	36701787	100	29	0	0	88	2	1.9e-12	71.2
SNP_6909	Bb08	16.1	Gm05	36702514	36702428	89.655	29	3	0	88	2	1.01e-12	72.1
SNP_14017	Bb08	16.1	Gm05	36747704	36747766	95.238	21	1	0	28	90	6.77e-08	56.1
SNP_6650	Bb08	13.6	Gm05	36835622	36835581	100	14	0	0	49	90	2.83e-07	40.9
SNP_6895	Bb08	12.1	Gm05	37739415	37739365	76.471	17	4	0	52	2	2.47e-07	39.3
SNP_7862	Bb08	9.9	Gm05	37983617	37983694	80.769	26	5	0	1	78	2.41e-07	54.2
SNP_3741	Bb08	8.8	Gm05	38242969	38242913	100	19	0	0	33	89	4.21e-06	50.1
SNP_11289	Bb08	8.8	Gm05	38269096	38269007	90	30	3	0	90	1	8.97e-11	65.6
SNP_20342	Bb08	8.8	Gm05	38293365	38293451	89.655	29	3	0	89	3	1.9e-12	71.2
SNP_17107	Bb08	8.5	Gm05	38481760	38481804	86.667	15	2	0	42	86	7.88e-06	36.8
SNP_19942	Bb08	7.1	Gm05	38830033	38829944	73.333	30	8	0	1	90	1.38e-08	58.3
PAV_23937	Bb08	7.1	Gm05	38924411	38924325	86.207	29	4	0	3	89	3.11e-08	57.2
SNP_9924	Bb08	6.2	Gm05	39459696	39459607	96.667	30	1	0	90	1	2.06e-13	74.4
SNP_16000	Bb08	5.7	Gm05	39862893	39862807	96.552	29	1	0	2	88	6.78e-10	62.7
SNP_12991	Bb08	5.7	Gm05	39862980	39862891	100	30	0	0	90	1	7.6e-14	75.8
SNP_1559	Bb08	5.7	Gm05	39864074	39863985	86.667	30	4	0	1	90	8.6e-11	65.7
SNP_2555	Bb08	3.7	Gm05	40582813	40582899	93.103	29	2	0	89	3	6.77e-12	69.3
SNP_11553	Bb08	2.8	Gm05	40668639	40668577	85.714	21	3	0	1	63	4.21e-06	50.1
SNP_14697	Bb08	4.8	Gm05	40750257	40750346	86.667	30	4	0	90	1	4.43e-10	63.3
SNP_12336	Bb08	4.8	Gm05	41014407	41014490	75	28	7	0	2	85	7.94e-06	49.2
SNP_19237	Bb08	2.6	Gm05	41448844	41448933	83.333	30	5	0	1	90	1.5e-09	61.6
SNP_6283	Bb08	1.7	Gm05	41603272	41603358	100	29	0	0	89	3	3.06e-14	77.1
SNP_15835	Bb08	1.7	Gm05	41649641	41649567	64	25	9	0	75	1	1.07e-06	47.8
SNP_11336	Bb08	1.7	Gm05	41650709	41650798	100	30	0	0	90	1	1.9e-12	71.2
PAV_23916	Bb08	2	Gm05	41703118	41703183	95.455	22	1	0	19	84	1.76e-07	54.7
PAV_8899	Bb08	0	Gm05	41887823	41887737	100	29	0	0	2	88	2.06e-13	74.4
SNP_14820	Bb08	2	Gm05	41991110	41991021	93.333	30	2	0	90	1	6.36e-13	72.8
PAV_23437	Bb08	2	Gm05	42060539	42060610	95.833	24	1	0	73	2	1.09e-09	62
SNP_15530	Bb08	2	Gm05	42119621	42119550	87.5	24	3	0	2	73	3.06e-06	50.6
SNP_10650	Bb05	0.3	Gm06	456230	456141	90	30	3	0	90	1	1.18e-10	65.2
SNP_1811	Bb05	0.3	Gm06	874876	874941	86.364	22	3	0	67	2	1.76e-07	54.7
SNP_19578	Bb05	0.6	Gm06	1026468	1026554	89.655	29	3	0	2	88	3.06e-10	63.8
SNP_5356	Bb05	0.8	Gm06	1189633	1189692	90	20	2	0	61	2	4.21e-06	50.1
SNP_14191	Bb05	1.1	Gm06	1425776	1425859	92.857	28	2	0	88	5	1.62e-10	64.8
SNP_252	Bb05	1.1	Gm06	1507784	1507870	79.31	29	6	0	4	90	6.26e-07	52.8
SNP_8310	Bb05	2	Gm06	1652090	1652007	85.714	28	4	0	4	87	6.77e-12	69.3
SNP_2628	Bb09	80	Gm06	2367691	2367608	96.429	28	1	0	85	2	2.23e-10	64.3
SNP_14547	Bb06	81.4	Gm06	2517992	2517909	82.143	28	5	0	85	2	1.9e-08	57.9
SNP_2536	Bb05	3.7	Gm06	2895599	2895516	71.429	28	8	0	1	84	6.26e-07	52.8
SNP_6453	Bb09	68.8	Gm06	3396799	3396885	82.759	29	5	0	1	87	1.62e-10	64.8
SNP_22549	Bb05	4.5	Gm06	3405465	3405379	75.862	29	7	0	2	88	3.06e-06	50.6
SNP_14128	Bb05	5.1	Gm06	3659231	3659145	86.207	29	4	0	2	88	1.18e-10	65.2
SNP_20535	Bb05	5.4	Gm06	3815921	3816010	90	30	3	0	90	1	1.18e-14	78.5
SNP_21572	Bb08	63.4	Gm06	3913325	3913236	86.667	30	4	0	90	1	2.61e-08	57.4
SNP_73	Bb05	6.5	Gm06	3992630	3992544	96.552	29	1	0	3	89	1.46e-12	71.6
PAV_23993	Bb05	6.8	Gm06	4000457	4000377	100	27	0	0	2	82	1.62e-10	64.8
PAV_22530	Bb05	6.5	Gm06	4000458	4000387	87.5	24	3	0	1	72	7.33e-09	59.3
SNP_22647	Bb05	6.8	Gm06	4109208	4109294	93.103	29	2	0	3	89	7.62e-11	65.8
SNP_9849	Bb05	7.6	Gm06	4520630	4520719	96.667	30	1	0	1	90	9.31e-12	68.9
SNP_4477	Bb05	7.6	Gm06	4584878	4584964	75.862	29	7	0	3	89	1.28e-07	55.1
SNP_21365	Bb05	7.6	Gm06	4678930	4678841	70	30	9	0	90	1	5.99e-07	52.7
SNP_17665	Bb08	20.9	Gm06	4946025	4945936	90	30	3	0	90	1	6.57e-10	62.7
SNP_15385	Bb05	9	Gm06	5692467	5692405	90.476	21	2	0	63	1	2.42e-08	48.1
SNP_3054	Bb05	9	Gm06	5726968	5726882	89.655	29	3	0	88	2	2.41e-11	67.5
SNP_3297	Bb05	9	Gm06	5771523	5771609	86.207	29	4	0	90	4	1.76e-11	68
SNP_9458	Bb05	9	Gm06	5771823	5771743	100	27	0	0	83	3	1.02e-11	68.8
SNP_16411	Bb05	9.6	Gm06	6040771	6040685	72.414	29	8	0	89	3	1.5e-07	54.9
SNP_21759	Bb03	34.3	Gm06	6392923	6393009	93.103	29	2	0	3	89	2.23e-10	64.3
SNP_19698	Bb05	11.3	Gm06	6880109	6880023	100	29	0	0	3	89	5.34e-13	73
SNP_2210	Bb07	72.6	Gm06	7285837	7285923	82.759	29	5	0	3	89	1.28e-11	68.4
PAV_24445	Bb05	11.7	Gm06	7543446	7543381	86.364	22	3	0	23	88	6.14e-08	50.6
SNP_19035	Bb05	16.1	Gm06	8415913	8415984	75	24	6	0	3	74	1.62e-06	51.5
SNP_901	Bb05	19.2	Gm06	9174949	9175035	82.759	29	5	0	89	3	3.89e-09	60.2
SNP_10700	Bb05	22.6	Gm06	10066889	10066975	82.759	29	5	0	90	4	4.6e-07	53.5
SNP_22821	Bb05	23.2	Gm06	10137325	10137381	100	19	0	0	59	3	1.62e-06	51.5
SNP_17080	Bb05	23.5	Gm06	10440076	10440165	96.667	30	1	0	1	90	4.55e-11	66.6
PAV_23966	Bb05	23.2	Gm06	10463834	10463745	80	30	6	0	1	90	7.94e-10	62.5
SNP_21963	Bb05	25.4	Gm06	10565140	10565060	77.778	27	6	0	2	82	4.14e-06	50.1
SNP_11455	Bb03	97.5	Gm06	12115405	12115328	84.615	26	4	0	79	2	7.33e-09	59.3
SNP_4096	Bb03	95.5	Gm06	12846198	12846118	77.778	27	6	0	87	7	2.23e-06	51
SNP_18371	Bb03	94.1	Gm06	13001470	13001393	88.462	26	3	0	86	9	1.01e-08	58.8
SNP_9470	Bb03	87	Gm06	14432315	14432362	87.5	16	2	0	49	2	7.8e-06	38.2
SNP_1907	Bb02	68.4	Gm06	15447327	15447392	77.273	22	5	0	90	25	4.32e-06	40.9
SNP_5894	Bb05	71.5	Gm06	15550248	15550162	93.103	29	2	0	89	3	7.89e-10	62.5
SNP_19947	Bb05	73.8	Gm06	15940654	15940740	96.552	29	1	0	88	2	3.89e-13	73.5
SNP_2325	Bb05	73.8	Gm06	15945915	15945998	85.714	28	4	0	1	84	1.01e-12	72.1
SNP_925	Bb05	75.5	Gm06	16266272	16266361	90	30	3	0	1	90	6.26e-11	66.1
SNP_1774	Bb05	76.9	Gm06	16765033	16765122	83.333	30	5	0	1	90	4.5e-13	73.4
SNP_13071	Bb05	77.5	Gm06	16947785	16947696	90	30	3	0	90	1	8.6e-11	65.7
SNP_15810	Bb05	85.7	Gm06	16974654	16974734	70.37	27	8	0	85	5	3.59e-08	57
PAV_530	Bb05	86.8	Gm06	17571326	17571412	82.759	29	5	0	88	2	2.83e-09	60.6
SNP_2870	Bb01	98.1	Gm06	23617618	23617704	82.759	29	5	0	87	1	3.59e-08	57
PAV_21619	Bb01	99.2	Gm06	28922222	28922133	66.667	30	10	0	90	1	7.94e-06	49.2
SNP_7106	Bb01	99.2	Gm06	38763421	38763356	72.727	22	6	0	18	83	1.73e-06	46.9
SNP_16426	Bb01	99.2	Gm06	38904114	38904034	74.074	27	7	0	10	90	1.01e-08	58.8
SNP_19005	Bb01	99.8	Gm06	39661258	39661172	100	29	0	0	3	89	5.98e-11	66.2
SNP_18837	Bb01	99.8	Gm06	39692406	39692489	92.857	28	2	0	85	2	1.72e-10	64.7
SNP_5868	Bb01	102	Gm06	45909035	45908952	89.286	28	3	0	88	5	3.18e-09	60.6
PAV_3574	Bb01	103.4	Gm06	46370293	46370207	89.655	29	3	0	90	4	6.05e-10	63
SNP_21037	Bb01	103.4	Gm06	46478090	46478179	86.667	30	4	0	90	1	2.35e-11	67.7
PAV_4433	Bb01	103.4	Gm06	46600032	46599946	82.759	29	5	0	4	90	5.78e-10	62.9
PAV_10481	Bb01	103.4	Gm06	46799827	46799913	89.655	29	3	0	88	2	2.9e-11	67.2
SNP_13193	Bb01	103.4	Gm06	46817931	46818017	72.414	29	8	0	2	88	2.83e-09	60.6
SNP_2473	Bb01	104	Gm06	47315224	47315138	89.655	29	3	0	3	89	2.54e-13	74.1
PAV_4278	Bb01	105.7	Gm06	48404245	48404165	96.296	27	1	0	81	1	9.31e-12	68.9
SNP_16172	Bb10	16.7	Gm06	49470604	49470690	82.759	29	5	0	3	89	2.41e-11	67.5
SNP_6707	Bb10	16.7	Gm06	49472714	49472803	100	30	0	0	1	90	7.33e-13	72.5
SNP_1329	Bb10	17.6	Gm06	49588276	49588190	79.31	29	6	0	1	87	1.9e-12	71.2
SNP_7243	Bb05	86.8	Gm06	49882031	49882117	86.207	29	4	0	89	3	1.3e-09	61.8
SNP_6992	Bb03	30.3	Gm06	50063224	50063138	89.655	29	3	0	2	88	1.18e-10	65.2
SNP_7333	Bb01	99.8	Gm06	50540429	50540518	93.333	30	2	0	1	90	3.59e-12	70.3
SNP_12286	Bb03	25.5	Gm06	50923172	50923083	93.333	30	2	0	1	90	3.31e-11	67
SNP_12630	Bb03	25.5	Gm06	50990718	50990629	90	30	3	0	90	1	1.62e-10	64.8
PAV_13447	Bb01	106.3	Gm07	485199	485113	86.207	29	4	0	2	88	2.06e-09	61.1
PAV_9898	Bb01	107.1	Gm07	672402	672488	89.655	29	3	0	88	2	6.26e-11	66.1
PAV_17337	Bb01	107.1	Gm07	672420	672488	86.957	23	3	0	70	2	1.58e-09	52.4
SNP_21285	Bb01	110.6	Gm07	1483237	1483323	79.31	29	6	0	1	87	1.28e-07	55.1
SNP_17225	Bb06	9.6	Gm07	1580453	1580370	78.571	28	6	0	90	7	1.47e-07	55.1
PAV_14617	Bb01	113.55	Gm07	2191488	2191402	86.207	29	4	0	4	90	2.41e-11	67.5
SNP_17019	Bb01	106.3	Gm07	3035072	3034992	74.074	27	7	0	81	1	1.18e-06	51.9
SNP_21535	Bb01	105.7	Gm07	3183417	3183500	82.143	28	5	0	88	5	5.34e-09	59.7
SNP_19881	Bb10	9.9	Gm07	3638688	3638599	73.333	30	8	0	1	90	5.78e-06	49.6
SNP_3470	Bb10	6.8	Gm07	4297295	4297209	72.414	29	8	0	2	88	4.92e-07	53.4
SNP_3165	Bb10	66.9	Gm07	5086775	5086686	76.667	30	7	0	1	90	6.26e-07	52.8
SNP_902	Bb10	65.8	Gm07	5331081	5331155	80	25	5	0	89	15	4.21e-06	50.1
SNP_6801	Bb10	65.5	Gm07	5405272	5405192	96.296	27	1	0	2	82	5.78e-10	62.9
PAV_9176	Bb10	61.9	Gm07	5653406	5653329	84.615	26	4	0	11	88	9.31e-08	55.6
SNP_1764	Bb10	64.7	Gm07	6382307	6382396	90	30	3	0	90	1	5.98e-10	63
PAV_14285	Bb10	64.1	Gm07	6434372	6434461	93.333	30	2	0	1	90	1.28e-11	68.4
SNP_1646	Bb10	64.1	Gm07	6436455	6436541	75.862	29	7	0	89	3	1.26e-07	55.2
SNP_18766	Bb10	63.3	Gm07	6818329	6818252	80.769	26	5	0	3	80	1.76e-07	54.7
SNP_12011	Bb10	61.9	Gm07	7301049	7301117	82.609	23	4	0	71	3	4.2e-07	45.8
PAV_21182	Bb10	61.9	Gm07	7366931	7367011	77.778	27	6	0	9	89	7.94e-06	49.2
PAV_9615	Bb10	61.9	Gm07	7366933	7367013	81.481	27	5	0	10	90	1.18e-06	51.9
SNP_20375	Bb01	70.4	Gm07	8625117	8625188	83.333	24	4	0	4	75	4.56e-07	53.3
SNP_8469	Bb01	72.7	Gm07	9548163	9548083	81.481	27	5	0	8	88	1.28e-07	55.1
SNP_2197	Bb01	74.4	Gm07	10498769	10498810	71.429	14	4	0	39	80	2.82e-07	38.6
PAV_8970	Bb08	62.15	Gm07	10591005	10590916	80	30	6	0	1	90	3.25e-09	60.4
PAV_18888	Bb10	34.4	Gm07	10674001	10674087	89.655	29	3	0	88	2	5.34e-13	73
PAV_20613	Bb10	34.4	Gm07	10675005	10675091	82.759	29	5	0	88	2	1.28e-07	55.1
SNP_6492	Bb10	36.9	Gm07	11711801	11711887	79.31	29	6	0	90	4	7.94e-06	49.2
PAV_11076	Bb10	36.9	Gm07	12175159	12175082	80.769	26	5	0	6	83	3.32e-07	53.8
SNP_8333	Bb10	38.9	Gm07	13371796	13371710	86.207	29	4	0	88	2	4.21e-10	63.4
PAV_6372	Bb10	38.4	Gm07	13570567	13570481	96.552	29	1	0	89	3	8.93e-14	75.8
SNP_12459	Bb10	38.1	Gm07	13644174	13644091	75	28	7	0	85	2	9.31e-08	55.6
PAV_2277	Bb10	40	Gm07	14015973	14016062	86.667	30	4	0	90	1	1.9e-12	71.2
SNP_11127	Bb01	64.1	Gm07	15482897	15482823	88	25	3	0	14	88	1.37e-07	55
SNP_20876	Bb05	69.8	Gm07	18146102	18146013	90	30	3	0	90	1	1.28e-11	68.4
PAV_6796	Bb07	23.9	Gm07	19808082	19808171	70	30	9	0	90	1	1.38e-08	58.3
PAV_13048	Bb07	17.1	Gm07	29571910	29571999	83.333	30	5	0	1	90	1.18e-10	65.2
SNP_2287	Bb07	17.4	Gm07	29573097	29573186	83.333	30	5	0	1	90	2.23e-10	64.3
SNP_3792	Bb07	17.7	Gm07	30212609	30212526	85.714	28	4	0	85	2	1.62e-10	64.8
SNP_20793	Bb07	19.4	Gm07	32275043	32274957	93.103	29	2	0	88	2	1.28e-11	68.4
PAV_24381	Bb08	42.5	Gm07	35048418	35048465	75	16	4	0	89	42	4.3e-06	37.3
SNP_2949	Bb08	46.7	Gm07	36028822	36028736	86.207	29	4	0	1	87	9.31e-08	55.6
SNP_22489	Bb08	47.9	Gm07	36437710	36437621	93.333	30	2	0	1	90	1.38e-12	71.6
SNP_18180	Bb08	52.1	Gm07	37293565	37293651	89.655	29	3	0	90	4	1.62e-10	64.8
SNP_2273	Bb08	53.3	Gm07	37806303	37806389	79.31	29	6	0	2	88	2.61e-08	57.4
PAV_24016	Bb08	53.3	Gm07	37830370	37830456	89.655	29	3	0	89	3	1.05e-11	68.9
PAV_7980	Bb08	53.3	Gm07	37830412	37830456	86.667	15	2	0	47	3	1.54e-07	36.8
SNP_7989	Bb08	54.1	Gm07	38085915	38085998	96.429	28	1	0	2	85	2.61e-12	70.7
PAV_20735	Bb08	57.2	Gm07	39187846	39187932	82.759	29	5	0	4	90	4.21e-10	63.4
SNP_3279	Bb01	105.7	Gm07	41568602	41568688	86.207	29	4	0	2	88	7.94e-10	62.5
SNP_8447	Bb06	4.5	Gm07	42119643	42119693	82.353	17	3	0	39	89	8.37e-08	42.8
SNP_119	Bb06	4.5	Gm07	42186893	42186807	96.552	29	1	0	89	3	1.01e-12	72.1
PAV_22839	Bb06	4.5	Gm07	42189276	42189356	81.481	27	5	0	3	83	5.2e-08	56.4
SNP_8104	Bb06	4.2	Gm07	42226154	42226228	88	25	3	0	90	16	1.76e-07	54.7
SNP_8700	Bb01	106.3	Gm07	42288851	42288922	83.333	24	4	0	72	1	3.32e-07	53.8
PAV_1299	Bb06	4.5	Gm07	42362224	42362310	86.207	29	4	0	90	4	4.16e-12	70
SNP_12208	Bb06	4.2	Gm07	42368371	42368285	96.552	29	1	0	2	88	7.33e-13	72.5
SNP_7923	Bb06	4.2	Gm07	42373929	42373843	93.103	29	2	0	3	89	2.41e-15	80.8
PAV_11796	Bb06	2.5	Gm07	42603065	42603006	90	20	2	0	27	86	3.77e-07	48.3
SNP_9440	Bb06	2.3	Gm07	42778027	42778116	90	30	3	0	1	90	6.26e-11	66.1
SNP_9798	Bb06	2.3	Gm07	42778030	42777941	83.333	30	5	0	1	90	1.62e-10	64.8
SNP_2031	Bb06	2.3	Gm07	43009773	43009859	86.207	29	4	0	88	2	5.78e-10	62.9
SNP_567	Bb06	0.8	Gm07	43356942	43356856	75.862	29	7	0	88	2	2.41e-07	54.2
PAV_14611	Bb06	0	Gm07	43746721	43746635	89.655	29	3	0	88	2	8.6e-11	65.7
PAV_1504	Bb06	0	Gm07	43783812	43783898	89.655	29	3	0	87	1	1.62e-10	64.8
PAV_14012	Bb06	1.1	Gm07	43783812	43783898	89.655	29	3	0	87	1	2.23e-10	64.3
PAV_11861	Bb06	0	Gm07	43942747	43942661	89.655	29	3	0	90	4	1.4e-08	58.3
SNP_19629	Bb06	0	Gm07	44282470	44282384	96.552	29	1	0	89	3	1.63e-12	71.4
SNP_19941	Bb08	10.4	Gm08	236788	236871	75	28	7	0	85	2	3.32e-07	53.8
SNP_7862	Bb08	9.9	Gm08	237943	238020	92.308	26	2	0	1	78	3.89e-09	60.2
PAV_12319	Bb08	9.9	Gm08	360903	360820	89.286	28	3	0	89	6	1.18e-10	65.2
SNP_3741	Bb08	8.8	Gm08	444835	444752	92.857	28	2	0	3	86	2.83e-09	60.6
SNP_11289	Bb08	8.8	Gm08	459869	459955	79.31	29	6	0	3	89	7.94e-10	62.5
SNP_20342	Bb08	8.8	Gm08	490179	490265	86.207	29	4	0	89	3	9.31e-12	68.9
SNP_17107	Bb08	8.5	Gm08	661166	661231	86.364	22	3	0	24	89	8.6e-07	52.4
SNP_8309	Bb08	7.1	Gm08	936511	936434	73.077	26	7	0	3	80	1.76e-07	54.7
SNP_19942	Bb08	7.1	Gm08	954051	953962	83.333	30	5	0	1	90	1.28e-11	68.4
PAV_23937	Bb08	7.1	Gm08	1049272	1049183	76.667	30	7	0	1	90	7.33e-09	59.3
SNP_9924	Bb08	6.2	Gm08	1594125	1594036	100	30	0	0	90	1	4.21e-14	76.7
SNP_16000	Bb08	5.7	Gm08	2004144	2004058	96.552	29	1	0	2	88	6.78e-10	62.7
SNP_12991	Bb08	5.7	Gm08	2004231	2004142	100	30	0	0	90	1	7.6e-14	75.8
SNP_1559	Bb08	5.7	Gm08	2005326	2005237	83.333	30	5	0	1	90	3.06e-10	63.8
SNP_2555	Bb08	3.7	Gm08	2750092	2750006	93.103	29	2	0	3	89	4.93e-12	69.8
SNP_11553	Bb08	2.8	Gm08	2834194	2834132	85.714	21	3	0	1	63	4.21e-06	50.1
SNP_14697	Bb08	4.8	Gm08	2933175	2933264	86.667	30	4	0	90	1	4.43e-10	63.3
SNP_14892	Bb08	4.8	Gm08	2935837	2935923	89.655	29	3	0	3	89	6.77e-12	69.3
SNP_18835	Bb08	3.4	Gm08	3076538	3076452	89.655	29	3	0	88	2	1.23e-09	62
PAV_20676	Bb07	28.45	Gm08	3300140	3300054	75.862	29	7	0	88	2	3.59e-08	57
SNP_10468	Bb08	4.8	Gm08	3307557	3307468	93.333	30	2	0	90	1	1.09e-13	75.3
SNP_19237	Bb08	2.6	Gm08	3600417	3600503	82.759	29	5	0	4	90	2.61e-08	57.4
SNP_6283	Bb08	1.7	Gm08	3742671	3742757	100	29	0	0	89	3	3.06e-14	77.1
SNP_17755	Bb08	1.7	Gm08	3801852	3801781	91.667	24	2	0	6	77	2.41e-07	54.2
SNP_11336	Bb08	1.7	Gm08	3804184	3804273	100	30	0	0	90	1	1.9e-12	71.2
PAV_23916	Bb08	2	Gm08	3869001	3869084	85.714	28	4	0	1	84	1.01e-08	58.8
PAV_8899	Bb08	0	Gm08	4068863	4068777	100	29	0	0	2	88	2.06e-13	74.4
SNP_14820	Bb08	2	Gm08	4179075	4178986	93.333	30	2	0	90	1	6.36e-13	72.8
PAV_23437	Bb08	2	Gm08	4273860	4273789	100	24	0	0	1	72	4.21e-10	63.4
SNP_10906	Bb08	2	Gm08	4403216	4403266	88.235	17	2	0	40	90	9.46e-07	42.3
PAV_24381	Bb08	42.5	Gm08	5171848	5171801	81.25	16	3	0	89	42	6.99e-07	40
SNP_5112	Bb08	43.1	Gm08	5306161	5306072	93.333	30	2	0	90	1	2.06e-13	74.4
SNP_21816	Bb08	43.1	Gm08	5307155	5307069	93.103	29	2	0	3	89	1.9e-12	71.2
SNP_22230	Bb08	43.1	Gm08	5307474	5307563	90	30	3	0	90	1	8.49e-11	65.9
SNP_5604	Bb08	38.2	Gm08	5811490	5811576	82.759	29	5	0	88	2	1.5e-09	61.6
SNP_17550	Bb08	37.4	Gm08	5856189	5856275	86.207	29	4	0	88	2	3.31e-11	67
SNP_14429	Bb08	37.7	Gm08	5859088	5859002	100	29	0	0	2	88	1.62e-14	78
SNP_21899	Bb08	34.8	Gm08	5990591	5990677	86.207	29	4	0	1	87	3.89e-09	60.2
PAV_23734	Bb08	35.1	Gm08	5992283	5992369	96.552	29	1	0	88	2	2.41e-11	67.5
PAV_14192	Bb08	33.7	Gm08	6288959	6288870	83.333	30	5	0	1	90	4.55e-11	66.6
SNP_20690	Bb08	33.7	Gm08	6290217	6290306	93.333	30	2	0	1	90	1.01e-12	72.1
SNP_19132	Bb08	33.7	Gm08	6291234	6291323	83.333	30	5	0	1	90	2.06e-09	61.1
SNP_3344	Bb08	33.2	Gm08	6501673	6501750	84.615	26	4	0	11	88	1.25e-06	51.8
SNP_6300	Bb08	32	Gm08	6692673	6692590	78.571	28	6	0	86	3	7.94e-10	62.5
PAV_24744	Bb08	29.8	Gm08	7280851	7280937	96.552	29	1	0	3	89	1.5e-13	74.8
SNP_13623	Bb08	29.8	Gm08	7611761	7611817	100	19	0	0	57	1	5.16e-07	47.3
SNP_21953	Bb08	29.5	Gm08	7720384	7720464	81.481	27	5	0	88	8	1.38e-08	58.3
SNP_15888	Bb07	51.3	Gm08	7853340	7853423	71.429	28	8	0	5	88	1.62e-06	51.5
SNP_19234	Bb08	22.3	Gm08	8674199	8674134	81.818	22	4	0	71	6	8.34e-08	50.6
SNP_20879	Bb08	22.3	Gm08	8704149	8704238	90	30	3	0	90	1	4.55e-11	66.6
PAV_12989	Bb08	20.75	Gm08	8815021	8815107	89.655	29	3	0	89	3	7.33e-09	59.3
SNP_17665	Bb08	20.9	Gm08	9066968	9067051	96.429	28	1	0	2	85	1.18e-10	65.2
SNP_134	Bb08	20.9	Gm08	9074724	9074813	93.333	30	2	0	1	90	9.31e-12	68.9
PAV_11463	Bb08	20.9	Gm08	9337516	9337427	73.333	30	8	0	1	90	1.28e-07	55.1
SNP_6969	Bb08	19.8	Gm08	9560008	9559922	93.103	29	2	0	2	88	7.94e-14	75.8
PAV_25040	Bb08	19.8	Gm08	9560051	9560095	93.333	15	1	0	45	89	1.44e-07	40.5
SNP_20455	Bb08	19.2	Gm08	9673832	9673746	93.103	29	2	0	3	89	1.62e-10	64.8
PAV_23267	Bb08	17.8	Gm08	9915117	9915191	96	25	1	0	78	4	5.78e-10	62.9
SNP_7486	Bb08	17.8	Gm08	9931643	9931729	82.759	29	5	0	2	88	9.44e-08	55.6
SNP_1363	Bb01	0.6	Gm08	10301163	10301092	83.333	24	4	0	1	72	4.56e-07	53.3
PAV_23521	Bb08	15.8	Gm08	10398230	10398144	96.552	29	1	0	3	89	2.61e-12	70.7
PAV_15010	Bb08	15	Gm08	10428156	10428236	81.481	27	5	0	90	10	1.9e-08	57.9
SNP_18452	Bb08	15	Gm08	10435007	10435093	100	29	0	0	88	2	1.9e-12	71.2
SNP_6909	Bb08	16.1	Gm08	10437075	10436992	92.857	28	2	0	88	5	1.38e-12	71.6
SNP_14017	Bb08	16.1	Gm08	10498205	10498294	73.333	30	8	0	1	90	1.38e-08	58.3
SNP_6650	Bb08	13.6	Gm08	10571295	10571254	100	14	0	0	49	90	9.46e-07	40.9
SNP_11296	Bb08	13.6	Gm08	10619570	10619644	96	25	1	0	3	77	1.18e-10	65.2
PAV_14148	Bb08	13	Gm08	10764679	10764629	100	17	0	0	37	87	1.13e-07	44.6
PAV_24602	Bb08	13.6	Gm08	10764712	10764629	96.429	28	1	0	3	86	1.62e-10	64.8
SNP_6895	Bb08	12.1	Gm08	12137677	12137627	88.235	17	2	0	52	2	1.36e-07	42.5
SNP_18493	Bb03	40.8	Gm08	12389136	12389222	100	29	0	0	89	3	1.5e-13	74.8
PAV_19437	Bb03	40.5	Gm08	12450785	12450868	82.143	28	5	0	3	86	8.6e-07	52.4
PAV_1133	Bb03	40.8	Gm08	12450874	12450803	75	24	6	0	90	19	6.99e-07	46.4
SNP_3298	Bb03	50.6	Gm08	13746699	13746779	74.074	27	7	0	88	8	3.55e-06	50.3
SNP_11455	Bb03	97.5	Gm08	14602429	14602352	92.308	26	2	0	79	2	3.31e-11	67
PAV_13447	Bb01	106.3	Gm08	15176607	15176518	90	30	3	0	1	90	3.89e-13	73.5
PAV_17337	Bb01	107.1	Gm08	15461876	15461950	84	25	4	0	75	1	1.62e-06	51.5
PAV_9898	Bb01	107.1	Gm08	15461884	15461949	86.364	22	3	0	67	2	2.08e-07	50.1
PAV_14617	Bb01	113.55	Gm08	17433921	17433832	83.333	30	5	0	90	1	1.01e-08	58.8
SNP_3508	Bb09	64.8	Gm08	19265249	19265329	81.481	27	5	0	7	87	4.21e-06	50.1
SNP_15604	Bb04	76.4	Gm08	20231913	20231999	96.552	29	1	0	2	88	6.65e-12	69.5
SNP_17224	Bb02	52.5	Gm08	21028971	21029054	75	28	7	0	85	2	4.37e-09	60.2
SNP_10718	Bb05	43.5	Gm08	21041018	21040938	85.185	27	4	0	10	90	2.83e-09	60.6
SNP_16582	Bb05	36.9	Gm08	23136640	23136726	82.759	29	5	0	90	4	4.93e-08	56.5
SNP_6352	Bb07	9.4	Gm08	23853081	23852992	86.667	30	4	0	90	1	1.08e-11	68.7
SNP_22729	Bb01	51.9	Gm08	34775458	34775541	82.143	28	5	0	88	5	1.9e-08	57.9
SNP_18998	Bb08	47.9	Gm08	35473077	35472994	67.857	28	9	0	1	84	1.18e-06	51.9
PAV_12058	Bb01	52.85	Gm08	36209988	36209929	80	20	4	0	2	61	1.35e-10	44.6
SNP_12265	Bb01	56.1	Gm08	40036633	40036544	70	30	9	0	1	90	3.32e-07	53.8
SNP_12527	Bb01	56.1	Gm08	40078484	40078570	75.862	29	7	0	88	2	5.34e-09	59.7
SNP_20198	Bb01	55.5	Gm08	40182900	40182986	96.552	29	1	0	2	88	4.93e-12	69.8
SNP_17067	Bb01	55.3	Gm08	40187492	40187548	89.474	19	2	0	1	57	3.35e-08	46.9
SNP_15582	Bb07	29	Gm08	40888642	40888728	72.414	29	8	0	89	3	9.31e-08	55.6
PAV_4476	Bb07	23.9	Gm08	41915101	41915190	86.667	30	4	0	1	90	1.28e-10	65.3
PAV_9723	Bb10	56.2	Gm08	42357503	42357420	71.429	28	8	0	88	5	4.56e-07	53.3
SNP_12212	Bb01	30.4	Gm08	42484347	42484270	73.077	26	7	0	3	80	5.78e-06	49.6
PAV_577	Bb01	29	Gm08	42900795	42900727	82.609	23	4	0	70	2	5.78e-06	49.6
SNP_21266	Bb01	27	Gm08	42939388	42939477	83.333	30	5	0	90	1	2.95e-09	60.6
SNP_13428	Bb07	17.1	Gm08	43459874	43459957	96.429	28	1	0	6	89	1.62e-10	64.8
SNP_873	Bb01	24.4	Gm08	43540506	43540426	77.778	27	6	0	82	2	1.18e-06	51.9
SNP_12107	Bb10	36.9	Gm08	44184610	44184699	90	30	3	0	1	90	4.55e-11	66.6
PAV_10824	Bb01	21.6	Gm08	44403199	44403113	93.103	29	2	0	89	3	4.93e-12	69.8
PAV_19605	Bb01	16.2	Gm08	44958057	44958143	96.552	29	1	0	3	89	8.6e-11	65.7
PAV_15853	Bb01	20.15	Gm08	45869073	45868987	68.966	29	9	0	90	4	1.68e-07	54.9
PAV_7972	Bb05	77.5	Gm08	46408171	46408082	96.667	30	1	0	90	1	1.5e-13	74.8
SNP_14326	Bb05	86	Gm08	46528601	46528515	75.862	29	7	0	89	3	4.7e-10	63.2
SNP_1385	Bb05	86.2	Gm08	46672869	46672783	100	29	0	0	2	88	1.5e-13	74.8
SNP_19530	Bb05	86.2	Gm08	46677651	46677565	86.207	29	4	0	89	3	1.38e-08	58.3
SNP_18376	Bb01	63.8	Gm08	47151992	47152078	82.759	29	5	0	3	89	2.41e-11	67.5
PAV_23410	Bb03	97.5	Gm08	47770283	47770366	96.429	28	1	0	2	85	3.52e-11	67
PAV_15765	Bb05	88.2	Gm09	205967	205881	86.207	29	4	0	88	2	4.55e-11	66.6
SNP_12722	Bb09	8.2	Gm09	418460	418380	74.074	27	7	0	88	8	1.18e-06	51.9
SNP_22207	Bb09	8.2	Gm09	429394	429308	96.552	29	1	0	3	89	4.39e-13	73.3
SNP_9684	Bb06	0.8	Gm09	464490	464407	82.143	28	5	0	6	89	1.09e-09	62
SNP_10699	Bb09	8.5	Gm09	477192	477281	90	30	3	0	1	90	5.34e-13	73
SNP_7276	Bb09	9.6	Gm09	734581	734501	74.074	27	7	0	82	2	4.92e-06	50.2
SNP_549	Bb09	10.4	Gm09	1012280	1012366	89.655	29	3	0	3	89	8.6e-11	65.7
SNP_6398	Bb09	11.6	Gm09	1433337	1433423	96.552	29	1	0	90	4	4.93e-12	69.8
SNP_6129	Bb08	19.8	Gm09	1919275	1919189	93.103	29	2	0	3	89	2.61e-12	70.7
SNP_19417	Bb09	23.9	Gm09	3726362	3726273	90	30	3	0	1	90	6.26e-11	66.1
SNP_16846	Bb09	24.4	Gm09	3841712	3841626	100	29	0	0	89	3	8.59e-15	79
PAV_11530	Bb09	23.75	Gm09	4001449	4001393	94.737	19	1	0	57	1	1.13e-07	49.2
SNP_22373	Bb04	94.2	Gm09	5093410	5093324	68.966	29	9	0	88	2	3.32e-07	53.8
SNP_1995	Bb09	37.1	Gm09	5654879	5654968	83.333	30	5	0	1	90	6.77e-12	69.3
PAV_19863	Bb09	35.5	Gm09	6075313	6075399	89.655	29	3	0	89	3	5.35e-10	63
PAV_18216	Bb05	75.8	Gm09	8030921	8030844	88.462	26	3	0	6	83	5.78e-10	62.9
PAV_12272	Bb09	45.8	Gm09	8201015	8201104	83.333	30	5	0	90	1	3.26e-08	57.4
SNP_16349	Bb02	101.9	Gm09	9417978	9418055	84.615	26	4	0	80	3	1.01e-08	58.8
SNP_16712	Bb05	87.6	Gm09	9512873	9512787	86.207	29	4	0	3	89	5.78e-10	62.9
PAV_19437	Bb03	40.5	Gm09	9944810	9944721	80	30	6	0	1	90	1.28e-07	55.1
PAV_3559	Bb03	74	Gm09	18854792	18854875	67.857	28	9	0	86	3	4.56e-07	53.3
SNP_15699	Bb06	11.8	Gm09	18913383	18913294	83.333	30	5	0	1	90	2.06e-09	61.1
SNP_11539	Bb07	15.4	Gm09	29455368	29455427	90	20	2	0	1	60	3.06e-06	50.6
SNP_7113	Bb02	61.5	Gm09	30858020	30858100	70.37	27	8	0	82	2	7.94e-06	49.2
PAV_14173	Bb02	61	Gm09	32396254	32396165	93.333	30	2	0	1	90	5.78e-14	76.2
SNP_18758	Bb02	61	Gm09	32417821	32417735	93.103	29	2	0	89	3	8.6e-11	65.7
SNP_13319	Bb02	61	Gm09	32439394	32439480	68.966	29	9	0	1	87	1.28e-07	55.1
SNP_15140	Bb02	60.4	Gm09	32618041	32617988	100	18	0	0	35	88	5.78e-06	49.6
SNP_12639	Bb02	60.1	Gm09	33027566	33027480	96.552	29	1	0	2	88	1.28e-11	68.4
SNP_15231	Bb04	15.5	Gm09	33855662	33855751	86.667	30	4	0	90	1	5.78e-14	76.2
SNP_22024	Bb01	9.1	Gm09	34353157	34353243	89.655	29	3	0	88	2	3.31e-11	67
SNP_20085	Bb01	82.3	Gm09	36224834	36224751	92.857	28	2	0	2	85	2.58e-10	64.1
SNP_3113	Bb01	81.7	Gm09	36533134	36533048	89.655	29	3	0	88	2	1.01e-12	72.1
SNP_17348	Bb01	81.7	Gm09	36667172	36667261	80	30	6	0	1	90	2.06e-13	74.4
SNP_2781	Bb01	79.2	Gm09	37508155	37508244	93.333	30	2	0	90	1	4.93e-12	69.8
SNP_22888	Bb01	78.3	Gm09	38443144	38443055	96.667	30	1	0	1	90	3.89e-13	73.5
SNP_2197	Bb01	74.4	Gm09	39506494	39506447	81.25	16	3	0	3	50	8.53e-10	44.1
PAV_606	Bb03	12.8	Gm09	39926613	39926696	75	28	7	0	86	3	1.01e-08	58.8
SNP_8469	Bb01	72.7	Gm09	40284638	40284552	79.31	29	6	0	90	4	8.6e-07	52.4
SNP_20375	Bb01	70.4	Gm09	40891023	40890955	86.957	23	3	0	4	72	8.6e-07	52.4
SNP_10468	Bb08	4.8	Gm09	40901283	40901369	93.103	29	2	0	90	4	5.34e-13	73
PAV_6223	Bb07	23.1	Gm09	41133975	41133901	80	25	5	0	81	7	7.94e-06	49.2
SNP_18835	Bb08	3.4	Gm09	41408870	41408959	93.333	30	2	0	90	1	1.74e-09	61.5
SNP_9012	Bb08	4.8	Gm09	41843148	41843237	70	30	9	0	90	1	4.31e-06	50.2
SNP_20248	Bb07	42.2	Gm09	42403418	42403329	96.667	30	1	0	90	1	1.01e-12	72.1
SNP_7666	Bb02	56.7	Gm09	43206568	43206657	100	30	0	0	90	1	2.52e-12	70.8
PAV_22739	Bb02	57.9	Gm09	43206728	43206654	92	25	2	0	75	1	4.56e-07	53.3
SNP_8213	Bb07	46.2	Gm09	43216555	43216641	62.069	29	11	0	87	1	7.94e-06	49.2
PAV_24934	Bb07	48.65	Gm09	43357296	43357210	93.103	29	2	0	3	89	6.26e-11	66.1
PAV_21732	Bb07	48.5	Gm09	43357868	43357800	100	23	0	0	3	71	4.23e-08	56.7
SNP_9155	Bb07	48.8	Gm09	43457180	43457245	90.909	22	2	0	66	1	2.41e-07	54.2
SNP_16549	Bb07	51.3	Gm09	43873577	43873488	96.667	30	1	0	1	90	1.51e-13	74.8
SNP_15888	Bb07	51.3	Gm09	43873663	43873574	96.667	30	1	0	90	1	4.93e-12	69.8
PAV_25152	Bb07	51.3	Gm09	43970482	43970568	75.862	29	7	0	89	3	4.93e-08	56.5
PAV_21310	Bb07	53	Gm09	44011782	44011856	96	25	1	0	15	89	5.28e-10	63.2
PAV_5944	Bb07	51.3	Gm09	44032514	44032600	75.862	29	7	0	3	89	2.77e-06	50.7
SNP_22343	Bb07	53	Gm09	44048368	44048451	100	28	0	0	5	88	5.46e-13	73
SNP_2038	Bb10	0	Gm09	45122317	45122231	86.207	29	4	0	89	3	9.67e-11	65.7
SNP_20723	Bb10	0.3	Gm09	45417398	45417318	92.593	27	2	0	89	9	2.23e-10	64.3
SNP_15881	Bb10	0.3	Gm09	45434511	45434425	86.207	29	4	0	88	2	2.23e-10	64.3
SNP_3728	Bb10	0.6	Gm09	45552321	45552235	96.552	29	1	0	3	89	7.94e-14	75.8
SNP_1404	Bb05	44	Gm09	45897490	45897431	85	20	3	0	64	5	3.8e-07	44.6
SNP_13511	Bb05	47.7	Gm09	46233026	46233115	73.333	30	8	0	1	90	6.26e-11	66.1
SNP_14108	Bb05	47.1	Gm09	46280469	46280386	82.143	28	5	0	5	88	5.78e-10	62.9
SNP_1350	Bb10	38.1	Gm09	46683440	46683351	63.333	30	11	0	90	1	2.41e-07	54.2
SNP_16095	Bb05	51.1	Gm09	46701931	46701845	89.655	29	3	0	90	4	1.28e-11	68.4
SNP_2852	Bb05	56.8	Gm09	47574852	47574796	94.737	19	1	0	57	1	9.86e-09	51.5
PAV_18066	Bb05	55.9	Gm09	47581785	47581874	80	30	6	0	1	90	2.23e-06	51
SNP_7066	Bb05	56.8	Gm09	47702685	47702599	96.552	29	1	0	2	88	2.42e-11	67.5
PAV_24251	Bb05	56.8	Gm09	47748607	47748521	89.655	29	3	0	88	2	9.31e-12	68.9
SNP_740	Bb05	55.9	Gm09	47924419	47924375	93.333	15	1	0	2	46	2.33e-07	37.1
SNP_18565	Bb10	60.5	Gm09	48599816	48599727	90	30	3	0	90	1	2.23e-10	64.3
PAV_3684	Bb05	62.8	Gm09	48696442	48696365	69.231	26	8	0	89	12	3.06e-06	50.6
SNP_2600	Bb05	62.5	Gm09	48747988	48748074	100	29	0	0	3	89	9.74e-14	75.5
PAV_1249	Bb05	62.8	Gm09	48766369	48766446	73.077	26	7	0	13	90	4.21e-06	50.1
PAV_7035	Bb05	65.3	Gm09	48965415	48965353	90.476	21	2	0	2	64	1.9e-08	57.9
SNP_8439	Bb05	65.3	Gm09	49003811	49003897	79.31	29	6	0	3	89	1.09e-09	62
PAV_18888	Bb10	34.4	Gm09	49038632	49038555	73.077	26	7	0	1	78	4.21e-06	50.1
PAV_16449	Bb07	0	Gm09	49774893	49774976	71.429	28	8	0	89	6	8.6e-07	52.4
PAV_15272	Bb07	0	Gm09	49774976	49774905	83.333	24	4	0	9	80	3.06e-06	50.6
SNP_8568	Bb04	55.8	Gm10	895329	895243	86.207	29	4	0	3	89	3.06e-10	63.8
PAV_21129	Bb04	55.8	Gm10	916262	916348	86.207	29	4	0	88	2	4.63e-09	60.1
PAV_20406	Bb04	55.8	Gm10	916285	916347	90.476	21	2	0	65	3	8.6e-07	52.4
SNP_779	Bb04	53.8	Gm10	1103103	1103189	86.207	29	4	0	89	3	1.28e-11	68.4
PAV_4842	Bb02	6.8	Gm10	1185889	1185803	75.862	29	7	0	2	88	4.08e-07	53.6
SNP_21139	Bb04	53.8	Gm10	1207939	1208022	82.143	28	5	0	88	5	3.59e-08	57
SNP_425	Bb04	52.1	Gm10	1510599	1510510	90	30	3	0	1	90	4.93e-12	69.8
SNP_5957	Bb04	51.8	Gm10	1550025	1550111	82.759	29	5	0	3	89	4.21e-10	63.4
SNP_7686	Bb04	51.8	Gm10	1550414	1550337	84.615	26	4	0	82	5	3.32e-07	53.8
SNP_2443	Bb04	51.8	Gm10	1596163	1596249	89.655	29	3	0	88	2	1.18e-14	78.5
SNP_12948	Bb04	52.9	Gm10	1630826	1630915	100	30	0	0	1	90	2.41e-15	80.8
SNP_3156	Bb02	9.6	Gm10	1870995	1870909	93.103	29	2	0	88	2	1.76e-11	68
SNP_17709	Bb04	71	Gm10	1934880	1934833	75	16	4	0	86	39	5.77e-06	34.5
PAV_24849	Bb04	71	Gm10	1946153	1946064	73.333	30	8	0	90	1	4.55e-11	66.6
SNP_14661	Bb04	70.1	Gm10	2156456	2156542	86.207	29	4	0	3	89	3.11e-11	67.3
SNP_8740	Bb04	69.3	Gm10	2375947	2376033	86.207	29	4	0	87	1	1.31e-08	58.7
PAV_12488	Bb04	68.2	Gm10	2567280	2567330	88.235	17	2	0	40	90	4.27e-06	39.1
PAV_20167	Bb04	68.2	Gm10	2589579	2589629	88.235	17	2	0	53	3	2.8e-07	41.4
PAV_23578	Bb04	67	Gm10	2589586	2589630	100	15	0	0	46	2	7.25e-09	44.1
SNP_13046	Bb04	67	Gm10	2605638	2605724	79.31	29	6	0	3	89	4.93e-08	56.5
SNP_19412	Bb04	64.5	Gm10	2744682	2744605	88.462	26	3	0	12	89	4.56e-07	53.3
SNP_22531	Bb04	65.6	Gm10	2781287	2781216	79.167	24	5	0	74	3	6.26e-07	52.8
SNP_18993	Bb04	65.3	Gm10	2795213	2795302	93.333	30	2	0	1	90	1.42e-11	68.3
PAV_19022	Bb09	63.1	Gm10	2846104	2846036	86.957	23	3	0	89	21	5.78e-06	49.6
SNP_15302	Bb04	66.2	Gm10	2920138	2920049	83.333	30	5	0	1	90	4.21e-10	63.4
SNP_20777	Bb04	66.2	Gm10	2925319	2925378	90	20	2	0	2	61	1.34e-08	49.6
PAV_11328	Bb04	64.5	Gm10	3083140	3083051	83.333	30	5	0	1	90	8.74e-11	65.7
PAV_24447	Bb04	67	Gm10	3083140	3083084	89.474	19	2	0	1	57	1.81e-08	46.9
PAV_4775	Bb04	46.1	Gm10	3234289	3234200	100	30	0	0	90	1	3.85e-12	70.3
SNP_2259	Bb04	47.8	Gm10	3481523	3481612	96.667	30	1	0	90	1	9.66e-13	72.3
SNP_6738	Bb04	47.8	Gm10	3481681	3481613	100	23	0	0	73	5	3.89e-09	60.2
PAV_20676	Bb07	28.45	Gm10	3589058	3588972	72.414	29	8	0	88	2	1.76e-07	54.7
SNP_7430	Bb02	20	Gm10	3842644	3842730	72.414	29	8	0	89	3	1.76e-07	54.7
SNP_20675	Bb04	48.1	Gm10	4162067	4161978	83.333	30	5	0	1	90	8.6e-11	65.7
SNP_11698	Bb04	47.8	Gm10	4267763	4267852	83.333	30	5	0	1	90	2.41e-11	67.5
SNP_16108	Bb04	91.1	Gm10	4508305	4508391	89.655	29	3	0	88	2	2.41e-11	67.5
SNP_8822	Bb04	89.1	Gm10	5320084	5320140	73.684	19	5	0	1	57	3.8e-07	39.6
SNP_21136	Bb04	88	Gm10	5937340	5937426	96.552	29	1	0	88	2	2.06e-13	74.4
PAV_1062	Bb07	17.1	Gm10	5978312	5978229	92.857	28	2	0	2	85	1.62e-10	64.8
SNP_8437	Bb04	87.7	Gm10	6013644	6013558	79.31	29	6	0	1	87	5.34e-09	59.7
SNP_14734	Bb04	77.5	Gm10	6237218	6237129	90	30	3	0	1	90	8.6e-11	65.7
PAV_5209	Bb04	83.7	Gm10	6324374	6324457	100	28	0	0	1	84	2.83e-13	73.9
SNP_4304	Bb04	77.8	Gm10	6370956	6370867	93.333	30	2	0	1	90	5.34e-13	73
SNP_19225	Bb09	0.8	Gm10	6789710	6789796	100	29	0	0	3	89	5.32e-12	69.7
SNP_9223	Bb04	81.2	Gm10	10405453	10405509	89.474	19	2	0	81	25	4.21e-06	50.1
SNP_10819	Bb09	7.1	Gm10	10412155	10412229	84	25	4	0	15	89	1.18e-06	51.9
SNP_4852	Bb04	81.5	Gm10	10481744	10481658	93.103	29	2	0	88	2	1.49e-11	68.2
PAV_10412	Bb03	39.5	Gm10	11995815	11995901	96.552	29	1	0	90	4	7.33e-13	72.5
PAV_10808	Bb03	36.8	Gm10	15283253	15283339	72.414	29	8	0	2	88	7.33e-09	59.3
SNP_3279	Bb01	105.7	Gm10	16496613	16496527	82.759	29	5	0	2	88	7.33e-09	59.3
PAV_8031	Bb04	75.5	Gm10	16638250	16638336	100	29	0	0	89	3	7.33e-13	72.5
PAV_23276	Bb04	75.5	Gm10	16640888	16640977	86.667	30	4	0	1	90	1.18e-10	65.2
SNP_12523	Bb04	87.7	Gm10	18457543	18457623	74.074	27	7	0	3	83	9.31e-08	55.6
SNP_17864	Bb04	75.5	Gm10	21395357	21395274	96.429	28	1	0	85	2	1.5e-09	61.6
SNP_11115	Bb04	76.6	Gm10	22637874	22637791	75	28	7	0	85	2	3.32e-07	53.8
PAV_18550	Bb04	76.6	Gm10	22657338	22657255	82.143	28	5	0	2	85	2.06e-09	61.1
SNP_13514	Bb04	76.4	Gm10	22661351	22661262	100	30	0	0	1	90	1.28e-15	81.7
PAV_24488	Bb04	76.6	Gm10	23107179	23107244	86.364	22	3	0	1	66	6.14e-08	50.6
SNP_2894	Bb06	4.2	Gm10	25653288	25653374	96.552	29	1	0	3	89	1.28e-07	55.1
SNP_7923	Bb06	4.2	Gm10	25653936	25653850	93.103	29	2	0	3	89	2.41e-15	80.8
SNP_3545	Bb04	1.7	Gm10	26131652	26131735	82.143	28	5	0	2	85	4.84e-12	69.8
SNP_9558	Bb04	74.7	Gm10	29258766	29258677	90	30	3	0	90	1	1.06e-10	65.5
SNP_11781	Bb04	73.8	Gm10	29671026	29671115	93.333	30	2	0	1	90	6.26e-11	66.1
SNP_19071	Bb04	73.3	Gm10	30310391	30310480	86.667	30	4	0	90	1	9.66e-10	62.4
SNP_7871	Bb02	5.1	Gm10	31239865	31239779	75.862	29	7	0	90	4	2.23e-10	64.3
SNP_1151	Bb04	72.4	Gm10	32433211	32433300	96.667	30	1	0	90	1	1.25e-11	68.6
SNP_3075	Bb04	72.7	Gm10	35333243	35333196	81.25	16	3	0	42	89	1.53e-07	37.3
SNP_10750	Bb04	72.7	Gm10	35334994	35334905	73.333	30	8	0	90	1	2.41e-07	54.2
SNP_5487	Bb04	56.3	Gm10	37167151	37167204	83.333	18	3	0	55	2	4.52e-08	45.5
PAV_24752	Bb04	55.8	Gm10	37169773	37169684	93.333	30	2	0	1	90	6.77e-12	69.3
SNP_14437	Bb04	57.5	Gm10	37218375	37218464	100	30	0	0	90	1	2.83e-13	73.9
PAV_5849	Bb10	44.3	Gm10	38279974	38279894	74.074	27	7	0	82	2	7.94e-06	49.2
PAV_24181	Bb04	76.6	Gm10	38665455	38665384	91.667	24	2	0	1	72	1.01e-08	58.8
SNP_8350	Bb04	43.9	Gm10	39206125	39206039	100	29	0	0	89	3	1.28e-15	81.7
SNP_788	Bb04	41	Gm10	40659840	40659920	92.593	27	2	0	88	8	1.18e-10	65.2
SNP_16360	Bb04	40.5	Gm10	40707385	40707299	93.103	29	2	0	89	3	9.56e-10	62.2
PAV_9120	Bb04	33.35	Gm10	41782270	41782359	86.667	30	4	0	1	90	1.9e-12	71.2
SNP_9227	Bb04	32.2	Gm10	42314881	42314940	90	20	2	0	1	60	3.8e-07	46.9
PAV_8929	Bb04	29.9	Gm10	42676023	42676109	82.759	29	5	0	88	2	1.16e-07	55.6
PAV_18661	Bb04	29.9	Gm10	42676112	42676195	92.857	28	2	0	6	89	2.23e-10	64.3
SNP_14848	Bb04	29.7	Gm10	42676452	42676526	84	25	4	0	88	14	1.69e-09	61.6
PAV_22372	Bb04	27.1	Gm10	42815262	42815345	89.286	28	3	0	90	7	1.18e-10	65.2
PAV_19829	Bb04	27.1	Gm10	42815358	42815444	62.069	29	11	0	2	88	3.06e-06	50.6
PAV_7681	Bb04	27.1	Gm10	43073512	43073426	79.31	29	6	0	88	2	3.89e-09	60.2
SNP_16825	Bb04	27.1	Gm10	43081924	43081835	96.667	30	1	0	90	1	1.09e-13	75.3
SNP_16547	Bb04	26	Gm10	43492376	43492462	96.552	29	1	0	88	2	1.9e-12	71.2
SNP_9451	Bb04	23.1	Gm10	43886920	43886864	84.211	19	3	0	89	33	6.96e-07	46.4
PAV_21804	Bb04	21.4	Gm10	44128203	44128256	94.444	18	1	0	55	2	1.13e-07	45.1
SNP_4157	Bb04	21.4	Gm10	44303152	44303063	93.333	30	2	0	90	1	1.01e-12	72.1
PAV_21844	Bb04	21.4	Gm10	44313621	44313535	86.207	29	4	0	89	3	7.04e-11	66.1
PAV_23825	Bb04	21.4	Gm10	44314208	44314119	93.333	30	2	0	90	1	1.28e-11	68.4
PAV_19784	Bb04	21.4	Gm10	44482042	44481968	92	25	2	0	2	76	2.06e-09	61.1
SNP_15276	Bb04	20.6	Gm10	44704100	44704186	82.759	29	5	0	3	89	3.89e-09	60.2
SNP_13343	Bb04	20.6	Gm10	44708839	44708750	93.333	30	2	0	90	1	2.06e-13	74.4
SNP_12507	Bb04	20.6	Gm10	44760689	44760778	83.333	30	5	0	90	1	4.86e-09	60
PAV_4935	Bb04	20.3	Gm10	44812046	44812114	73.913	23	6	0	21	89	1.73e-06	45.5
SNP_19044	Bb04	20.3	Gm10	44905208	44905297	96.667	30	1	0	90	1	9.31e-12	68.9
SNP_10448	Bb04	19.7	Gm10	45012547	45012633	86.207	29	4	0	3	89	1.28e-11	68.4
SNP_13364	Bb04	18.6	Gm10	45253602	45253688	79.31	29	6	0	2	88	4.21e-10	63.4
SNP_2327	Bb04	18.6	Gm10	45260602	45260688	79.31	29	6	0	88	2	1.44e-11	68.4
SNP_13564	Bb04	18.6	Gm10	45382723	45382637	82.759	29	5	0	3	89	7.33e-09	59.3
SNP_17262	Bb04	18.1	Gm10	45462334	45462260	84	25	4	0	4	78	8.6e-07	52.4
SNP_16088	Bb04	16.4	Gm10	46020219	46020308	90	30	3	0	90	1	4.55e-11	66.6
SNP_7961	Bb04	16.4	Gm10	46020394	46020305	93.333	30	2	0	90	1	1.01e-12	72.1
PAV_23450	Bb04	15.8	Gm10	46182164	46182250	75.862	29	7	0	2	88	2.86e-10	63.9
SNP_7729	Bb04	15.8	Gm10	46223700	46223789	96.667	30	1	0	90	1	2.06e-13	74.4
SNP_791	Bb04	15.5	Gm10	46306297	46306211	93.103	29	2	0	89	3	6.44e-11	66.1
SNP_72	Bb03	39.5	Gm10	46813535	46813621	89.655	29	3	0	90	4	7.33e-11	65.9
SNP_4038	Bb04	13.5	Gm10	46853280	46853194	68.966	29	9	0	1	87	1.38e-08	58.3
SNP_15222	Bb04	13.8	Gm10	46919611	46919682	83.333	24	4	0	73	2	4.93e-08	56.5
PAV_23575	Bb04	12.7	Gm10	47256280	47256194	82.759	29	5	0	88	2	1.18e-10	65.2
SNP_491	Bb04	9.9	Gm10	47846496	47846407	86.667	30	4	0	1	90	1.28e-11	68.4
SNP_20225	Bb04	9.9	Gm10	47925561	47925475	79.31	29	6	0	88	2	1.28e-11	68.4
SNP_4891	Bb04	8.5	Gm10	47970843	47970929	93.103	29	2	0	88	2	7.94e-14	75.8
SNP_12406	Bb04	9.6	Gm10	48049107	48049021	93.103	29	2	0	88	2	1.01e-12	72.1
SNP_18521	Bb04	7.3	Gm10	48203032	48202949	75	28	7	0	5	88	1.62e-06	51.5
SNP_14230	Bb04	7.1	Gm10	48217794	48217705	83.333	30	5	0	1	90	3.89e-09	60.2
SNP_9205	Bb04	6.8	Gm10	48347585	48347671	79.31	29	6	0	89	3	3.59e-08	57
PAV_24615	Bb04	5.9	Gm10	48699435	48699346	63.333	30	11	0	1	90	2.41e-07	54.2
SNP_18646	Bb04	5.9	Gm10	48799743	48799690	77.778	18	4	0	90	37	2.07e-07	42.8
PAV_11118	Bb04	3.95	Gm10	48854970	48854914	94.737	19	1	0	34	90	9.85e-09	46
PAV_23520	Bb04	5.9	Gm10	48855008	48854922	93.103	29	2	0	2	88	1.28e-11	68.4
PAV_17812	Bb04	3.95	Gm10	49174069	49173980	86.667	30	4	0	1	90	9.84e-12	68.8
SNP_15684	Bb04	2.5	Gm10	49860048	49859986	95.238	21	1	0	2	64	8.32e-08	51.5
SNP_22504	Bb04	0.8	Gm10	50372963	50373052	96.667	30	1	0	90	1	4.21e-14	76.7
SNP_18239	Bb04	0.8	Gm10	50386849	50386763	96.552	29	1	0	87	1	1.38e-12	71.6
SNP_1016	Bb03	34.3	Gm10	50504278	50504192	75.862	29	7	0	88	2	3.06e-06	50.6
PAV_13630	Bb07	0	Gm10	50600487	50600558	91.667	24	2	0	73	2	5.78e-10	62.9
SNP_589	Bb04	0.3	Gm10	50812706	50812792	86.207	29	4	0	3	89	6.77e-12	69.3
PAV_6002	Bb04	0.3	Gm10	51021414	51021331	75	28	7	0	88	5	4.21e-06	50.1
PAV_24261	Bb04	0	Gm10	51309393	51309322	91.667	24	2	0	72	1	4.56e-07	53.3
SNP_6770	Bb04	0	Gm10	51395840	51395929	83.333	30	5	0	1	90	4.93e-12	69.8
PAV_20561	Bb04	0	Gm10	51466920	51466855	86.364	22	3	0	67	2	8.6e-07	52.4
SNP_3907	Bb04	6.2	Gm11	73726	73800	80	25	5	0	1	75	1.76e-07	54.7
SNP_10017	Bb02	109	Gm11	347422	347336	89.655	29	3	0	88	2	1.38e-12	71.6
SNP_19128	Bb02	109	Gm11	402581	402495	100	29	0	0	2	88	5.34e-13	73
SNP_20448	Bb10	48.9	Gm11	803682	803768	93.103	29	2	0	87	1	5.39e-10	63
SNP_13803	Bb02	105.6	Gm11	1115240	1115299	75	20	5	0	3	62	5.89e-06	40.9
SNP_1834	Bb02	103.9	Gm11	1478500	1478580	77.778	27	6	0	2	82	6.26e-07	52.8
PAV_3384	Bb02	101.1	Gm11	1748372	1748283	93.333	30	2	0	1	90	1.62e-14	78
SNP_14974	Bb02	97.7	Gm11	2679295	2679209	82.759	29	5	0	90	4	3.84e-11	66.8
SNP_15942	Bb02	97.7	Gm11	2689371	2689282	86.667	30	4	0	90	1	1.42e-10	64.9
SNP_7255	Bb02	80.6	Gm11	2766234	2766148	89.655	29	3	0	1	87	2.45e-13	74.1
PAV_23508	Bb02	80.6	Gm11	3035823	3035897	80	25	5	0	76	2	6.26e-07	52.8
SNP_20196	Bb07	70.1	Gm11	3819827	3819910	85.714	28	4	0	3	86	5.34e-09	59.7
SNP_167	Bb07	70.1	Gm11	3910026	3909937	96.667	30	1	0	1	90	3.06e-14	77.1
SNP_19055	Bb07	69.8	Gm11	3966224	3966147	84.615	26	4	0	79	2	2.83e-09	60.6
SNP_22382	Bb07	69.8	Gm11	3968876	3968790	82.759	29	5	0	89	3	3.89e-09	60.2
SNP_16284	Bb07	69.8	Gm11	4031641	4031573	91.304	23	2	0	2	70	8.6e-07	52.4
SNP_21505	Bb07	63	Gm11	4778128	4778217	80	30	6	0	1	90	2.83e-09	60.6
SNP_23143	Bb10	28.3	Gm11	7157004	7157084	81.481	27	5	0	5	85	5.78e-06	49.6
PAV_19900	Bb10	2.5	Gm11	7609536	7609619	78.571	28	6	0	7	90	1.28e-07	55.1
PAV_6826	Bb10	3.4	Gm11	7609585	7609499	86.207	29	4	0	89	3	8.6e-11	65.7
SNP_14612	Bb10	2.5	Gm11	7675266	7675219	81.25	16	3	0	90	43	5.89e-06	36.3
SNP_3614	Bb10	2.5	Gm11	7798355	7798441	96.552	29	1	0	88	2	1.38e-12	71.6
PAV_2358	Bb10	3.4	Gm11	8214879	8214805	92	25	2	0	3	77	5.78e-10	62.9
PAV_15571	Bb10	5.4	Gm11	8415934	8415845	96.667	30	1	0	1	90	9.31e-12	68.9
PAV_8202	Bb10	5.4	Gm11	8559238	8559318	81.481	27	5	0	1	81	2.83e-09	60.6
SNP_21710	Bb10	3.4	Gm11	8751921	8752004	78.571	28	6	0	6	89	4.56e-07	53.3
SNP_13187	Bb10	4.2	Gm11	8920454	8920540	100	29	0	0	2	88	7.33e-13	72.5
PAV_16042	Bb10	5.4	Gm11	9404508	9404588	96.296	27	1	0	86	6	8.59e-15	79
SNP_8737	Bb10	4.5	Gm11	9406067	9405981	96.552	29	1	0	2	88	3.31e-11	67
SNP_7925	Bb10	4.5	Gm11	9436131	9436045	82.759	29	5	0	4	90	3.59e-08	57
SNP_15672	Bb10	4.8	Gm11	9523049	9522960	76.667	30	7	0	1	90	5.78e-10	62.9
SNP_1428	Bb10	4.5	Gm11	9668364	9668450	93.103	29	2	0	88	2	3.69e-10	63.7
SNP_15815	Bb10	4.5	Gm11	9673592	9673681	90	30	3	0	90	1	4.93e-12	69.8
PAV_13687	Bb03	32.3	Gm11	10199208	10199122	86.207	29	4	0	88	2	3.18e-09	60.6
SNP_16078	Bb10	28	Gm11	10700944	10700861	82.143	28	5	0	88	5	9.31e-08	55.6
SNP_6774	Bb10	24.9	Gm11	11308478	11308567	86.667	30	4	0	90	1	1.09e-09	62
SNP_13226	Bb10	24.9	Gm11	11308699	11308782	78.571	28	6	0	7	90	2.61e-12	70.7
SNP_21759	Bb03	34.3	Gm11	12402215	12402301	96.552	29	1	0	3	89	3.31e-11	67
SNP_22909	Bb03	34.3	Gm11	12471089	12471154	95.455	22	1	0	18	83	1e-08	54.7
SNP_13514	Bb04	76.4	Gm11	26727058	26727147	90	30	3	0	1	90	5.78e-14	76.2
PAV_45558	Bb10	23.9	Gm11	26843156	26843242	82.759	29	5	0	89	3	1.09e-09	62
SNP_22024	Bb01	9.1	Gm11	27514085	27513996	90	30	3	0	1	90	2.06e-13	74.4
SNP_19225	Bb09	0.8	Gm11	30438147	30438236	96.667	30	1	0	90	1	2.83e-13	73.9
SNP_837	Bb01	5.1	Gm11	31733425	31733339	96.552	29	1	0	2	88	2.83e-13	73.9
SNP_12338	Bb01	1.7	Gm11	33029929	33030012	89.286	28	3	0	89	6	1.18e-10	65.2
PAV_23521	Bb08	15.8	Gm11	33455426	33455512	68.966	29	9	0	3	89	2.41e-07	54.2
PAV_21378	Bb01	0.6	Gm11	33558969	33559010	92.857	14	1	0	88	47	4.35e-06	38.2
SNP_20939	Bb01	0	Gm11	33800379	33800465	86.207	29	4	0	89	3	1.18e-10	65.2
SNP_3728	Bb10	0.6	Gm12	330879	330965	96.552	29	1	0	3	89	1.5e-13	74.8
SNP_15881	Bb10	0.3	Gm12	444149	444235	82.759	29	5	0	88	2	2.06e-09	61.1
SNP_2038	Bb10	0	Gm12	746579	746665	89.655	29	3	0	89	3	3.31e-11	67
SNP_6848	Bb10	1.7	Gm12	965078	965167	86.667	30	4	0	1	90	3.31e-11	67
SNP_18045	Bb10	2	Gm12	1294870	1294947	100	26	0	0	1	78	6.77e-12	69.3
SNP_23143	Bb10	28.3	Gm12	1474013	1473924	76.667	30	7	0	90	1	5.78e-06	49.6
PAV_6826	Bb10	3.4	Gm12	1916892	1916806	86.207	29	4	0	89	3	8.6e-11	65.7
PAV_19900	Bb10	2.5	Gm12	1916926	1916840	75.862	29	7	0	90	4	4.93e-08	56.5
SNP_14612	Bb10	2.5	Gm12	1981885	1981838	87.5	16	2	0	90	43	4.57e-08	42.3
SNP_3614	Bb10	2.5	Gm12	2087896	2087810	96.552	29	1	0	88	2	1.38e-12	71.6
PAV_2358	Bb10	3.4	Gm12	2463706	2463632	92	25	2	0	3	77	5.78e-10	62.9
PAV_15571	Bb10	5.4	Gm12	2650340	2650429	96.667	30	1	0	1	90	9.31e-12	68.9
PAV_17164	Bb10	5.4	Gm12	2650340	2650278	85.714	21	3	0	4	66	2.23e-06	51
SNP_19407	Bb10	3.1	Gm12	2686276	2686199	73.077	26	7	0	90	13	7.94e-06	49.2
SNP_13187	Bb10	4.2	Gm12	3115104	3115190	96.552	29	1	0	2	88	3.59e-12	70.3
SNP_18722	Bb10	4.2	Gm12	3136095	3136018	92.308	26	2	0	1	78	2.61e-08	57.4
SNP_7925	Bb10	4.5	Gm12	3506636	3506556	81.481	27	5	0	10	90	8.6e-07	52.4
SNP_15672	Bb10	4.8	Gm12	3585787	3585698	76.667	30	7	0	1	90	5.34e-09	59.7
SNP_1428	Bb10	4.5	Gm12	3718449	3718535	100	29	0	0	88	2	3.22e-12	70.6
SNP_15815	Bb10	4.5	Gm12	3723442	3723531	86.667	30	4	0	90	1	6.26e-11	66.1
SNP_8530	Bb10	4.5	Gm12	3793070	3792987	89.286	28	3	0	3	86	3.89e-09	60.2
PAV_13687	Bb03	32.3	Gm12	4187654	4187568	93.103	29	2	0	88	2	2.14e-12	71.2
SNP_16078	Bb10	28	Gm12	4685666	4685583	89.286	28	3	0	88	5	4.21e-10	63.4
SNP_6774	Bb10	24.9	Gm12	4954998	4955087	90	30	3	0	90	1	8.6e-11	65.7
SNP_13226	Bb10	24.9	Gm12	4955216	4955302	82.759	29	5	0	4	90	1.18e-14	78.5
SNP_15604	Bb04	76.4	Gm12	5211481	5211567	96.552	29	1	0	2	88	1.24e-11	68.6
SNP_19998	Bb10	26.3	Gm12	5426446	5426357	90	30	3	0	90	1	6.24e-13	72.8
PAV_45558	Bb10	23.9	Gm12	6201674	6201751	88.462	26	3	0	12	89	2.83e-09	60.6
SNP_171	Bb10	22.9	Gm12	6381181	6381095	89.655	29	3	0	88	2	7.33e-13	72.5
SNP_1329	Bb10	17.6	Gm12	8402978	8403064	86.207	29	4	0	1	87	4.21e-14	76.7
SNP_6707	Bb10	16.7	Gm12	8533049	8532960	100	30	0	0	1	90	7.33e-13	72.5
SNP_16172	Bb10	16.7	Gm12	8535155	8535069	82.759	29	5	0	3	89	1.28e-11	68.4
PAV_4278	Bb01	105.7	Gm12	10567610	10567690	92.593	27	2	0	81	1	1.18e-10	65.2
SNP_19895	Bb01	105.7	Gm12	10567757	10567831	88	25	3	0	2	76	6.77e-08	56.1
SNP_17755	Bb08	1.7	Gm12	10691137	10691208	87.5	24	3	0	6	77	1.18e-06	51.9
SNP_8309	Bb08	7.1	Gm12	11531931	11532020	80	30	6	0	90	1	9.31e-08	55.6
SNP_2473	Bb01	104	Gm12	12947487	12947573	86.207	29	4	0	3	89	2.32e-12	70.9
SNP_13193	Bb01	103.4	Gm12	14231774	14231688	75.862	29	7	0	2	88	1.62e-10	64.8
PAV_10481	Bb01	103.4	Gm12	14262185	14262099	89.655	29	3	0	88	2	2.9e-11	67.2
PAV_3574	Bb01	103.4	Gm12	14689955	14689866	86.667	30	4	0	90	1	1.54e-10	64.8
SNP_21037	Bb01	103.4	Gm12	14878728	14878817	93.333	30	2	0	90	1	1.4e-12	71.8
PAV_6796	Bb07	23.9	Gm12	14938977	14938891	75.862	29	7	0	88	2	2.06e-09	61.1
PAV_4433	Bb01	103.4	Gm12	14958259	14958173	75.862	29	7	0	4	90	3.06e-10	63.8
SNP_19629	Bb06	0	Gm12	15267534	15267448	93.103	29	2	0	89	3	2.05e-11	67.7
SNP_5868	Bb01	102	Gm12	15602931	15603014	92.857	28	2	0	85	2	3.06e-10	63.8
SNP_4525	Bb01	102	Gm12	15678691	15678765	92	25	2	0	15	89	1.28e-07	55.1
SNP_19005	Bb01	99.8	Gm12	22113752	22113666	100	29	0	0	3	89	5.98e-11	66.2
PAV_2307	Bb02	72.5	Gm12	22974641	22974555	82.759	29	5	0	2	88	3.06e-10	63.8
SNP_2696	Bb03	0	Gm12	34079031	34078942	90	30	3	0	90	1	4.88e-10	63.3
SNP_16761	Bb03	6	Gm12	36101217	36101303	68.966	29	9	0	87	1	3.06e-06	50.6
PAV_19729	Bb03	9.7	Gm12	36954708	36954622	96.552	29	1	0	3	89	2.83e-13	73.9
SNP_2510	Bb03	10.8	Gm12	37078533	37078580	100	16	0	0	42	89	1.29e-06	35.4
SNP_18837	Bb01	99.8	Gm12	38433459	38433379	74.074	27	7	0	82	2	5.55e-06	49.7
SNP_7872	Bb03	63	Gm12	38561762	38561676	82.759	29	5	0	88	2	1.18e-10	65.2
SNP_10395	Bb03	63	Gm12	38609272	38609183	90	30	3	0	90	1	4.93e-12	69.8
PAV_17398	Bb03	60.8	Gm12	38984216	38984172	86.667	15	2	0	46	90	2.09e-07	36.8
PAV_22926	Bb03	60.8	Gm12	38984266	38984355	93.333	30	2	0	1	90	2.06e-13	74.4
SNP_6771	Bb03	60.8	Gm12	39008141	39008227	93.103	29	2	0	88	2	3.59e-12	70.3
PAV_6257	Bb05	86.2	Gm12	39588087	39588170	89.286	28	3	0	85	2	1.38e-12	71.6
PAV_15765	Bb05	88.2	Gm12	40019866	40019792	88	25	3	0	16	90	1.01e-08	58.8
SNP_18045	Bb10	2	Gm13	102110	102187	92.308	26	2	0	1	78	1.76e-11	68
PAV_21108	Bb10	38.4	Gm13	2352914	2352828	89.655	29	3	0	88	2	1.38e-12	71.6
SNP_8586	Bb06	56.4	Gm13	13859652	13859711	75	20	5	0	60	1	5.8e-06	35.9
SNP_4396	Bb04	76.4	Gm13	14011171	14011257	96.552	29	1	0	88	2	1.01e-12	72.1
SNP_20675	Bb04	48.1	Gm13	14581905	14581994	86.667	30	4	0	1	90	2.41e-11	67.5
SNP_16227	Bb06	74.6	Gm13	15053806	15053889	82.143	28	5	0	86	3	3.59e-08	57
PAV_9229	Bb06	74.6	Gm13	15179214	15179300	89.655	29	3	0	88	2	6.26e-11	66.1
SNP_18464	Bb06	75.4	Gm13	15331689	15331621	91.304	23	2	0	73	5	8.6e-07	52.4
PAV_3978	Bb06	76	Gm13	15665211	15665300	73.333	30	8	0	90	1	1.9e-08	57.9
PAV_3036	Bb06	81.4	Gm13	16882718	16882807	86.667	30	4	0	90	1	1.7e-10	64.7
SNP_2336	Bb06	83.1	Gm13	16882718	16882807	86.667	30	4	0	90	1	5.06e-10	63.1
PAV_13958	Bb06	83.1	Gm13	16882736	16882807	95.833	24	1	0	72	1	4.11e-09	60.1
PAV_18419	Bb06	83.1	Gm13	16882807	16882721	79.31	29	6	0	1	87	3.59e-08	57
PAV_6717	Bb06	81.4	Gm13	17094217	17094306	90	30	3	0	90	1	1.75e-11	68
PAV_18300	Bb06	81.4	Gm13	17094392	17094306	96.552	29	1	0	90	4	1.38e-12	71.6
PAV_17322	Bb02	91.4	Gm13	17319846	17319935	63.333	30	11	0	1	90	3.32e-07	53.8
SNP_22838	Bb02	89.7	Gm13	17840387	17840304	92.857	28	2	0	89	6	6.77e-12	69.3
SNP_20760	Bb02	89.7	Gm13	18042004	18041918	72.414	29	8	0	88	2	3.89e-09	60.2
SNP_901	Bb05	19.2	Gm13	18644254	18644168	72.414	29	8	0	89	3	4.21e-06	50.1
SNP_12225	Bb02	77.8	Gm13	20355574	20355485	90	30	3	0	90	1	3.06e-10	63.8
SNP_18860	Bb06	12.7	Gm13	20667465	20667415	94.118	17	1	0	88	38	2.51e-10	44.1
PAV_10281	Bb06	11.55	Gm13	20934021	20933962	70	20	6	0	1	60	4.29e-06	40
SNP_19490	Bb06	11.8	Gm13	20965665	20965579	89.655	29	3	0	88	2	8.6e-11	65.7
SNP_15699	Bb06	11.8	Gm13	20991881	20991967	89.655	29	3	0	2	88	1.18e-10	65.2
SNP_6772	Bb06	11.8	Gm13	21001117	21001203	93.103	29	2	0	89	3	8.6e-11	65.7
PAV_9892	Bb06	11.8	Gm13	21059624	21059535	90	30	3	0	1	90	7.94e-14	75.8
SNP_17777	Bb06	11.3	Gm13	21141761	21141847	89.655	29	3	0	3	89	2.61e-12	70.7
SNP_20989	Bb09	30.8	Gm13	21275871	21275785	100	29	0	0	3	89	2.83e-13	73.9
SNP_2993	Bb06	9.6	Gm13	21602865	21602788	88.462	26	3	0	4	81	1.38e-08	58.3
SNP_8404	Bb03	39.5	Gm13	21792599	21792685	68.966	29	9	0	90	4	6.26e-07	52.8
SNP_8580	Bb06	9.9	Gm13	21906088	21905999	96.667	30	1	0	1	90	1.18e-14	78.5
SNP_1450	Bb06	9.3	Gm13	22117548	22117637	90	30	3	0	1	90	8.59e-15	79
SNP_16709	Bb06	9	Gm13	22371081	22371043	100	13	0	0	40	2	2.35e-06	36.8
SNP_13331	Bb06	7.9	Gm13	22757568	22757648	70.37	27	8	0	87	7	1.28e-07	55.1
SNP_7934	Bb06	6.5	Gm13	22909898	22909812	96.552	29	1	0	87	1	9.31e-12	68.9
SNP_8061	Bb06	5.9	Gm13	23110036	23110119	89.286	28	3	0	88	5	4.21e-10	63.4
SNP_18137	Bb06	5.9	Gm13	23154656	23154570	79.31	29	6	0	2	88	1.62e-06	51.5
PAV_14399	Bb06	5.4	Gm13	23178347	23178264	82.143	28	5	0	85	2	2.61e-08	57.4
PAV_4118	Bb06	5.4	Gm13	23178347	23178264	75	28	7	0	85	2	3.32e-07	53.8
SNP_18873	Bb06	5.6	Gm13	23190799	23190861	95.238	21	1	0	64	2	1.76e-07	54.7
SNP_17393	Bb06	5.4	Gm13	23200320	23200234	89.655	29	3	0	88	2	3.31e-11	67
SNP_20777	Bb04	66.2	Gm13	23296817	23296903	86.207	29	4	0	2	88	4.21e-10	63.4
PAV_2366	Bb04	48.1	Gm13	23808310	23808393	82.143	28	5	0	3	86	1.01e-08	58.8
SNP_2259	Bb04	47.8	Gm13	23903596	23903685	96.667	30	1	0	90	1	9.66e-13	72.3
SNP_6738	Bb04	47.8	Gm13	23903754	23903683	100	24	0	0	73	2	2.23e-10	64.3
SNP_11698	Bb04	47.8	Gm13	24787064	24787153	83.333	30	5	0	1	90	1.28e-11	68.4
PAV_3559	Bb03	74	Gm13	24887671	24887588	64.286	28	10	0	86	3	3.32e-07	53.8
SNP_16108	Bb04	91.1	Gm13	25043158	25043238	92.593	27	2	0	82	2	1.62e-10	64.8
SNP_8822	Bb04	89.1	Gm13	25748792	25748848	73.684	19	5	0	1	57	4.55e-08	42.8
SNP_21136	Bb04	88	Gm13	26060043	26060129	96.552	29	1	0	88	2	2.06e-13	74.4
PAV_1062	Bb07	17.1	Gm13	26109995	26109912	92.857	28	2	0	2	85	1.62e-10	64.8
SNP_8437	Bb04	87.7	Gm13	26166629	26166712	75	28	7	0	85	2	1.28e-07	55.1
PAV_5209	Bb04	83.7	Gm13	26456883	26456972	96.667	30	1	0	1	90	5.78e-14	76.2
SNP_4304	Bb04	77.8	Gm13	26502070	26501981	96.667	30	1	0	1	90	1.5e-13	74.8
PAV_979	Bb06	22.9	Gm13	27797349	27797429	81.481	27	5	0	88	8	1.5e-09	61.6
SNP_2824	Bb06	20.1	Gm13	27960179	27960090	83.333	30	5	0	1	90	2.06e-09	61.1
SNP_3372	Bb06	21.5	Gm13	28093722	28093651	83.333	24	4	0	14	85	2.23e-06	51
SNP_3192	Bb06	85.4	Gm13	28402334	28402381	87.5	16	2	0	43	90	8.55e-10	40.5
SNP_12357	Bb06	85.4	Gm13	28409036	28409125	93.333	30	2	0	90	1	1.75e-11	68
SNP_18180	Bb08	52.1	Gm13	28609829	28609779	94.118	17	1	0	52	2	3.18e-06	40
SNP_5872	Bb08	49.9	Gm13	28884618	28884529	76.667	30	7	0	90	1	1.09e-09	62
SNP_22489	Bb08	47.9	Gm13	29351626	29351712	93.103	29	2	0	1	87	2.41e-11	67.5
SNP_18998	Bb08	47.9	Gm13	29382218	29382129	90	30	3	0	90	1	4.55e-09	60.1
SNP_2949	Bb08	46.7	Gm13	29749716	29749802	79.31	29	6	0	3	89	2.61e-08	57.4
PAV_13493	Bb09	64.6	Gm13	30141488	30141402	86.207	29	4	0	89	3	1.28e-11	68.4
SNP_21002	Bb08	79.4	Gm13	30428364	30428278	79.31	29	6	0	88	2	2.83e-09	60.6
PAV_10116	Bb08	64.4	Gm13	30567998	30567912	100	29	0	0	2	88	1.01e-12	72.1
SNP_13064	Bb03	34.3	Gm13	31246409	31246323	96.552	29	1	0	2	88	3.06e-10	63.8
PAV_6257	Bb05	86.2	Gm13	31620961	31621044	89.286	28	3	0	85	2	5.34e-13	73
SNP_14365	Bb09	7.3	Gm13	32132831	32132917	89.655	29	3	0	88	2	3.31e-11	67
SNP_369	Bb09	7.3	Gm13	32375641	32375552	86.667	30	4	0	1	90	1.62e-10	64.8
SNP_6983	Bb09	6.5	Gm13	32695130	32695047	96.429	28	1	0	86	3	5.34e-13	73
SNP_22786	Bb09	6.5	Gm13	32696291	32696241	100	17	0	0	38	88	2.14e-09	46.9
SNP_21354	Bb09	5.9	Gm13	32871612	32871526	96.552	29	1	0	88	2	1.28e-11	68.4
PAV_38965	Bb09	0	Gm13	33059013	33058963	88.235	17	2	0	36	86	3.35e-08	40.9
PAV_686	Bb09	6.5	Gm13	33059043	33058963	88.889	27	3	0	3	83	1.09e-09	62
SNP_20408	Bb09	51	Gm13	33391665	33391748	82.143	28	5	0	88	5	9.31e-08	55.6
SNP_19242	Bb09	2.5	Gm13	34046631	34046672	78.571	14	3	0	47	6	1.28e-06	35.4
SNP_9346	Bb09	1.7	Gm13	34339478	34339567	93.333	30	2	0	90	1	3.59e-12	70.3
SNP_2931	Bb09	0.6	Gm13	34585829	34585918	86.667	30	4	0	1	90	2.61e-12	70.7
PAV_20553	Bb09	0.6	Gm13	34632179	34632093	93.103	29	2	0	1	87	3.59e-12	70.3
SNP_13470	Bb09	0	Gm13	34753119	34753208	96.667	30	1	0	1	90	5.78e-14	76.2
SNP_14326	Bb05	86	Gm13	35641707	35641793	75.862	29	7	0	89	3	9.76e-11	65.5
PAV_7613	Bb05	86	Gm13	35655245	35655328	71.429	28	8	0	5	88	1.62e-06	51.5
SNP_6771	Bb03	60.8	Gm13	37176608	37176522	96.552	29	1	0	88	2	2.61e-12	70.7
PAV_22926	Bb03	60.8	Gm13	37195806	37195895	96.667	30	1	0	90	1	2.61e-12	70.7
SNP_10395	Bb03	63	Gm13	37604419	37604505	86.207	29	4	0	88	2	1.62e-10	64.8
SNP_7872	Bb03	63	Gm13	37653730	37653816	82.759	29	5	0	88	2	2.23e-10	64.3
SNP_2510	Bb03	10.8	Gm13	39003530	39003483	100	16	0	0	42	89	1.28e-06	35.4
PAV_19729	Bb03	9.7	Gm13	39110453	39110539	93.103	29	2	0	3	89	1.9e-12	71.2
SNP_16761	Bb03	6	Gm13	39953270	39953326	73.684	19	5	0	57	1	7.84e-06	37.3
PAV_7972	Bb05	77.5	Gm13	40134416	40134330	72.414	29	8	0	90	4	2.06e-09	61.1
SNP_22207	Bb09	8.2	Gm13	40546250	40546164	68.966	29	9	0	3	89	2.11e-08	57.7
SNP_2696	Bb03	0	Gm13	41483066	41483155	90	30	3	0	90	1	4.34e-10	63.3
SNP_2181	Bb01	35.8	Gm13	42649481	42649561	88.889	27	3	0	82	2	1.28e-07	55.1
PAV_4705	Bb01	35	Gm13	42835514	42835425	86.667	30	4	0	1	90	4.21e-10	63.4
SNP_8530	Bb10	4.5	Gm13	43510777	43510691	72.414	29	8	0	88	2	3.06e-06	50.6
PAV_4620	Bb09	47.2	Gm13	43732597	43732662	77.273	22	5	0	23	88	5.8e-06	45.1
SNP_18283	Bb07	85.75	Gm14	170652	170738	96.552	29	1	0	89	3	1.13e-12	72.1
SNP_16485	Bb07	85.75	Gm14	336207	336296	96.667	30	1	0	1	90	2.23e-14	77.6
SNP_7443	Bb07	85.75	Gm14	889413	889499	93.103	29	2	0	3	89	2.41e-11	67.5
SNP_9463	Bb07	85.6	Gm14	2319358	2319272	82.759	29	5	0	87	1	3.59e-08	57
SNP_324	Bb07	85.3	Gm14	2518006	2517917	100	30	0	0	90	1	1.62e-14	78
SNP_20886	Bb07	83.9	Gm14	3387201	3387124	73.077	26	7	0	79	2	6.26e-07	52.8
SNP_16075	Bb07	83.9	Gm14	3472515	3472429	93.103	29	2	0	88	2	4.55e-11	66.6
SNP_19639	Bb07	83.9	Gm14	3481924	3482010	86.207	29	4	0	4	90	4.93e-08	56.5
SNP_10695	Bb07	83.7	Gm14	3523721	3523635	100	29	0	0	3	89	2.41e-15	80.8
SNP_18360	Bb07	80.8	Gm14	4508065	4508151	93.103	29	2	0	1	87	3.31e-11	67
SNP_6657	Bb04	42.7	Gm14	4774575	4774664	90	30	3	0	1	90	1.01e-12	72.1
PAV_23940	Bb07	81.4	Gm14	4788081	4787995	79.31	29	6	0	88	2	6.26e-07	52.8
SNP_1145	Bb07	81.4	Gm14	4793619	4793530	90	30	3	0	1	90	1.38e-12	71.6
SNP_3096	Bb07	79.4	Gm14	5332189	5332100	70	30	9	0	1	90	6.26e-07	52.8
SNP_11730	Bb07	79.4	Gm14	5354338	5354427	90	30	3	0	90	1	1.62e-14	78
SNP_13404	Bb07	79.1	Gm14	5537613	5537699	89.655	29	3	0	2	88	1.31e-10	65.1
SNP_12464	Bb07	79.1	Gm14	5824946	5825035	93.333	30	2	0	90	1	1.18e-10	65.2
SNP_2628	Bb09	80	Gm14	6061448	6061362	93.103	29	2	0	88	2	3.31e-11	67
SNP_5626	Bb04	76.4	Gm14	6113352	6113438	62.069	29	11	0	88	2	5.34e-09	59.7
SNP_433	Bb09	72.5	Gm14	7401750	7401836	93.103	29	2	0	3	89	3.35e-11	67
SNP_9512	Bb09	72.8	Gm14	7409688	7409762	96	25	1	0	1	75	2.23e-10	64.3
SNP_6453	Bb09	68.8	Gm14	7830681	7830770	86.667	30	4	0	1	90	3.59e-12	70.3
SNP_16688	Bb01	16.2	Gm14	8177935	8177846	96.667	30	1	0	90	1	2.61e-12	70.7
SNP_22929	Bb08	63.4	Gm14	8807261	8807178	89.286	28	3	0	5	88	3.06e-10	63.8
SNP_22813	Bb08	63.4	Gm14	8824870	8824956	75.862	29	7	0	88	2	6.77e-08	56.1
SNP_5845	Bb08	63.4	Gm14	8824876	8824956	77.778	27	6	0	82	2	1.62e-06	51.5
PAV_24559	Bb08	62.3	Gm14	8824956	8824870	72.414	29	8	0	2	88	1.62e-06	51.5
SNP_18467	Bb08	63.2	Gm14	8824956	8824870	75.862	29	7	0	2	88	8.6e-07	52.4
PAV_7714	Bb08	63.4	Gm14	8825041	8824955	86.207	29	4	0	88	2	3.31e-11	67
SNP_21572	Bb08	63.4	Gm14	8825041	8824955	79.31	29	6	0	88	2	1.5e-09	61.6
SNP_8641	Bb08	62.3	Gm14	9233081	9233167	89.655	29	3	0	88	2	7.94e-10	62.5
PAV_8970	Bb08	62.15	Gm14	9300734	9300645	90	30	3	0	1	90	2.81e-11	67.3
SNP_15273	Bb01	46.4	Gm14	10636766	10636677	93.333	30	2	0	90	1	3.59e-12	70.3
PAV_2942	Bb08	75.2	Gm14	13587641	13587552	90	30	3	0	90	1	1.62e-14	78
SNP_15548	Bb08	75.2	Gm14	14096993	14096913	70.37	27	8	0	82	2	3.06e-06	50.6
PAV_5341	Bb10	61.9	Gm14	18844455	18844538	78.571	28	6	0	85	2	6.26e-07	52.8
SNP_3102	Bb08	76.9	Gm14	21302220	21302152	86.957	23	3	0	18	86	9.87e-09	54.7
SNP_1615	Bb08	77.4	Gm14	21933077	21932988	76.667	30	7	0	90	1	5.66e-08	56.3
PAV_2307	Bb02	72.5	Gm14	23431676	23431590	82.759	29	5	0	2	88	4.21e-10	63.4
SNP_16411	Bb05	9.6	Gm14	24617135	24617049	68.966	29	9	0	89	3	1.5e-07	54.9
SNP_11994	Bb08	81.7	Gm14	29656478	29656392	79.31	29	6	0	2	88	4.56e-07	53.3
SNP_12770	Bb07	70.1	Gm14	40702795	40702739	84.211	19	3	0	1	57	9.45e-07	46.9
SNP_1735	Bb10	53.7	Gm14	42538561	42538650	90	30	3	0	1	90	1.9e-12	71.2
SNP_12225	Bb02	77.8	Gm14	42776434	42776345	86.667	30	4	0	90	1	7.94e-10	62.5
PAV_7000	Bb07	71.8	Gm14	43979046	43978972	92	25	2	0	4	78	2.83e-09	60.6
SNP_7423	Bb07	71.8	Gm14	44230227	44230310	71.429	28	8	0	85	2	1.76e-07	54.7
SNP_1013	Bb07	72.3	Gm14	44670262	44670176	75.862	29	7	0	1	87	5.78e-06	49.6
SNP_22648	Bb07	73.7	Gm14	45840605	45840694	86.667	30	4	0	1	90	1.09e-13	75.3
PAV_18813	Bb07	73.2	Gm14	45996028	45995945	78.571	28	6	0	85	2	1.09e-09	62
SNP_17822	Bb01	21.6	Gm14	47815291	47815202	80	30	6	0	1	90	2.06e-09	61.1
PAV_9039	Bb09	79.55	Gm14	48071070	48071141	83.333	24	4	0	73	2	1.62e-06	51.5
SNP_13364	Bb04	18.6	Gm15	356952	357026	84	25	4	0	2	76	2.41e-07	54.2
PAV_24697	Bb05	56.8	Gm15	719182	719265	75	28	7	0	7	90	3.31e-11	67
SNP_2929	Bb02	14.4	Gm15	2030820	2030906	79.31	29	6	0	89	3	4.93e-08	56.5
PAV_4705	Bb01	35	Gm15	3141588	3141677	83.333	30	5	0	1	90	3.89e-09	60.2
SNP_19998	Bb10	26.3	Gm15	3532183	3532272	90	30	3	0	90	1	1.59e-12	71.4
SNP_14429	Bb08	37.7	Gm15	3888538	3888621	92.857	28	2	0	3	86	4.55e-11	66.6
SNP_13470	Bb09	0	Gm15	5879568	5879479	96.667	30	1	0	1	90	5.78e-14	76.2
PAV_33798	Bb09	0	Gm15	6073801	6073881	85.185	27	4	0	1	81	5.78e-10	62.9
PAV_11671	Bb09	0.6	Gm15	6073801	6073863	90.476	21	2	0	1	63	2.23e-06	51
SNP_9346	Bb09	1.7	Gm15	6176389	6176303	96.552	29	1	0	88	2	1.18e-10	65.2
SNP_20408	Bb09	51	Gm15	7071521	7071435	72.414	29	8	0	89	3	1.01e-08	58.8
PAV_686	Bb09	6.5	Gm15	7399362	7399442	92.593	27	2	0	3	83	4.21e-10	63.4
PAV_38965	Bb09	0	Gm15	7399442	7399395	87.5	16	2	0	86	39	2.07e-07	39.6
SNP_21354	Bb09	5.9	Gm15	7604109	7604195	93.103	29	2	0	88	2	1.76e-11	68
SNP_22786	Bb09	6.5	Gm15	7734689	7734739	100	17	0	0	38	88	2.13e-09	46.9
SNP_6983	Bb09	6.5	Gm15	7735850	7735933	100	28	0	0	86	3	2.06e-13	74.4
SNP_11008	Bb09	7.3	Gm15	7849067	7849011	89.474	19	2	0	57	1	4.27e-06	43.7
SNP_10819	Bb09	7.1	Gm15	8012260	8012177	82.143	28	5	0	1	84	2.61e-08	57.4
SNP_369	Bb09	7.3	Gm15	8038431	8038520	80	30	6	0	1	90	1.9e-08	57.9
SNP_14365	Bb09	7.3	Gm15	8245425	8245511	93.103	29	2	0	2	88	6.77e-12	69.3
SNP_12722	Bb09	8.2	Gm15	8619823	8619758	90.909	22	2	0	73	8	1.76e-07	54.7
SNP_10699	Bb09	8.5	Gm15	8686926	8687015	80	30	6	0	1	90	4.55e-11	66.6
SNP_7276	Bb09	9.6	Gm15	8968255	8968172	78.571	28	6	0	85	2	1.67e-07	55.1
SNP_549	Bb09	10.4	Gm15	9274165	9274251	93.103	29	2	0	3	89	6.77e-12	69.3
SNP_6398	Bb09	11.6	Gm15	9864903	9864989	93.103	29	2	0	90	4	1.28e-11	68.4
SNP_6129	Bb08	19.8	Gm15	10405466	10405380	93.103	29	2	0	3	89	2.61e-12	70.7
SNP_15798	Bb09	18.7	Gm15	11108047	11107964	67.857	28	9	0	85	2	5.78e-06	49.6
PAV_32656	Bb09	0	Gm15	12157795	12157851	89.474	19	2	0	23	79	8.6e-07	52.4
SNP_19417	Bb09	23.9	Gm15	12324871	12324960	90	30	3	0	1	90	3.31e-11	67
SNP_1748	Bb09	22.2	Gm15	12458620	12458558	66.667	21	7	0	65	3	7.79e-06	33.6
PAV_11530	Bb09	23.75	Gm15	12798313	12798369	100	19	0	0	57	1	9.94e-11	50.1
SNP_1995	Bb09	37.1	Gm15	14657533	14657619	89.655	29	3	0	3	89	4.54e-09	60
PAV_19863	Bb09	35.5	Gm15	15307773	15307859	89.655	29	3	0	89	3	5.35e-10	63
PAV_12272	Bb09	45.8	Gm15	18246934	18247023	96.667	30	1	0	90	1	1e-10	65.8
SNP_13357	Bb04	50.4	Gm15	20304946	20305032	86.207	29	4	0	4	90	7.61e-10	62.5
SNP_17975	Bb06	5.1	Gm15	20337751	20337662	100	30	0	0	1	90	5.78e-14	76.2
PAV_3464	Bb09	51	Gm15	22193828	22193769	80	20	4	0	61	2	2.07e-07	40.5
PAV_2782	Bb09	51	Gm15	22193855	22193769	93.103	29	2	0	88	2	2.61e-12	70.7
PAV_5944	Bb07	51.3	Gm15	25673822	25673736	72.414	29	8	0	3	89	5.72e-07	53
SNP_10575	Bb09	56.3	Gm15	31269854	31269771	82.143	28	5	0	84	1	3.89e-09	60.2
SNP_3447	Bb09	63.1	Gm15	34522752	34522838	75.862	29	7	0	3	89	3.06e-06	50.6
SNP_21722	Bb01	18.7	Gm15	36505343	36505254	83.333	30	5	0	1	90	4.55e-11	66.6
PAV_5491	Bb09	63.1	Gm15	40509290	40509373	67.857	28	9	0	86	3	8.6e-07	52.4
SNP_1783	Bb02	14.7	Gm15	41265195	41265284	90	30	3	0	1	90	9.31e-12	68.9
PAV_13493	Bb09	64.6	Gm15	41426113	41426027	79.31	29	6	0	89	3	7.94e-10	62.5
PAV_10116	Bb08	64.4	Gm15	43144599	43144685	100	29	0	0	2	88	1.01e-12	72.1
SNP_21002	Bb08	79.4	Gm15	43288867	43288953	79.31	29	6	0	3	89	3.59e-08	57
PAV_23410	Bb03	97.5	Gm15	47193367	47193450	92.857	28	2	0	85	2	9.31e-12	68.9
PAV_14779	Bb09	66.5	Gm15	47456474	47456433	92.857	14	1	0	1	42	7.96e-08	41.8
SNP_3298	Bb03	50.6	Gm15	48378144	48378230	82.759	29	5	0	2	88	2.06e-09	61.1
PAV_9984	Bb03	50.6	Gm15	48558609	48558526	75	28	7	0	1	84	7.94e-06	49.2
SNP_18493	Bb03	40.8	Gm15	50346421	50346335	100	29	0	0	89	3	1.5e-13	74.8
PAV_10412	Bb03	39.5	Gm15	51502236	51502322	93.103	29	2	0	90	4	2.61e-12	70.7
SNP_17019	Bb01	106.3	Gm16	517563	517477	93.103	29	2	0	1	87	3.31e-11	67
SNP_21535	Bb01	105.7	Gm16	651996	652082	75.862	29	7	0	90	4	1.56e-08	58.2
SNP_19881	Bb10	9.9	Gm16	1048060	1048143	67.857	28	9	0	85	2	5.78e-06	49.6
SNP_3470	Bb10	6.8	Gm16	1698646	1698714	86.957	23	3	0	1	69	1.9e-08	57.9
SNP_3165	Bb10	66.9	Gm16	2550372	2550452	77.778	27	6	0	83	3	2.23e-06	51
SNP_6801	Bb10	65.5	Gm16	2811767	2811687	96.296	27	1	0	2	82	5.78e-10	62.9
PAV_13096	Bb10	65.5	Gm16	2959548	2959628	81.481	27	5	0	10	90	1.62e-06	51.5
PAV_9176	Bb10	61.9	Gm16	2971019	2971102	82.143	28	5	0	5	88	3.59e-08	57
SNP_198	Bb02	10.7	Gm16	3228445	3228528	82.143	28	5	0	88	5	3.32e-07	53.8
SNP_18585	Bb02	54.2	Gm16	3462269	3462180	90	30	3	0	90	1	2.55e-09	60.8
SNP_18057	Bb02	54.5	Gm16	3561343	3561257	86.207	29	4	0	3	89	2.06e-09	61.1
SNP_1926	Bb02	55.3	Gm16	3674342	3674416	84	25	4	0	2	76	5.36e-09	52.7
SNP_4283	Bb01	49.6	Gm16	7754655	7754569	75.862	29	7	0	89	3	1.76e-07	54.7
SNP_7519	Bb01	49.6	Gm16	7760161	7760108	77.778	18	4	0	55	2	9.56e-07	37.3
PAV_1301	Bb10	43.2	Gm16	9317366	9317280	86.207	29	4	0	3	89	4.42e-10	63.3
SNP_13184	Bb10	43.2	Gm16	9680296	9680210	93.103	29	2	0	2	88	2.11e-09	61.1
SNP_21195	Bb07	45.7	Gm16	9834740	9834651	80	30	6	0	1	90	3.89e-09	60.2
PAV_23705	Bb04	81.2	Gm16	10356035	10355949	89.655	29	3	0	2	88	1.62e-10	64.8
SNP_13319	Bb02	61	Gm16	10525621	10525707	68.966	29	9	0	89	3	7.94e-06	49.2
SNP_5813	Bb10	45.4	Gm16	11072593	11072507	89.655	29	3	0	3	89	6.26e-11	66.1
PAV_5849	Bb10	44.3	Gm16	15158549	15158484	86.364	22	3	0	19	84	8.6e-07	52.4
SNP_15276	Bb04	20.6	Gm16	24151157	24151243	72.414	29	8	0	3	89	4.21e-06	50.1
SNP_23178	Bb01	42.4	Gm16	27743281	27743228	88.889	18	2	0	1	54	2.1e-07	43.2
SNP_22687	Bb03	15.1	Gm16	30562114	30562203	100	30	0	0	1	90	1.76e-15	81.3
PAV_13727	Bb03	12.8	Gm16	30961191	30961126	86.364	22	3	0	3	68	2.37e-06	44.6
PAV_5433	Bb05	31.2	Gm16	30978626	30978712	82.759	29	5	0	2	88	6.77e-08	56.1
SNP_15471	Bb03	12.8	Gm16	31036787	31036873	82.759	29	5	0	2	88	5.12e-09	59.8
SNP_17691	Bb03	10.8	Gm16	31431390	31431479	83.333	30	5	0	1	90	1.18e-10	65.2
SNP_13137	Bb03	10.8	Gm16	31431392	31431315	88.462	26	3	0	2	79	1.76e-07	54.7
SNP_9074	Bb03	71.4	Gm16	31642234	31642323	93.333	30	2	0	90	1	8.41e-12	69
SNP_870	Bb03	76.6	Gm16	31646557	31646643	82.759	29	5	0	88	2	4.21e-10	63.4
SNP_18209	Bb03	82.7	Gm16	32126153	32126064	76.667	30	7	0	90	1	1.9e-08	57.9
SNP_23249	Bb03	84.7	Gm16	32414265	32414179	93.103	29	2	0	2	88	1.36e-11	68.3
PAV_606	Bb03	12.8	Gm16	32453618	32453701	75	28	7	0	86	3	1.01e-08	58.8
SNP_20298	Bb02	62.4	Gm16	33250423	33250509	100	29	0	0	88	2	1.38e-12	71.6
SNP_11725	Bb02	61.5	Gm16	33317555	33317641	96.552	29	1	0	88	2	9.31e-12	68.9
PAV_13291	Bb02	61.8	Gm16	33317951	33318031	74.074	27	7	0	8	88	2.41e-07	54.2
SNP_8073	Bb02	61.8	Gm16	33335439	33335353	68.966	29	9	0	88	2	1.28e-07	55.1
PAV_14173	Bb02	61	Gm16	33851149	33851060	93.333	30	2	0	1	90	2.06e-13	74.4
SNP_18758	Bb02	61	Gm16	33862765	33862848	96.429	28	1	0	5	88	5.35e-10	63
SNP_12639	Bb02	60.1	Gm16	33994686	33994600	100	29	0	0	2	88	2.61e-12	70.7
SNP_15570	Bb02	60.1	Gm16	34002764	34002690	88	25	3	0	88	14	1.28e-07	55.1
SNP_15231	Bb04	15.5	Gm16	34291517	34291606	86.667	30	4	0	90	1	5.78e-14	76.2
SNP_17773	Bb02	57.3	Gm16	35626746	35626657	100	30	0	0	90	1	1.61e-13	74.7
SNP_20085	Bb01	82.3	Gm16	35921383	35921300	92.857	28	2	0	2	85	6.57e-10	62.7
SNP_3113	Bb01	81.7	Gm16	36044848	36044762	93.103	29	2	0	88	2	5.34e-13	73
SNP_17348	Bb01	81.7	Gm16	36067354	36067265	80	30	6	0	1	90	2.06e-13	74.4
SNP_2781	Bb01	79.2	Gm16	36450789	36450878	90	30	3	0	90	1	4.55e-11	66.6
SNP_22888	Bb01	78.3	Gm16	36903500	36903411	90	30	3	0	1	90	2.41e-11	67.5
SNP_8885	Bb04	51.8	Gm16	37032177	37032103	76	25	6	0	86	12	3.06e-06	50.6
SNP_1473	Bb01	76.1	Gm16	37609622	37609708	79.31	29	6	0	87	1	2.61e-08	57.4
PAV_11861	Bb06	0	Gm17	714455	714538	82.143	28	5	0	86	3	4.56e-07	53.3
PAV_1504	Bb06	0	Gm17	837746	837660	86.207	29	4	0	87	1	1.5e-09	61.6
PAV_14012	Bb06	1.1	Gm17	837746	837660	86.207	29	4	0	87	1	2.06e-09	61.1
PAV_14611	Bb06	0	Gm17	879119	879199	88.889	27	3	0	82	2	7.33e-09	59.3
SNP_9684	Bb06	0.8	Gm17	897772	897686	93.103	29	2	0	89	3	6.77e-12	69.3
SNP_13064	Bb03	34.3	Gm17	981620	981706	96.552	29	1	0	2	88	3.06e-10	63.8
SNP_567	Bb06	0.8	Gm17	1235058	1235144	79.31	29	6	0	88	2	4.21e-10	63.4
SNP_2031	Bb06	2.3	Gm17	1589401	1589357	100	15	0	0	86	42	7.03e-07	40
SNP_9798	Bb06	2.3	Gm17	1810168	1810254	86.207	29	4	0	3	89	1.09e-09	62
SNP_9440	Bb06	2.3	Gm17	1810169	1810080	86.667	30	4	0	1	90	6.26e-11	66.1
PAV_11796	Bb06	2.5	Gm17	1979875	1979798	80.769	26	5	0	88	11	2.95e-08	52.4
SNP_2894	Bb06	4.2	Gm17	2195104	2195018	100	29	0	0	3	89	2.61e-08	57.4
SNP_12208	Bb06	4.2	Gm17	2195190	2195104	96.552	29	1	0	88	2	1.9e-12	71.2
PAV_1299	Bb06	4.5	Gm17	2201323	2201237	79.31	29	6	0	90	4	6.34e-10	62.8
SNP_8700	Bb01	106.3	Gm17	2265057	2264977	74.074	27	7	0	81	1	2.41e-07	54.2
SNP_8104	Bb06	4.2	Gm17	2325666	2325592	84	25	4	0	90	16	4.56e-07	53.3
PAV_22839	Bb06	4.5	Gm17	2347546	2347626	92.593	27	2	0	82	2	2.23e-10	64.3
SNP_119	Bb06	4.5	Gm17	2349989	2350075	93.103	29	2	0	89	3	1.28e-11	68.4
SNP_8447	Bb06	4.5	Gm17	2407154	2407068	82.759	29	5	0	2	88	2.48e-09	60.8
SNP_4651	Bb06	4.8	Gm17	2536270	2536314	93.333	15	1	0	1	45	2.48e-08	41.4
SNP_17975	Bb06	5.1	Gm17	2892766	2892855	96.667	30	1	0	1	90	2.83e-13	73.9
SNP_17393	Bb06	5.4	Gm17	3021547	3021633	86.207	29	4	0	88	2	1.09e-09	62
SNP_18873	Bb06	5.6	Gm17	3029287	3029225	95.238	21	1	0	64	2	6.26e-07	52.8
PAV_14399	Bb06	5.4	Gm17	3043401	3043478	84.615	26	4	0	89	12	1.5e-09	61.6
PAV_4118	Bb06	5.4	Gm17	3043405	3043488	75	28	7	0	85	2	1.28e-07	55.1
SNP_8061	Bb06	5.9	Gm17	3100661	3100578	89.286	28	3	0	88	5	4.21e-10	63.4
SNP_7934	Bb06	6.5	Gm17	3290690	3290776	93.103	29	2	0	87	1	6.26e-11	66.1
SNP_13331	Bb06	7.9	Gm17	3422942	3422859	75	28	7	0	90	7	2.83e-09	60.6
SNP_16709	Bb06	9	Gm17	3780063	3780101	100	13	0	0	40	2	1.54e-07	36.8
SNP_1450	Bb06	9.3	Gm17	3979897	3979808	90	30	3	0	1	90	8.59e-15	79
SNP_8580	Bb06	9.9	Gm17	4166152	4166241	96.667	30	1	0	1	90	1.18e-14	78.5
PAV_24697	Bb05	56.8	Gm17	4230709	4230623	75.862	29	7	0	4	90	3.59e-12	70.3
SNP_17225	Bb06	9.6	Gm17	4447259	4447170	83.333	30	5	0	90	1	1.89e-09	61.4
PAV_5129	Bb06	9.3	Gm17	4696367	4696278	86.667	30	4	0	1	90	2.83e-09	60.6
SNP_20989	Bb09	30.8	Gm17	4747181	4747267	100	29	0	0	3	89	2.83e-13	73.9
SNP_17777	Bb06	11.3	Gm17	4858930	4858844	89.655	29	3	0	3	89	2.61e-12	70.7
PAV_9892	Bb06	11.8	Gm17	4992995	4993084	93.333	30	2	0	1	90	1.5e-13	74.8
SNP_6772	Bb06	11.8	Gm17	5048110	5048024	93.103	29	2	0	89	3	4.55e-11	66.6
SNP_19490	Bb06	11.8	Gm17	5072377	5072466	93.333	30	2	0	90	1	1.09e-09	62
SNP_16512	Bb06	12.7	Gm17	5321614	5321546	86.957	23	3	0	6	74	1.76e-07	54.7
SNP_18860	Bb06	12.7	Gm17	5338158	5338208	88.235	17	2	0	88	38	4.65e-10	43.2
PAV_2518	Bb06	16.4	Gm17	5357421	5357374	100	16	0	0	43	90	1.54e-07	41.8
SNP_6996	Bb06	13	Gm17	5507764	5507681	92.857	28	2	0	2	85	2.83e-13	73.9
SNP_14537	Bb06	14.9	Gm17	5563995	5564081	93.103	29	2	0	2	88	1.7e-10	64.7
SNP_13983	Bb06	14.7	Gm17	5837750	5837830	81.481	27	5	0	89	9	3.74e-08	56.9
SNP_11017	Bb08	72.9	Gm17	5911819	5911733	93.103	29	2	0	2	88	6.77e-11	66
PAV_8759	Bb02	73.5	Gm17	6136790	6136867	76.923	26	6	0	90	13	1.62e-06	51.5
SNP_2824	Bb06	20.1	Gm17	8353891	8353980	83.333	30	5	0	1	90	1.5e-09	61.6
PAV_979	Bb06	22.9	Gm17	8523742	8523828	89.655	29	3	0	3	89	6.77e-12	69.3
PAV_16347	Bb06	22.9	Gm17	8573767	8573853	75.862	29	7	0	2	88	3.32e-07	53.8
SNP_8610	Bb06	22	Gm17	9000575	9000661	72.414	29	8	0	88	2	3.06e-06	50.6
SNP_7110	Bb06	24	Gm17	9370320	9370234	68.966	29	9	0	90	4	3.06e-06	50.6
SNP_756	Bb06	25.4	Gm17	9624467	9624408	95	20	1	0	60	1	4.21e-06	50.1
SNP_954	Bb06	25.4	Gm17	9671614	9671679	86.364	22	3	0	24	89	2.23e-06	51
SNP_17313	Bb06	25.7	Gm17	9733759	9733845	89.655	29	3	0	88	2	4.55e-11	66.6
SNP_733	Bb06	49.5	Gm17	12172678	12172592	96.552	29	1	0	2	88	7.33e-13	72.5
SNP_17527	Bb06	66.3	Gm17	15152755	15152832	73.077	26	7	0	13	90	6.26e-07	52.8
SNP_11701	Bb06	64.9	Gm17	15239838	15239752	86.207	29	4	0	3	89	1.18e-10	65.2
SNP_8446	Bb06	62.9	Gm17	17776465	17776427	92.308	13	1	0	40	2	1.83e-08	38.2
SNP_14434	Bb03	25.8	Gm17	18454333	18454259	76	25	6	0	5	79	8.6e-07	52.4
PAV_21790	Bb06	59.05	Gm17	20210711	20210622	90	30	3	0	1	90	6.77e-12	69.3
SNP_11641	Bb06	56.95	Gm17	22658614	22658703	70	30	9	0	1	90	4.21e-06	50.1
PAV_525	Bb07	5.95	Gm17	27477291	27477220	87.5	24	3	0	88	17	1.18e-06	51.9
SNP_11994	Bb08	81.7	Gm17	27701062	27700988	84	25	4	0	14	88	1.62e-06	51.5
SNP_16203	Bb04	68.2	Gm17	28275576	28275487	93.333	30	2	0	1	90	1.9e-12	71.2
SNP_6450	Bb08	78.6	Gm17	31404632	31404546	68.966	29	9	0	4	90	1.62e-06	51.5
PAV_4421	Bb08	78.3	Gm17	32213251	32213180	87.5	24	3	0	72	1	4.21e-06	50.1
SNP_14108	Bb05	47.1	Gm17	33224969	33225058	76.667	30	7	0	90	1	4.56e-07	53.3
SNP_1615	Bb08	77.4	Gm17	33240354	33240265	73.333	30	8	0	90	1	1.45e-07	55
SNP_3102	Bb08	76.9	Gm17	33487753	33487836	85.714	28	4	0	2	85	1.09e-09	62
PAV_2942	Bb08	75.2	Gm17	35122878	35122967	90	30	3	0	90	1	1.18e-14	78.5
SNP_10037	Bb02	17.5	Gm17	37243683	37243754	75	24	6	0	90	19	4.56e-07	53.3
SNP_15273	Bb01	46.4	Gm17	37434266	37434352	96.552	29	1	0	89	3	3.59e-12	70.3
SNP_6693	Bb06	69.7	Gm17	37595356	37595273	100	28	0	0	5	88	1.9e-12	71.2
SNP_8622	Bb08	61.5	Gm17	38005959	38006045	79.31	29	6	0	88	2	7.94e-10	62.5
SNP_8641	Bb08	62.3	Gm17	38132785	38132699	96.552	29	1	0	88	2	3.59e-12	70.3
PAV_7714	Bb08	63.4	Gm17	38352853	38352939	82.759	29	5	0	88	2	1.09e-09	62
SNP_18467	Bb08	63.2	Gm17	38352938	38353024	72.414	29	8	0	2	88	1.62e-06	51.5
SNP_5845	Bb08	63.4	Gm17	38353018	38352938	81.481	27	5	0	82	2	2.41e-07	54.2
PAV_24559	Bb08	62.3	Gm17	38353023	38352937	82.759	29	5	0	87	1	4.56e-07	53.3
SNP_22813	Bb08	63.4	Gm17	38353024	38352938	79.31	29	6	0	88	2	1.01e-08	58.8
SNP_22929	Bb08	63.4	Gm17	38384200	38384283	89.286	28	3	0	5	88	3.06e-10	63.8
SNP_19280	Bb08	63.7	Gm17	38452777	38452866	83.333	30	5	0	1	90	2.61e-12	70.7
SNP_18722	Bb10	4.2	Gm17	38629216	38629130	93.103	29	2	0	1	87	4.55e-11	66.6
SNP_13337	Bb09	66.8	Gm17	38839846	38839760	86.207	29	4	0	88	2	3.06e-10	63.8
SNP_9512	Bb09	72.8	Gm17	39602526	39602440	86.207	29	4	0	1	87	4.55e-11	66.6
SNP_433	Bb09	72.5	Gm17	39608338	39608252	89.655	29	3	0	3	89	2e-10	64.5
SNP_3798	Bb02	22.9	Gm17	41059682	41059762	66.667	27	9	0	5	85	5.78e-06	49.6
SNP_20939	Bb01	0	Gm18	909269	909183	82.759	29	5	0	89	3	3.06e-10	63.8
PAV_12067	Bb01	0.6	Gm18	1138826	1138912	93.103	29	2	0	2	88	1.28e-11	68.4
PAV_13595	Bb01	0.6	Gm18	1145016	1145099	89.286	28	3	0	89	6	1.38e-12	71.6
SNP_1363	Bb01	0.6	Gm18	1157948	1157877	87.5	24	3	0	1	72	1.76e-07	54.7
SNP_12338	Bb01	1.7	Gm18	1588888	1588974	86.207	29	4	0	2	88	9.32e-09	58.9
SNP_837	Bb01	5.1	Gm18	2756800	2756714	93.103	29	2	0	88	2	3.31e-11	67
SNP_3798	Bb02	22.9	Gm18	3305027	3304947	66.667	27	9	0	5	85	4.21e-06	50.1
PAV_3464	Bb09	51	Gm18	6786173	6786114	80	20	4	0	61	2	6.93e-07	40.5
PAV_2782	Bb09	51	Gm18	6786200	6786114	89.655	29	3	0	88	2	9.31e-12	68.9
SNP_7443	Bb07	85.75	Gm18	7030893	7030979	96.552	29	1	0	3	89	2.41e-11	67.5
PAV_19605	Bb01	16.2	Gm18	7080163	7080249	89.655	29	3	0	89	3	9.31e-12	68.9
PAV_10824	Bb01	21.6	Gm18	7830243	7830329	89.655	29	3	0	89	3	1.28e-11	68.4
SNP_21722	Bb01	18.7	Gm18	7856446	7856357	83.333	30	5	0	1	90	4.55e-11	66.6
PAV_15853	Bb01	20.15	Gm18	8723346	8723435	90	30	3	0	90	1	3.39e-11	67.2
SNP_13428	Bb07	17.1	Gm18	10455702	10455616	93.103	29	2	0	3	89	2.41e-11	67.5
SNP_21266	Bb01	27	Gm18	11818176	11818087	83.333	30	5	0	90	1	2.95e-09	60.6
PAV_577	Bb01	29	Gm18	11915568	11915639	83.333	24	4	0	73	2	5.78e-06	49.6
SNP_12107	Bb10	36.9	Gm18	12363848	12363931	92.857	28	2	0	86	3	2.41e-11	67.5
PAV_5433	Bb05	31.2	Gm18	13126037	13126120	85.714	28	4	0	88	5	4.93e-08	56.5
SNP_12212	Bb01	30.4	Gm18	13178234	13178308	72	25	7	0	3	77	4.21e-06	50.1
SNP_6599	Bb01	30.9	Gm18	13336898	13336815	85.714	28	4	0	86	3	1.09e-09	62
SNP_15582	Bb07	29	Gm18	17469027	17469113	72.414	29	8	0	3	89	4.56e-07	53.3
PAV_23825	Bb04	21.4	Gm18	18406703	18406614	90	30	3	0	90	1	2.41e-11	67.5
SNP_20198	Bb01	55.5	Gm18	19671437	19671520	85.714	28	4	0	85	2	1.76e-11	68
SNP_12527	Bb01	56.1	Gm18	20003218	20003132	79.31	29	6	0	88	2	3.06e-10	63.8
SNP_12265	Bb01	56.1	Gm18	20120288	20120332	100	15	0	0	46	90	1.72e-06	42.8
SNP_6848	Bb10	1.7	Gm18	22642314	22642403	83.333	30	5	0	1	90	1.18e-10	65.2
SNP_5813	Bb10	45.4	Gm18	35097898	35097812	89.655	29	3	0	3	89	4.55e-11	66.6
PAV_24126	Bb08	55.2	Gm18	38825010	38824927	75	28	7	0	85	2	2.67e-06	50.7
SNP_11296	Bb08	13.6	Gm18	39458085	39458156	87.5	24	3	0	3	74	3.59e-08	57
SNP_19530	Bb05	86.2	Gm18	39910444	39910530	86.207	29	4	0	89	3	2.06e-09	61.1
SNP_1385	Bb05	86.2	Gm18	39914355	39914438	100	28	0	0	5	88	5.34e-13	73
SNP_16688	Bb01	16.2	Gm18	43911543	43911454	96.667	30	1	0	90	1	2.61e-12	70.7
PAV_20669	Bb09	58.3	Gm18	45050274	45050191	78.571	28	6	0	5	88	2.8e-06	50.9
SNP_20876	Bb05	69.8	Gm18	48179709	48179620	93.333	30	2	0	90	1	1.01e-12	72.1
SNP_11891	Bb02	42.3	Gm18	49925747	49925830	92.857	28	2	0	88	5	1.5e-13	74.8
SNP_14969	Bb02	43.2	Gm18	49926028	49926108	81.481	27	5	0	85	5	8.6e-07	52.4
SNP_22331	Bb05	64.7	Gm18	49972294	49972380	82.759	29	5	0	4	90	1.38e-08	58.3
SNP_8439	Bb05	65.3	Gm18	49999116	49999202	86.207	29	4	0	4	90	3.31e-11	67
PAV_7035	Bb05	65.3	Gm18	50280750	50280812	90.476	21	2	0	2	64	1.9e-08	57.9
SNP_2168	Bb05	64.2	Gm18	50441577	50441494	78.571	28	6	0	5	88	6.77e-08	56.1
PAV_1249	Bb05	62.8	Gm18	50572464	50572381	85.714	28	4	0	6	89	2.06e-09	61.1
PAV_7770	Bb05	62.8	Gm18	50572552	50572466	93.103	29	2	0	87	1	3.31e-11	67
SNP_7508	Bb08	69.8	Gm18	50668371	50668457	68.966	29	9	0	89	3	2.41e-07	54.2
SNP_12876	Bb05	62.5	Gm18	50721814	50721894	74.074	27	7	0	6	86	4.06e-06	50.3
SNP_18565	Bb10	60.5	Gm18	50842288	50842377	90	30	3	0	90	1	2.23e-10	64.3
PAV_22018	Bb07	17.1	Gm18	51013112	51013192	55.556	27	12	0	5	85	5.78e-06	49.6
SNP_740	Bb05	55.9	Gm18	51953798	51953884	86.207	29	4	0	2	88	1.22e-09	61.8
PAV_14285	Bb10	64.1	Gm18	52132419	52132330	90	30	3	0	1	90	2.41e-11	67.5
PAV_24251	Bb05	56.8	Gm18	52236285	52236371	93.103	29	2	0	88	2	5.34e-13	73
PAV_18066	Bb05	55.9	Gm18	52430661	52430572	86.667	30	4	0	1	90	1.38e-08	58.3
SNP_2852	Bb05	56.8	Gm18	52437506	52437574	82.609	23	4	0	69	1	6.26e-07	52.8
PAV_25159	Bb05	56.8	Gm18	52447747	52447676	87.5	24	3	0	74	3	3.06e-06	50.6
SNP_16095	Bb05	51.1	Gm18	53553813	53553899	89.655	29	3	0	90	4	1.76e-11	68
SNP_13511	Bb05	47.7	Gm18	54332259	54332170	86.667	30	4	0	1	90	5.78e-14	76.2
PAV_23788	Bb05	44.9	Gm18	54582008	54581919	73.333	30	8	0	90	1	1.9e-08	57.9
PAV_6223	Bb07	23.1	Gm18	54621608	54621688	81.481	27	5	0	81	1	6.26e-07	52.8
SNP_10718	Bb05	43.5	Gm18	55045903	55045814	90	30	3	0	1	90	3.59e-12	70.3
PAV_11368	Bb06	76	Gm18	55133711	55133794	78.571	28	6	0	2	85	3.06e-06	50.6
PAV_23772	Bb05	43.75	Gm18	55625267	55625317	88.235	17	2	0	53	3	5.28e-09	41.9
SNP_16582	Bb05	36.9	Gm18	56279918	56280004	89.655	29	3	0	90	4	5.34e-09	59.7
SNP_12666	Bb05	35.5	Gm18	56517218	56517271	88.889	18	2	0	28	81	4.24e-06	45.5
SNP_23233	Bb05	35.2	Gm18	56532650	56532739	96.667	30	1	0	90	1	9.39e-13	72.2
SNP_17163	Bb05	35.2	Gm18	56546735	56546667	86.957	23	3	0	5	73	4.56e-07	53.3
SNP_5597	Bb05	34.6	Gm18	56591789	56591700	93.333	30	2	0	90	1	3.59e-12	70.3
PAV_24817	Bb05	33.8	Gm18	56771967	56772053	86.207	29	4	0	2	88	7.94e-10	62.5
SNP_22298	Bb05	33.8	Gm18	56805054	56805143	86.667	30	4	0	1	90	2.23e-10	64.3
PAV_24805	Bb05	33.8	Gm18	56906784	56906695	90	30	3	0	90	1	8.6e-11	65.7
PAV_24070	Bb08	13.6	Gm18	56953486	56953551	95.455	22	1	0	68	3	4.21e-06	50.1
SNP_8234	Bb05	87.6	Gm18	57047462	57047548	96.552	29	1	0	89	3	3.2e-12	70.4
SNP_741	Bb03	98.9	Gm18	57506745	57506656	86.667	30	4	0	90	1	2.23e-10	64.3
SNP_2298	Bb06	88.2	Gm19	515860	515946	86.207	29	4	0	1	87	5.78e-10	62.9
PAV_533	Bb06	88.2	Gm19	592255	592338	92.857	28	2	0	5	88	1.99e-11	67.8
SNP_1580	Bb06	88.2	Gm19	612995	613060	90.909	22	2	0	2	67	4.21e-06	50.1
SNP_8549	Bb06	86.8	Gm19	752600	752514	79.31	29	6	0	89	3	2.88e-07	54
SNP_3192	Bb06	85.4	Gm19	962802	962858	100	19	0	0	1	57	1.16e-09	54.7
SNP_12357	Bb06	85.4	Gm19	969397	969480	92.857	28	2	0	89	6	2.61e-12	70.7
SNP_3361	Bb06	84.5	Gm19	1058358	1058441	82.143	28	5	0	3	86	5.34e-09	59.7
PAV_18300	Bb06	81.4	Gm19	1166814	1166900	96.552	29	1	0	90	4	1.38e-12	71.6
PAV_6717	Bb06	81.4	Gm19	1166989	1166900	96.667	30	1	0	90	1	4.4e-13	73.3
PAV_3036	Bb06	81.4	Gm19	1255535	1255624	66.667	30	10	0	90	1	6.05e-07	52.9
SNP_2336	Bb06	83.1	Gm19	1255535	1255624	63.333	30	11	0	90	1	6.62e-06	49.4
SNP_14547	Bb06	81.4	Gm19	1786667	1786753	100	29	0	0	88	2	7.33e-13	72.5
SNP_18464	Bb06	75.4	Gm19	3843258	3843326	86.957	23	3	0	71	3	1.18e-06	51.9
PAV_9229	Bb06	74.6	Gm19	4173544	4173461	89.286	28	3	0	88	5	1.09e-09	62
SNP_16227	Bb06	74.6	Gm19	4337578	4337519	90	20	2	0	61	2	1.62e-06	51.5
PAV_23772	Bb05	43.75	Gm19	4514305	4514364	85	20	3	0	62	3	5.1e-07	47.8
SNP_8404	Bb03	39.5	Gm19	7028363	7028277	72.414	29	8	0	90	4	8.6e-07	52.4
SNP_4396	Bb04	76.4	Gm19	7839906	7839820	93.103	29	2	0	88	2	1.9e-12	71.2
SNP_3021	Bb01	94.1	Gm19	10317482	10317571	90	30	3	0	90	1	1.2e-10	65.2
PAV_10808	Bb03	36.8	Gm19	11880534	11880448	68.966	29	9	0	2	88	1.38e-08	58.3
SNP_1016	Bb03	34.3	Gm19	21397946	21398035	80	30	6	0	1	90	1.38e-08	58.3
SNP_1142	Bb10	65.5	Gm19	23067740	23067826	72.414	29	8	0	88	2	1.13e-08	58.8
PAV_19022	Bb09	63.1	Gm19	28287749	28287681	86.957	23	3	0	89	21	5.78e-06	49.6
PAV_24988	Bb07	45.7	Gm19	30218522	30218433	73.333	30	8	0	1	90	9.31e-08	55.6
PAV_12319	Bb08	9.9	Gm19	32567231	32567148	89.286	28	3	0	89	6	1.18e-10	65.2
SNP_9212	Bb03	25.5	Gm19	34349988	34349899	100	30	0	0	90	1	3.59e-12	70.3
SNP_20448	Bb10	48.9	Gm19	35467287	35467201	93.103	29	2	0	87	1	5.39e-10	63
SNP_1926	Bb02	55.3	Gm19	36844990	36844904	86.207	29	4	0	2	88	3.83e-10	63.5
PAV_21685	Bb02	54.9	Gm19	36928536	36928462	88	25	3	0	1	75	1.76e-07	54.7
PAV_5264	Bb02	55.3	Gm19	37020331	37020417	96.552	29	1	0	3	89	6.26e-11	66.1
SNP_18057	Bb02	54.5	Gm19	37045350	37045436	96.552	29	1	0	3	89	2.61e-12	70.7
SNP_18585	Bb02	54.2	Gm19	37170389	37170478	90	30	3	0	90	1	2.55e-09	60.8
PAV_20814	Bb02	55.3	Gm19	37178430	37178516	79.31	29	6	0	2	88	1.9e-08	57.9
SNP_17224	Bb02	52.5	Gm19	37783800	37783717	78.571	28	6	0	85	2	9.67e-11	65.7
SNP_7220	Bb02	51.4	Gm19	38029528	38029439	83.333	30	5	0	90	1	4.56e-07	53.3
SNP_3565	Bb02	48.8	Gm19	38630584	38630516	91.304	23	2	0	88	20	5.38e-11	60.6
SNP_14080	Bb02	44.9	Gm19	39259225	39259308	82.143	28	5	0	84	1	2.38e-08	57.6
SNP_601	Bb02	36.6	Gm19	40324959	40325048	83.333	30	5	0	1	90	2.41e-07	54.2
SNP_7966	Bb02	31.8	Gm19	41282073	41282159	86.207	29	4	0	88	2	1.18e-10	65.2
SNP_7601	Bb02	30.9	Gm19	41420781	41420695	82.759	29	5	0	88	2	3.06e-10	63.8
PAV_14446	Bb09	55.9	Gm19	41461548	41461631	89.286	28	3	0	85	2	1.9e-12	71.2
PAV_19625	Bb09	63.1	Gm19	41461631	41461548	82.143	28	5	0	2	85	3.89e-09	60.2
PAV_24126	Bb08	55.2	Gm19	41638476	41638559	75	28	7	0	85	2	2.67e-06	50.7
SNP_8471	Bb02	30.9	Gm19	41689461	41689372	90	30	3	0	1	90	2.23e-14	77.6
PAV_4775	Bb04	46.1	Gm19	42523597	42523686	80	30	6	0	90	1	3.14e-08	57.3
PAV_9902	Bb02	20	Gm19	42646916	42646857	80	20	4	0	29	88	1.53e-07	49.2
SNP_1405	Bb02	21.2	Gm19	42911484	42911543	80	20	4	0	1	60	1.34e-07	46.4
SNP_6948	Bb02	21.2	Gm19	42962461	42962375	93.103	29	2	0	3	89	3.24e-09	60.4
SNP_3120	Bb02	21.2	Gm19	42991995	42991909	89.655	29	3	0	3	89	1.09e-09	62
PAV_24805	Bb05	33.8	Gm19	43320694	43320605	90	30	3	0	90	1	8.6e-11	65.7
PAV_13638	Bb02	17.5	Gm19	43665543	43665454	100	30	0	0	1	90	4.55e-15	79.9
SNP_20134	Bb02	18.4	Gm19	43696059	43696145	96.552	29	1	0	3	89	1.38e-12	71.6
SNP_18118	Bb02	18.1	Gm19	43769819	43769878	100	20	0	0	61	2	3.32e-07	53.8
PAV_20607	Bb02	14.4	Gm19	44334762	44334673	93.333	30	2	0	90	1	1.01e-12	72.1
SNP_8745	Bb02	15.8	Gm19	44489243	44489157	96.552	29	1	0	90	4	1.38e-12	71.6
SNP_2929	Bb02	14.4	Gm19	44975275	44975364	76.667	30	7	0	1	90	1.09e-09	62
PAV_8442	Bb02	11.3	Gm19	45045610	45045524	93.103	29	2	0	88	2	4.93e-12	69.8
SNP_13392	Bb02	11.3	Gm19	45766444	45766521	88.462	26	3	0	89	12	3.06e-10	63.8
SNP_3156	Bb02	9.6	Gm19	46221045	46221131	96.552	29	1	0	88	2	4.93e-12	69.8
SNP_16846	Bb09	24.4	Gm19	46439671	46439585	96.552	29	1	0	89	3	3.06e-14	77.1
SNP_13006	Bb02	8.8	Gm19	46708475	46708428	87.5	16	2	0	41	88	3.16e-06	34.5
SNP_2266	Bb02	6.8	Gm19	47253478	47253392	96.552	29	1	0	87	1	6.77e-12	69.3
SNP_2294	Bb02	94.6	Gm19	47285453	47285542	86.667	30	4	0	1	90	4.21e-10	63.4
PAV_22960	Bb02	5.6	Gm19	47411789	47411860	83.333	24	4	0	88	17	3.32e-07	53.8
SNP_8966	Bb02	5.4	Gm19	47462457	47462371	93.103	29	2	0	3	89	5.34e-13	73
SNP_2882	Bb02	5.4	Gm19	47462545	47462456	76.667	30	7	0	90	1	3.89e-09	60.2
SNP_1156	Bb02	5.4	Gm19	47482869	47482955	79.31	29	6	0	89	3	1.01e-08	58.8
SNP_7871	Bb02	5.1	Gm19	47809540	47809626	75.862	29	7	0	90	4	5.78e-10	62.9
SNP_8270	Bb02	4.5	Gm19	48073280	48073194	93.103	29	2	0	3	89	3.89e-13	73.5
SNP_1823	Bb02	2.8	Gm19	48812076	48812162	89.655	29	3	0	88	2	3.18e-13	73.9
PAV_15009	Bb02	61	Gm19	48977046	48976957	90	30	3	0	90	1	1.9e-12	71.2
SNP_1565	Bb02	2.3	Gm19	49292537	49292457	74.074	27	7	0	82	2	2.61e-08	57.4
SNP_1772	Bb02	2.3	Gm19	49358997	49358911	96.552	29	1	0	88	2	3.06e-14	77.1
SNP_20793	Bb07	19.4	Gm20	983268	983354	86.207	29	4	0	88	2	1.09e-09	62
PAV_20735	Bb08	57.2	Gm20	1581056	1581142	86.207	29	4	0	4	90	1.18e-10	65.2
PAV_17956	Bb02	68.9	Gm20	2000025	2000114	73.333	30	8	0	90	1	3.32e-07	53.8
SNP_944	Bb02	68.9	Gm20	2055917	2056006	83.333	30	5	0	1	90	2.23e-10	64.3
SNP_9732	Bb04	76.4	Gm20	2076440	2076526	93.103	29	2	0	88	2	2.23e-10	64.3
PAV_10308	Bb02	73.5	Gm20	4594387	4594476	83.333	30	5	0	90	1	6.26e-11	66.1
SNP_7677	Bb03	39.4	Gm20	5181255	5181199	68.421	19	6	0	84	28	1.57e-11	43.2
PAV_9723	Bb10	56.2	Gm20	7256949	7257035	68.966	29	9	0	3	89	8.6e-07	52.4
PAV_17322	Bb02	91.4	Gm20	8588630	8588719	70	30	9	0	1	90	2.83e-09	60.6
SNP_22838	Bb02	89.7	Gm20	9983903	9983992	93.333	30	2	0	1	90	9.31e-12	68.9
SNP_22379	Bb08	81.4	Gm20	16071257	16071168	93.333	30	2	0	90	1	2.26e-11	67.6
PAV_24864	Bb04	68.2	Gm20	23329992	23330069	88.462	26	3	0	89	12	8.6e-11	65.7
SNP_13357	Bb04	50.4	Gm20	24210264	24210341	96.154	26	1	0	13	90	2.96e-10	63.9
SNP_11781	Bb04	73.8	Gm20	24739113	24739024	96.667	30	1	0	1	90	1.28e-11	68.4
SNP_19071	Bb04	73.3	Gm20	24829702	24829788	75.862	29	7	0	88	2	2.14e-08	57.9
SNP_3075	Bb04	72.7	Gm20	25895215	25895132	82.143	28	5	0	3	86	4.21e-10	63.4
SNP_10750	Bb04	72.7	Gm20	25896706	25896629	80.769	26	5	0	90	13	1.28e-07	55.1
SNP_1151	Bb04	72.4	Gm20	27707300	27707211	80	30	6	0	1	90	1.18e-10	65.2
SNP_5879	Bb04	93.4	Gm20	31378636	31378725	73.333	30	8	0	1	90	3.32e-07	53.8
SNP_10199	Bb04	93.1	Gm20	31670892	31670824	95.652	23	1	0	70	2	5.34e-09	59.7
PAV_17395	Bb03	36.8	Gm20	33002909	33002823	68.966	29	9	0	1	87	2.23e-06	51
PAV_13630	Bb07	0	Gm20	34587992	34587921	91.667	24	2	0	73	2	5.78e-10	62.9
SNP_18239	Bb04	0.8	Gm20	34909902	34909816	96.552	29	1	0	2	88	1.01e-12	72.1
SNP_22504	Bb04	0.8	Gm20	34926615	34926526	93.333	30	2	0	90	1	2.06e-13	74.4
SNP_8857	Bb04	1.7	Gm20	35121103	35121189	93.103	29	2	0	88	2	1.28e-11	68.4
SNP_3545	Bb04	1.7	Gm20	35229947	35229864	100	28	0	0	85	2	4.21e-14	76.7
SNP_15684	Bb04	2.5	Gm20	35561068	35561154	89.655	29	3	0	2	88	2.41e-11	67.5
SNP_8682	Bb04	4.2	Gm20	35977287	35977240	87.5	16	2	0	49	2	9.46e-07	42.3
SNP_20192	Bb04	4.2	Gm20	36281253	36281339	86.207	29	4	0	2	88	3.06e-10	63.8
PAV_17812	Bb04	3.95	Gm20	36439746	36439835	83.333	30	5	0	1	90	3.07e-10	63.8
PAV_23520	Bb04	5.9	Gm20	36822878	36822964	96.552	29	1	0	2	88	7.33e-13	72.5
PAV_11118	Bb04	3.95	Gm20	36822916	36822972	100	19	0	0	34	90	1.58e-09	48.7
PAV_24615	Bb04	5.9	Gm20	37023011	37023067	73.684	19	5	0	1	57	5.79e-06	39.6
SNP_3907	Bb04	6.2	Gm20	37281331	37281242	80	30	6	0	90	1	2.06e-09	61.1
SNP_14230	Bb04	7.1	Gm20	37579604	37579693	83.333	30	5	0	1	90	4.21e-10	63.4
SNP_12406	Bb04	9.6	Gm20	37944931	37945017	93.103	29	2	0	88	2	1.76e-11	68
SNP_4891	Bb04	8.5	Gm20	38055392	38055306	86.207	29	4	0	88	2	4.93e-12	69.8
SNP_20225	Bb04	9.9	Gm20	38106459	38106539	81.481	27	5	0	85	5	3.89e-09	60.2
SNP_491	Bb04	9.9	Gm20	38193455	38193366	90	30	3	0	90	1	1.04e-10	65.6
SNP_3299	Bb02	3.4	Gm20	38323092	38323178	79.31	29	6	0	2	88	5.42e-09	59.7
PAV_23575	Bb04	12.7	Gm20	38906463	38906377	86.207	29	4	0	2	88	8.6e-11	65.7
SNP_4038	Bb04	13.5	Gm20	39356793	39356879	65.517	29	10	0	1	87	1.28e-07	55.1
SNP_72	Bb03	39.5	Gm20	39385287	39385370	89.286	28	3	0	5	88	3.89e-09	60.2
SNP_791	Bb04	15.5	Gm20	39864645	39864731	93.103	29	2	0	89	3	1.6e-10	64.8
SNP_7729	Bb04	15.8	Gm20	39942586	39942497	93.333	30	2	0	90	1	2.61e-12	70.7
PAV_23450	Bb04	15.8	Gm20	39960429	39960343	79.31	29	6	0	4	90	1.5e-09	61.6
SNP_7961	Bb04	16.4	Gm20	40080321	40080232	90	30	3	0	1	90	6.77e-12	69.3
SNP_16088	Bb04	16.4	Gm20	40080407	40080318	90	30	3	0	90	1	4.55e-11	66.6
SNP_17262	Bb04	18.1	Gm20	40594088	40594168	92.593	27	2	0	1	81	1.09e-09	62
SNP_13564	Bb04	18.6	Gm20	40681866	40681952	75.862	29	7	0	3	89	7.33e-09	59.3
SNP_2327	Bb04	18.6	Gm20	40814878	40814795	85.714	28	4	0	88	5	5.55e-12	69.8
SNP_10448	Bb04	19.7	Gm20	41126334	41126248	82.759	29	5	0	3	89	3.06e-10	63.8
SNP_19044	Bb04	20.3	Gm20	41214899	41214810	100	30	0	0	90	1	1.9e-12	71.2
SNP_12507	Bb04	20.6	Gm20	41339058	41338981	84.615	26	4	0	78	1	1e-06	52.3
SNP_13343	Bb04	20.6	Gm20	41403220	41403131	100	30	0	0	1	90	7.33e-13	72.5
PAV_19784	Bb04	21.4	Gm20	41624593	41624664	95.833	24	1	0	2	73	2.83e-09	60.6
SNP_4157	Bb04	21.4	Gm20	41763740	41763829	93.333	30	2	0	90	1	1.01e-12	72.1
PAV_21804	Bb04	21.4	Gm20	41943218	41943165	88.889	18	2	0	55	2	4.28e-06	41.4
PAV_3679	Bb04	21.4	Gm20	41943714	41943625	96.667	30	1	0	1	90	3.76e-15	80.2
SNP_9451	Bb04	23.1	Gm20	42162658	42162714	73.684	19	5	0	89	33	3.17e-06	37.3
SNP_11604	Bb04	26	Gm20	42535493	42535579	75.862	29	7	0	88	2	3.32e-07	53.8
SNP_16547	Bb04	26	Gm20	42555307	42555230	88.462	26	3	0	89	12	2.14e-11	62.9
SNP_16825	Bb04	27.1	Gm20	42928913	42929002	96.667	30	1	0	90	1	1.09e-13	75.3
PAV_22372	Bb04	27.1	Gm20	43215530	43215447	92.857	28	2	0	90	7	1.01e-12	72.1
PAV_19829	Bb04	27.1	Gm20	43225981	43226067	86.207	29	4	0	89	3	7.94e-10	62.5
SNP_14848	Bb04	29.7	Gm20	43361238	43361152	86.207	29	4	0	88	2	2.71e-11	67.5
PAV_18661	Bb04	29.9	Gm20	43361568	43361479	76.667	30	7	0	1	90	1.9e-08	57.9
PAV_8929	Bb04	29.9	Gm20	43361652	43361566	89.655	29	3	0	88	2	9.17e-09	59.3
PAV_7100	Bb04	29.9	Gm20	43386131	43386187	89.474	19	2	0	90	34	1.73e-06	46.9
PAV_9120	Bb04	33.35	Gm20	44247535	44247446	86.667	30	4	0	1	90	1.01e-12	72.1
SNP_6705	Bb04	40.2	Gm20	45246892	45246842	88.235	17	2	0	40	90	1.28e-06	41.8
SNP_16360	Bb04	40.5	Gm20	45273137	45273223	82.759	29	5	0	89	3	2.25e-08	57.6
SNP_788	Bb04	41	Gm20	45321844	45321761	92.857	28	2	0	88	5	3.31e-11	67
SNP_2163	Bb04	41	Gm20	45495442	45495371	87.5	24	3	0	16	87	4.93e-08	56.5
SNP_18290	Bb04	42.5	Gm20	45654018	45653929	76.667	30	7	0	1	90	1.01e-08	58.8
SNP_19562	Bb03	39.4	Gm20	45795826	45795740	79.31	29	6	0	90	4	5.78e-10	62.9
SNP_8350	Bb04	43.9	Gm20	46456703	46456789	96.552	29	1	0	89	3	8.59e-15	79
PAV_24181	Bb04	76.6	Gm20	46884575	46884646	79.167	24	5	0	1	72	2.41e-07	54.2
SNP_8913	Bb04	0	Gm20	47637866	47637780	82.759	29	5	0	2	88	2.61e-08	57.4
PAV_24261	Bb04	0	Gm20	47649764	47649832	95.652	23	1	0	4	72	6.26e-07	52.8
SNP_6770	Bb04	0	Gm20	47737925	47738014	86.667	30	4	0	1	90	3.59e-12	70.3
SNP_20586	Bb04	0	Gm20	47832163	47832237	84	25	4	0	88	14	4.93e-08	56.5
