# Supplementary material for: The First Genetic Map for a Psoraleoid Legume (Bituminaria bituminosa) Reveals Highly Conserved Synteny with Phaseoloid Legumes
Source: Plants (Basel). 2020 Jul 31;9(8):973. doi: 10.3390/plants9080973 (PMC7463921; doi:10.3390/plants9080973)
Supplement: Supplementary file 1 [file plants-09-00973-s001.zip › Supplementary Table S6.xlsx]

## Sheet: TableS6
Table S6: Alignment of the tedera genetic map (linkage groups Bb01-Bb10) with the genome of common bean (chromosomes Pv01-Pv11)
marker	Bb LG	cM	ref	refStart	refEnd	% identity	Alignment length	mis-matches	gap openings	start of alignment in query	end of alignment in query	evalue	bitscore
SNP_5626	Bb04	76.4	Pv01	968566	968652	72.414	29	8	0	88	2	1.21e-10	64.3
SNP_9512	Bb09	72.8	Pv01	1970079	1970011	95.652	23	1	0	1	69	2.1e-09	60.2
SNP_13337	Bb09	66.8	Pv01	2651593	2651507	93.103	29	2	0	2	88	3.67e-12	69.3
SNP_19280	Bb08	63.7	Pv01	3259658	3259572	89.655	29	3	0	1	87	4.65e-15	79
SNP_22929	Bb08	63.4	Pv01	3325284	3325198	89.655	29	3	0	2	88	4.65e-11	65.7
SNP_18467	Bb08	63.2	Pv01	3347735	3347649	72.414	29	8	0	2	88	2.28e-06	50.1
PAV_7714	Bb08	63.4	Pv01	3347820	3347734	82.759	29	5	0	88	2	2.28e-10	63.4
SNP_21572	Bb08	63.4	Pv01	3347820	3347734	75.862	29	7	0	88	2	8.11e-10	61.6
SNP_8641	Bb08	62.3	Pv01	3540693	3540761	82.609	23	4	0	70	2	8.79e-07	51.5
PAV_8970	Bb08	62.15	Pv01	3580080	3579991	93.333	30	2	0	1	90	2.09e-11	66.8
SNP_15273	Bb01	46.4	Pv01	4068587	4068673	96.552	29	1	0	89	3	1.94e-12	70.3
SNP_1615	Bb08	77.4	Pv01	6368813	6368902	66.667	30	10	0	90	1	4.61e-06	49.1
PAV_525	Bb07	5.95	Pv01	10241687	10241773	79.31	29	6	0	3	89	3.97e-09	59.3
SNP_17224	Bb02	52.5	Pv01	23193759	23193842	85.714	28	4	0	84	1	1.54e-08	57.5
SNP_18585	Bb02	54.2	Pv01	26569793	26569704	90	30	3	0	90	1	7.38e-10	61.7
SNP_18057	Bb02	54.5	Pv01	29341905	29341961	89.474	19	2	0	33	89	5.11e-07	44.1
SNP_19428	Bb02	48	Pv01	31044857	31044783	76	25	6	0	80	6	1.21e-06	51
PAV_5264	Bb02	55.3	Pv01	31096707	31096621	86.207	29	4	0	3	89	5.46e-09	58.8
PAV_21685	Bb02	54.9	Pv01	31412263	31412337	88	25	3	0	1	75	1.94e-08	57
SNP_1926	Bb02	55.3	Pv01	31559643	31559729	86.207	29	4	0	2	88	3.88e-10	62.6
SNP_11891	Bb02	42.3	Pv01	35478614	35478531	89.286	28	3	0	88	5	2.67e-12	69.8
PAV_8029	Bb02	40.3	Pv01	36628312	36628226	82.759	29	5	0	89	3	5.46e-09	58.8
SNP_1714	Bb02	36.6	Pv01	37667917	37668003	72.414	29	8	0	1	87	1.03e-08	57.9
SNP_7966	Bb02	31.8	Pv01	39418247	39418333	79.31	29	6	0	87	1	1.94e-08	57
SNP_7601	Bb02	30.9	Pv01	39591074	39591163	80	30	6	0	1	90	5.24e-09	58.9
PAV_14446	Bb09	55.9	Pv01	39622506	39622586	81.481	27	5	0	85	5	1.21e-10	64.3
PAV_19625	Bb09	63.1	Pv01	39622589	39622509	77.778	27	6	0	2	82	1.31e-07	54.2
SNP_8471	Bb02	30.9	Pv01	39954759	39954670	83.333	30	5	0	1	90	3.97e-13	72.5
SNP_1405	Bb02	21.2	Pv01	41904092	41904006	75.862	29	7	0	88	2	5.46e-09	58.8
SNP_6948	Bb02	21.2	Pv01	41964359	41964270	83.333	30	5	0	1	90	2.47e-11	66.6
SNP_3120	Bb02	21.2	Pv01	42013820	42013906	86.207	29	4	0	88	2	8.11e-10	61.6
SNP_7430	Bb02	20	Pv01	42512528	42512457	95.833	24	1	0	19	90	3.13e-10	62.9
PAV_13638	Bb02	17.5	Pv01	43027381	43027467	100	29	0	0	88	2	1.11e-13	74.4
SNP_20134	Bb02	18.4	Pv01	43049491	43049577	96.552	29	1	0	3	89	7.49e-13	71.6
SNP_18118	Bb02	18.1	Pv01	43122572	43122510	85.714	21	3	0	1	63	5.91e-06	48.7
PAV_20607	Bb02	14.4	Pv01	43754892	43754806	89.655	29	3	0	89	3	8.79e-11	64.8
SNP_1783	Bb02	14.7	Pv01	44223245	44223162	85.714	28	4	0	90	7	4.33e-09	59.1
SNP_10831	Bb02	14.4	Pv01	44469343	44469257	86.207	29	4	0	87	1	1.41e-08	57.4
SNP_2929	Bb02	14.4	Pv01	44585518	44585453	72.727	22	6	0	89	24	1.26e-06	43.2
PAV_8442	Bb02	11.3	Pv01	44663140	44663054	96.552	29	1	0	88	2	6.92e-12	68.4
SNP_9490	Bb02	13.3	Pv01	44939593	44939537	94.737	19	1	0	59	3	2.47e-06	40.4
SNP_3156	Bb02	9.6	Pv01	46141457	46141543	96.552	29	1	0	88	2	2.67e-12	69.8
SNP_2294	Bb02	94.6	Pv01	47349620	47349706	93.103	29	2	0	2	88	2.09e-10	63.5
SNP_8966	Bb02	5.4	Pv01	47478151	47478065	93.103	29	2	0	3	89	5.45e-13	72.1
SNP_7871	Bb02	5.1	Pv01	47823522	47823608	75.862	29	7	0	90	4	3.13e-10	62.9
SNP_13404	Bb07	79.1	Pv01	48816706	48816620	79.31	29	6	0	2	88	3.99e-09	59.4
SNP_837	Bb01	5.1	Pv01	48901586	48901672	96.552	29	1	0	88	2	6.92e-12	68.4
SNP_12338	Bb01	1.7	Pv01	49973138	49973049	70	30	9	0	1	90	2.28e-06	50.1
SNP_11296	Bb08	13.6	Pv01	50125246	50125166	74.074	27	7	0	3	83	5.04e-08	55.6
SNP_1363	Bb01	0.6	Pv01	50311090	50311019	95.833	24	1	0	72	1	1.03e-08	57.9
PAV_13595	Bb01	0.6	Pv01	50319421	50319338	92.857	28	2	0	88	5	2.47e-11	66.6
PAV_12067	Bb01	0.6	Pv01	50326577	50326491	93.103	29	2	0	2	88	9.51e-12	68
SNP_20939	Bb01	0	Pv01	50542081	50542167	86.207	29	4	0	89	3	1.21e-10	64.3
SNP_14974	Bb02	97.7	Pv02	64579	64490	90	30	3	0	90	1	2.27e-12	70
SNP_15942	Bb02	97.7	Pv02	74525	74436	86.667	30	4	0	90	1	5.62e-11	65.4
SNP_7255	Bb02	80.6	Pv02	180020	179934	89.655	29	3	0	1	87	1.82e-13	73.7
SNP_16284	Bb07	69.8	Pv02	1798851	1798783	91.304	23	2	0	2	70	2.47e-07	53.3
SNP_87	Bb07	65.8	Pv02	2190279	2190190	93.333	30	2	0	90	1	1.31e-11	67.5
SNP_21505	Bb07	63	Pv02	2684363	2684452	76.667	30	7	0	1	90	2.1e-09	60.2
SNP_20448	Bb10	48.9	Pv02	3745025	3745111	93.103	29	2	0	87	1	2.92e-10	63
SNP_19128	Bb02	109	Pv02	4220930	4221016	89.655	29	3	0	3	89	1.31e-11	67.5
SNP_10017	Bb02	109	Pv02	4343082	4343168	82.759	29	5	0	88	2	1.21e-10	64.3
SNP_20198	Bb01	55.5	Pv02	10737049	10737135	93.103	29	2	0	2	88	8.79e-11	64.8
SNP_9043	Bb07	33.6	Pv02	10782868	10782945	100	26	0	0	4	81	1.03e-12	71.2
SNP_7335	Bb07	29	Pv02	12521090	12521001	90	30	3	0	1	90	3.13e-14	76.2
SNP_6352	Bb07	9.4	Pv02	12986663	12986574	90	30	3	0	1	90	1.66e-10	63.8
SNP_8953	Bb07	22.8	Pv02	13667521	13667604	89.286	28	3	0	1	84	1.53e-09	60.6
PAV_4476	Bb07	23.9	Pv02	13845599	13845513	96.552	29	1	0	1	87	2.66e-12	69.8
SNP_23129	Bb07	29	Pv02	14235753	14235667	89.655	29	3	0	1	87	3.8e-13	72.6
SNP_9732	Bb04	76.4	Pv02	19964053	19963967	86.207	29	4	0	88	2	2.67e-08	56.5
PAV_21310	Bb07	53	Pv02	26260223	26260309	79.31	29	6	0	88	2	5.46e-09	58.8
SNP_16549	Bb07	51.3	Pv02	26872135	26872197	90.476	21	2	0	1	63	4.19e-07	52.5
SNP_15888	Bb07	51.3	Pv02	26872137	26872051	100	29	0	0	2	88	6.92e-12	68.4
PAV_25152	Bb07	51.3	Pv02	27016437	27016523	72.414	29	8	0	89	3	2.67e-08	56.5
SNP_9155	Bb07	48.8	Pv02	27744828	27744739	90	30	3	0	90	1	2.67e-12	69.8
PAV_22739	Bb02	57.9	Pv02	28212536	28212619	82.143	28	5	0	85	2	6.39e-11	65.2
SNP_7666	Bb02	56.7	Pv02	28212706	28212617	96.667	30	1	0	90	1	4.85e-12	68.9
PAV_24988	Bb07	45.7	Pv02	28342772	28342861	73.333	30	8	0	1	90	2.47e-07	53.3
SNP_21195	Bb07	45.7	Pv02	28344060	28343971	93.333	30	2	0	90	1	1.31e-11	67.5
PAV_24870	Bb07	45.7	Pv02	28513366	28513301	77.273	22	5	0	67	2	1.21e-06	51
SNP_20248	Bb07	42.2	Pv02	29642653	29642567	86.207	29	4	0	2	88	2.89e-09	59.7
PAV_3384	Bb02	101.1	Pv02	31134445	31134356	83.333	30	5	0	90	1	4.65e-11	65.7
SNP_16349	Bb02	101.9	Pv02	31248367	31248296	100	24	0	0	73	2	4.3e-10	62.5
SNP_8193	Bb07	23.1	Pv02	32803979	32803911	95.652	23	1	0	69	1	4.65e-11	65.7
SNP_7677	Bb03	39.4	Pv02	32803991	32803911	81.481	27	5	0	81	1	8.79e-11	64.8
PAV_24744	Bb08	29.8	Pv02	34417203	34417289	96.552	29	1	0	3	89	1.11e-13	74.4
SNP_10369	Bb08	31.7	Pv02	34950481	34950564	71.429	28	8	0	89	6	1.8e-07	53.8
SNP_19132	Bb08	33.7	Pv02	36081721	36081807	75.862	29	7	0	89	3	7.05e-07	51.8
SNP_20690	Bb08	33.7	Pv02	36082826	36082737	86.667	30	4	0	1	90	1.11e-09	61.1
PAV_14192	Bb08	33.7	Pv02	36084078	36084167	83.333	30	5	0	1	90	3.39e-11	66.1
PAV_23734	Bb08	35.1	Pv02	36833343	36833429	96.552	29	1	0	3	89	1.62e-11	67.2
SNP_14429	Bb08	37.7	Pv02	37045789	37045875	96.552	29	1	0	2	88	3.13e-14	76.2
SNP_17550	Bb08	37.4	Pv02	37052725	37052663	76.19	21	5	0	64	2	3.13e-06	49.6
SNP_5604	Bb08	38.2	Pv02	37162939	37163025	75.862	29	7	0	88	2	1.41e-08	57.4
SNP_22230	Bb08	43.1	Pv02	37873154	37873243	83.333	30	5	0	1	90	2.67e-12	69.8
SNP_21816	Bb08	43.1	Pv02	37873560	37873649	96.667	30	1	0	1	90	1.8e-11	67
SNP_5112	Bb08	43.1	Pv02	37874568	37874645	84.615	26	4	0	78	1	3.97e-09	59.3
SNP_15627	Bb08	45.6	Pv02	39193830	39193919	70	30	9	0	1	90	7.5e-09	58.3
SNP_2949	Bb08	46.7	Pv02	39631727	39631641	68.966	29	9	0	3	89	2.47e-07	53.3
SNP_18998	Bb08	47.9	Pv02	39979465	39979554	90	30	3	0	90	1	1.35e-09	61
SNP_22489	Bb08	47.9	Pv02	39989274	39989188	86.207	29	4	0	2	88	1.21e-10	64.3
SNP_20879	Bb08	22.3	Pv02	40701113	40701202	86.667	30	4	0	90	1	1.21e-10	64.3
PAV_12989	Bb08	20.75	Pv02	40864422	40864508	86.207	29	4	0	89	3	2.67e-08	56.5
SNP_17665	Bb08	20.9	Pv02	41213120	41213203	96.429	28	1	0	2	85	6.39e-11	65.2
SNP_134	Bb08	20.9	Pv02	41222374	41222285	86.667	30	4	0	90	1	1.81e-10	63.9
SNP_20455	Bb08	19.2	Pv02	42008587	42008501	89.655	29	3	0	3	89	3.13e-10	62.9
SNP_7486	Bb08	17.8	Pv02	42366945	42367013	91.304	23	2	0	1	69	1.94e-08	57
SNP_14017	Bb08	16.1	Pv02	42703213	42703293	77.778	27	6	0	90	10	1.31e-07	54.2
SNP_6909	Bb08	16.1	Pv02	42785553	42785464	80	30	6	0	1	90	4.66e-07	52.4
SNP_18452	Bb08	15	Pv02	42788244	42788161	100	28	0	0	85	2	6.92e-12	68.4
PAV_23521	Bb08	15.8	Pv02	42827785	42827865	85.185	27	4	0	3	83	1.53e-09	60.6
SNP_7862	Bb08	9.9	Pv02	44556279	44556353	76	25	6	0	3	77	3.39e-07	52.8
PAV_12319	Bb08	9.9	Pv02	44726388	44726456	95.652	23	1	0	21	89	3.67e-08	56.1
SNP_11289	Bb08	8.8	Pv02	44882019	44881930	86.667	30	4	0	90	1	2.34e-10	63.3
SNP_20342	Bb08	8.8	Pv02	44922162	44922221	85	20	3	0	62	3	8.29e-08	48.7
SNP_17107	Bb08	8.5	Pv02	45160413	45160475	85.714	21	3	0	3	65	1.71e-06	43.2
SNP_8309	Bb08	7.1	Pv02	45564688	45564777	90	30	3	0	90	1	6.39e-11	65.2
PAV_23937	Bb08	7.1	Pv02	45719643	45719557	89.655	29	3	0	3	89	1.06e-08	58
SNP_9924	Bb08	6.2	Pv02	46373691	46373602	93.333	30	2	0	90	1	1.11e-13	74.4
SNP_16000	Bb08	5.7	Pv02	46886846	46886926	92.593	27	2	0	82	2	8.11e-10	61.6
SNP_12991	Bb08	5.7	Pv02	46887013	46886924	100	30	0	0	90	1	4.12e-14	75.8
SNP_1559	Bb08	5.7	Pv02	46888073	46887984	83.333	30	5	0	1	90	3.13e-10	62.9
SNP_2555	Bb08	3.7	Pv02	47727584	47727498	89.655	29	3	0	3	89	1.66e-10	63.8
SNP_14697	Bb08	4.8	Pv02	47883226	47883315	80	30	6	0	90	1	1.04e-08	57.9
SNP_14892	Bb08	4.8	Pv02	47886202	47886131	79.167	24	5	0	89	18	8.79e-07	51.5
SNP_18835	Bb08	3.4	Pv02	48077775	48077689	96.552	29	1	0	88	2	9.88e-11	64.8
SNP_10468	Bb08	4.8	Pv02	48321140	48321051	96.667	30	1	0	90	1	1.66e-14	77.1
SNP_14672	Bb08	0	Pv02	48645114	48645055	85	20	3	0	5	64	2.32e-06	43.2
SNP_19237	Bb08	2.6	Pv02	48645322	48645411	76.667	30	7	0	1	90	3.67e-08	56.1
SNP_6283	Bb08	1.7	Pv02	48907246	48907332	100	29	0	0	89	3	1.66e-14	77.1
SNP_15835	Bb08	1.7	Pv02	48963496	48963452	93.333	15	1	0	45	1	6.01e-07	43.7
SNP_11336	Bb08	1.7	Pv02	48964582	48964671	100	30	0	0	90	1	1.03e-12	71.2
PAV_23916	Bb08	2	Pv02	49022221	49022304	71.429	28	8	0	1	84	3.67e-08	56.1
PAV_8899	Bb08	0	Pv02	49228081	49227995	100	29	0	0	2	88	1.11e-13	74.4
SNP_5872	Bb08	49.9	Pv02	49340629	49340540	70	30	9	0	90	1	3.39e-07	52.8
SNP_14820	Bb08	2	Pv02	49451872	49451783	86.667	30	4	0	90	1	5.94e-12	68.6
PAV_23437	Bb08	2	Pv02	49523801	49523730	95.833	24	1	0	2	73	1.14e-08	57.7
SNP_15604	Bb04	76.4	Pv02	49610460	49610549	76.667	30	7	0	90	1	1.94e-08	57
PAV_13630	Bb07	0	Pv03	412731	412645	86.207	29	4	0	1	87	3.13e-10	62.9
PAV_7980	Bb08	53.3	Pv03	1183231	1183314	67.857	28	9	0	86	3	4.3e-06	49.2
SNP_20793	Bb07	19.4	Pv03	1390241	1390158	82.143	28	5	0	5	88	5.46e-09	58.8
SNP_3792	Bb07	17.7	Pv03	1586107	1586018	73.333	30	8	0	1	90	3.13e-10	62.9
SNP_2287	Bb07	17.4	Pv03	1712058	1711972	82.759	29	5	0	2	88	1.11e-09	61.1
PAV_13048	Bb07	17.1	Pv03	1713129	1713058	83.333	24	4	0	19	90	3.39e-07	52.8
SNP_11539	Bb07	15.4	Pv03	2037396	2037334	85.714	21	3	0	2	64	4.66e-07	52.4
SNP_1710	Bb07	6.8	Pv03	2492357	2492446	90	30	3	0	90	1	5.94e-10	62.2
SNP_16391	Bb07	6.5	Pv03	2492362	2492445	75	28	7	0	85	2	1.41e-08	57.4
PAV_10136	Bb08	24.9	Pv03	6063676	6063599	80.769	26	5	0	85	8	5.91e-06	48.7
SNP_12527	Bb01	56.1	Pv03	6806307	6806393	79.31	29	6	0	88	2	2.1e-09	60.2
SNP_18180	Bb08	52.1	Pv03	7674276	7674362	75.862	29	7	0	90	4	1.8e-07	53.8
SNP_15582	Bb07	29	Pv03	11143939	11144025	75.862	29	7	0	3	89	9.51e-08	54.7
PAV_14012	Bb06	1.1	Pv03	13502630	13502713	85.714	28	4	0	85	2	5.91e-10	62
PAV_1504	Bb06	0	Pv03	13502630	13502713	85.714	28	4	0	85	2	2.1e-09	60.2
PAV_11861	Bb06	0	Pv03	14024623	14024709	82.759	29	5	0	90	4	4e-08	56.1
PAV_8982	Bb06	0	Pv03	14142869	14142780	90	30	3	0	1	90	3.97e-09	59.3
SNP_9798	Bb06	2.3	Pv03	24106657	24106571	79.31	29	6	0	2	88	9.46e-08	54.7
SNP_9440	Bb06	2.3	Pv03	24106744	24106655	90	30	3	0	90	1	7.92e-11	64.9
SNP_7923	Bb06	4.2	Pv03	27517961	27518047	86.207	29	4	0	3	89	8.11e-14	74.8
SNP_12208	Bb06	4.2	Pv03	27518605	27518688	100	28	0	0	2	85	1.94e-12	70.3
PAV_1299	Bb06	4.5	Pv03	27537295	27537209	79.31	29	6	0	90	4	7.14e-11	65.1
SNP_119	Bb06	4.5	Pv03	28719384	28719470	89.655	29	3	0	89	3	1.31e-11	67.5
SNP_17393	Bb06	5.4	Pv03	30694982	30694896	96.552	29	1	0	3	89	3.48e-10	62.8
PAV_14399	Bb06	5.4	Pv03	30747808	30747891	78.571	28	6	0	85	2	1.03e-08	57.9
PAV_4118	Bb06	5.4	Pv03	30747808	30747891	75	28	7	0	85	2	2.67e-08	56.5
SNP_8061	Bb06	5.9	Pv03	30837260	30837177	89.286	28	3	0	88	5	1.11e-09	61.1
SNP_7934	Bb06	6.5	Pv03	31418020	31418103	92.857	28	2	0	84	1	2.28e-10	63.4
SNP_13331	Bb06	7.9	Pv03	31649142	31649065	80.769	26	5	0	90	13	3.97e-09	59.3
SNP_16709	Bb06	9	Pv03	32700086	32700124	100	13	0	0	40	2	3.12e-06	36.8
SNP_1450	Bb06	9.3	Pv03	33117050	33116961	86.667	30	4	0	1	90	7.49e-13	71.6
SNP_8580	Bb06	9.9	Pv03	33480662	33480751	86.667	30	4	0	1	90	3.97e-13	72.5
SNP_17225	Bb06	9.6	Pv03	34111238	34111327	76.667	30	7	0	90	1	1.23e-08	57.8
SNP_17777	Bb06	11.3	Pv03	35467296	35467382	100	29	0	0	89	3	6.92e-12	68.4
PAV_9892	Bb06	11.8	Pv03	35712128	35712039	93.333	30	2	0	90	1	5.04e-12	68.9
SNP_6772	Bb06	11.8	Pv03	35823294	35823208	96.552	29	1	0	88	2	8.79e-11	64.8
SNP_15699	Bb06	11.8	Pv03	35835384	35835473	70	30	9	0	90	1	8.12e-06	48.3
SNP_19490	Bb06	11.8	Pv03	35871839	35871928	80	30	6	0	90	1	1.31e-07	54.2
SNP_18860	Bb06	12.7	Pv03	36479664	36479714	94.118	17	1	0	88	38	8.5e-10	44.1
SNP_6996	Bb06	13	Pv03	36783084	36783004	85.185	27	4	0	2	82	1.66e-10	63.8
SNP_14537	Bb06	14.9	Pv03	36854070	36854153	92.857	28	2	0	5	88	2.36e-10	63.3
SNP_19629	Bb06	0	Pv03	37018129	37018215	89.655	29	3	0	89	3	2.09e-11	66.8
SNP_11017	Bb08	72.9	Pv03	37351174	37351088	93.103	29	2	0	2	88	3.67e-11	66
SNP_3372	Bb06	21.5	Pv03	38525974	38526039	86.364	22	3	0	14	79	2.28e-06	50.1
PAV_979	Bb06	22.9	Pv03	39341052	39340966	75.862	29	7	0	3	89	3.97e-09	59.3
SNP_925	Bb05	75.5	Pv03	42081684	42081604	92.593	27	2	0	3	83	7.5e-09	58.3
SNP_1283	Bb06	36.1	Pv03	42629094	42629171	65.385	26	9	0	79	2	8.12e-06	48.3
SNP_733	Bb06	49.5	Pv03	45538907	45538821	93.103	29	2	0	2	88	1.41e-12	70.7
SNP_6693	Bb06	69.7	Pv03	46916782	46916868	100	29	0	0	2	88	2.89e-13	73
SNP_167	Bb07	70.1	Pv03	47442807	47442718	100	30	0	0	1	90	1.31e-15	80.8
SNP_8446	Bb06	62.9	Pv03	47868918	47868871	87.5	16	2	0	88	41	1.71e-06	37.7
PAV_21790	Bb06	59.05	Pv03	48434965	48435054	83.333	30	5	0	90	1	3.13e-10	62.9
SNP_22687	Bb03	15.1	Pv03	48592047	48591958	100	30	0	0	1	90	9.51e-16	81.3
SNP_9611	Bb01	42.4	Pv03	50394848	50394934	68.966	29	9	0	89	3	1.41e-08	57.4
SNP_22343	Bb07	53	Pv03	51472078	51471995	89.286	28	3	0	5	88	1.22e-10	64.3
SNP_7989	Bb08	54.1	Pv03	53123599	53123682	100	28	0	0	2	85	2.1e-13	73.5
PAV_24126	Bb08	55.2	Pv03	53220911	53220994	82.143	28	5	0	85	2	8.95e-08	54.8
SNP_2273	Bb08	53.3	Pv03	53306833	53306747	75.862	29	7	0	3	89	6.31e-06	48.6
SNP_3021	Bb01	94.1	Pv04	298617	298703	75.862	29	7	0	87	1	2.58e-08	56.6
SNP_8549	Bb06	86.8	Pv04	1461909	1461995	86.207	29	4	0	2	88	9.51e-08	54.7
PAV_533	Bb06	88.2	Pv04	1983987	1984070	89.286	28	3	0	5	88	7.2e-11	65
SNP_1580	Bb06	88.2	Pv04	1992011	1992076	86.364	22	3	0	2	67	4.3e-06	49.2
SNP_12357	Bb06	85.4	Pv04	2114719	2114808	93.333	30	2	0	90	1	5.08e-12	68.9
SNP_3361	Bb06	84.5	Pv04	2175495	2175566	83.333	24	4	0	3	74	6.4e-07	51.9
PAV_18300	Bb06	81.4	Pv04	2275568	2275645	84.615	26	4	0	81	4	1.94e-08	57
PAV_6717	Bb06	81.4	Pv04	2275734	2275651	92.857	28	2	0	90	7	2.03e-10	63.5
SNP_14547	Bb06	81.4	Pv04	2716058	2716138	85.185	27	4	0	82	2	4.3e-10	62.5
SNP_18464	Bb06	75.4	Pv04	4410501	4410569	86.957	23	3	0	73	5	6.4e-07	51.9
SNP_16227	Bb06	74.6	Pv04	4909996	4910073	88.462	26	3	0	2	79	6.92e-08	55.1
PAV_23410	Bb03	97.5	Pv04	8644608	8644691	82.143	28	5	0	5	88	1.35e-08	57.5
SNP_4396	Bb04	76.4	Pv04	9703622	9703554	91.304	23	2	0	1	69	4.66e-07	52.4
SNP_15471	Bb03	12.8	Pv04	10101669	10101586	78.571	28	6	0	5	88	2.28e-07	53.4
SNP_23249	Bb03	84.7	Pv04	18662701	18662615	96.552	29	1	0	2	88	5.39e-12	68.8
SNP_9074	Bb03	71.4	Pv04	20393393	20393304	93.333	30	2	0	90	1	4.55e-12	69
SNP_2327	Bb04	18.6	Pv04	24302290	24302204	86.207	29	4	0	2	88	1.24e-08	57.6
SNP_20298	Bb02	62.4	Pv04	30409648	30409731	96.429	28	1	0	88	5	3.39e-11	66.1
PAV_2307	Bb02	72.5	Pv04	30454721	30454635	89.655	29	3	0	2	88	3.39e-11	66.1
SNP_7113	Bb02	61.5	Pv04	33819308	33819379	83.333	24	4	0	73	2	1.8e-07	53.8
SNP_8073	Bb02	61.8	Pv04	34289023	34289109	82.759	29	5	0	88	2	3.13e-10	62.9
PAV_13291	Bb02	61.8	Pv04	34289185	34289114	79.167	24	5	0	79	8	3.13e-06	49.6
PAV_14173	Bb02	61	Pv04	35257824	35257735	93.333	30	2	0	1	90	8.11e-14	74.8
SNP_18758	Bb02	61	Pv04	35273222	35273308	75.862	29	7	0	3	89	4.13e-08	56.1
SNP_13319	Bb02	61	Pv04	35292030	35292119	76.667	30	7	0	1	90	5.46e-09	58.8
SNP_12639	Bb02	60.1	Pv04	37893793	37893707	93.103	29	2	0	2	88	2.47e-11	66.6
SNP_15231	Bb04	15.5	Pv04	39351703	39351614	96.667	30	1	0	1	90	8.11e-14	74.8
SNP_17773	Bb02	57.3	Pv04	40379505	40379446	95	20	1	0	90	31	3.58e-10	50.9
SNP_20085	Bb01	82.3	Pv04	41151264	41151181	71.429	28	8	0	1	84	5.04e-08	55.6
SNP_3113	Bb01	81.7	Pv04	41406192	41406109	89.286	28	3	0	88	5	9.51e-12	68
SNP_17348	Bb01	81.7	Pv04	41468372	41468461	76.667	30	7	0	1	90	5.45e-13	72.1
SNP_2781	Bb01	79.2	Pv04	42217097	42217180	82.143	28	5	0	89	6	1.94e-08	57
PAV_19774	Bb01	78.6	Pv04	43299392	43299481	73.333	30	8	0	1	90	3.39e-07	52.8
SNP_22888	Bb01	78.3	Pv04	43544677	43544766	63.333	30	11	0	90	1	8.12e-06	48.3
SNP_5893	Bb01	75.5	Pv04	44552497	44552411	79.31	29	6	0	88	2	2.67e-08	56.5
SNP_1473	Bb01	76.1	Pv04	44585695	44585781	79.31	29	6	0	87	1	1.41e-08	57.4
SNP_2197	Bb01	74.4	Pv04	44741471	44741415	68.421	19	6	0	3	59	3.78e-07	45.5
PAV_606	Bb03	12.8	Pv04	45077289	45077206	71.429	28	8	0	86	3	6.92e-08	55.1
SNP_11553	Bb08	2.8	Pv04	47228269	47228343	84	25	4	0	1	75	6.92e-08	55.1
SNP_11127	Bb01	64.1	Pv04	47983360	47983286	100	25	0	0	14	88	6.69e-10	61.8
SNP_18376	Bb01	63.8	Pv04	48015648	48015734	89.655	29	3	0	3	89	2.67e-12	69.8
SNP_12630	Bb03	25.5	Pv05	401835	401746	80	30	6	0	1	90	1.94e-12	70.3
SNP_9212	Bb03	25.5	Pv05	418990	419079	93.333	30	2	0	90	1	9.51e-12	68
SNP_12286	Bb03	25.5	Pv05	480305	480219	72.414	29	8	0	89	3	5.13e-07	52.2
SNP_7333	Bb01	99.8	Pv05	880671	880757	86.207	29	4	0	3	89	3.39e-11	66.1
SNP_6992	Bb03	30.3	Pv05	1184167	1184081	86.207	29	4	0	88	2	9.96e-10	61.3
SNP_7243	Bb05	86.8	Pv05	1428042	1427956	79.31	29	6	0	89	3	5.48e-08	55.5
PAV_10412	Bb03	39.5	Pv05	2215724	2215810	89.655	29	3	0	2	88	4.79e-10	62.3
SNP_21759	Bb03	34.3	Pv05	2630010	2630096	89.655	29	3	0	3	89	1.21e-10	64.3
SNP_13064	Bb03	34.3	Pv05	2711807	2711893	86.207	29	4	0	88	2	6.39e-11	65.2
SNP_18493	Bb03	40.8	Pv05	4461856	4461942	100	29	0	0	89	3	8.11e-14	74.8
SNP_19562	Bb03	39.4	Pv05	8057066	8057155	63.333	30	11	0	90	1	4.66e-07	52.4
PAV_14779	Bb09	66.5	Pv05	8679775	8679816	85.714	14	2	0	1	42	6.08e-07	36.3
PAV_22926	Bb03	60.8	Pv05	10858568	10858479	86.667	30	4	0	1	90	2.67e-12	69.8
SNP_7872	Bb03	63	Pv05	13163843	13163929	68.966	29	9	0	1	87	1.94e-08	57
SNP_10395	Bb03	63	Pv05	13375128	13375042	96.552	29	1	0	88	2	3.97e-13	72.5
SNP_6771	Bb03	60.8	Pv05	19489491	19489577	89.655	29	3	0	2	88	4.65e-11	65.7
SNP_18837	Bb01	99.8	Pv05	20817009	20816956	77.778	18	4	0	54	1	3.58e-06	39.1
PAV_19729	Bb03	9.7	Pv05	29794738	29794821	96.429	28	1	0	6	89	7.49e-13	71.6
PAV_9229	Bb06	74.6	Pv05	36151693	36151779	86.207	29	4	0	88	2	3.39e-11	66.1
SNP_2696	Bb03	0	Pv05	36616310	36616399	86.667	30	4	0	90	1	6.74e-10	62
SNP_16411	Bb05	9.6	Pv05	38546301	38546387	62.069	29	11	0	89	3	1.33e-06	50.9
PAV_24697	Bb05	56.8	Pv05	40294161	40294075	75.862	29	7	0	4	90	3.67e-12	69.3
SNP_22211	Bb02	88.3	Pv06	4048185	4048099	72.414	29	8	0	3	89	5.04e-08	55.6
SNP_12212	Bb01	30.4	Pv06	8627373	8627444	70.833	24	7	0	72	1	1.3e-06	44.1
SNP_21266	Bb01	27	Pv06	12878951	12879040	73.333	30	8	0	90	1	5.06e-08	55.6
SNP_13428	Bb07	17.1	Pv06	13659790	13659704	89.655	29	3	0	3	89	1.21e-10	64.3
SNP_11730	Bb07	79.4	Pv06	14035077	14034988	93.333	30	2	0	1	90	1.58e-13	73.9
SNP_12107	Bb10	36.9	Pv06	15009373	15009290	85.714	28	4	0	86	3	4.3e-10	62.5
PAV_15853	Bb01	20.15	Pv06	15625748	15625831	75	28	7	0	90	7	6.65e-08	55.4
SNP_21722	Bb01	18.7	Pv06	15845055	15844969	89.655	29	3	0	87	1	1.11e-13	74.4
PAV_10824	Bb01	21.6	Pv06	15859783	15859697	86.207	29	4	0	89	3	3.39e-11	66.1
PAV_19605	Bb01	16.2	Pv06	16655104	16655190	96.552	29	1	0	3	89	4.65e-11	65.7
SNP_8274	Bb07	63	Pv06	18198030	18198110	96.296	27	1	0	81	1	8.11e-10	61.6
SNP_22024	Bb01	9.1	Pv06	19158174	19158260	93.103	29	2	0	88	2	3.67e-12	69.3
SNP_3299	Bb02	3.4	Pv06	20306849	20306763	93.103	29	2	0	2	88	1.12e-11	67.7
PAV_8371	Bb02	3.7	Pv06	20307738	20307649	80	30	6	0	90	1	4.65e-11	65.7
SNP_1823	Bb02	2.8	Pv06	20737790	20737879	93.333	30	2	0	90	1	2.82e-09	59.9
PAV_15009	Bb02	61	Pv06	20947240	20947151	86.667	30	4	0	90	1	9.51e-12	68
SNP_1565	Bb02	2.3	Pv06	21261456	21261376	66.667	27	9	0	82	2	8.12e-06	48.3
SNP_1772	Bb02	2.3	Pv06	21364462	21364376	89.655	29	3	0	88	2	4.3e-14	75.8
SNP_15798	Bb09	18.7	Pv06	22969788	22969877	80	30	6	0	90	1	6.4e-07	51.9
SNP_6129	Bb08	19.8	Pv06	23636052	23636138	93.103	29	2	0	3	89	1.41e-12	70.7
SNP_6969	Bb08	19.8	Pv06	23637178	23637261	96.429	28	1	0	88	5	4.65e-11	65.7
SNP_6398	Bb09	11.6	Pv06	24174075	24173986	86.667	30	4	0	90	1	5.91e-10	62
SNP_7276	Bb09	9.6	Pv06	24989192	24989278	75.862	29	7	0	88	2	9.06e-08	55.1
SNP_10699	Bb09	8.5	Pv06	25265794	25265705	76.667	30	7	0	1	90	9.51e-08	54.7
SNP_9684	Bb06	0.8	Pv06	25290658	25290744	86.207	29	4	0	3	89	5.91e-10	62
SNP_22207	Bb09	8.2	Pv06	25329759	25329845	86.207	29	4	0	3	89	2.01e-11	66.9
SNP_14365	Bb09	7.3	Pv06	25771583	25771497	75.862	29	7	0	2	88	9.51e-08	54.7
SNP_369	Bb09	7.3	Pv06	26003852	26003763	86.667	30	4	0	1	90	6.39e-11	65.2
SNP_10819	Bb09	7.1	Pv06	26040908	26040825	75	28	7	0	86	3	3.13e-06	49.6
SNP_6983	Bb09	6.5	Pv06	26385044	26384958	96.552	29	1	0	89	3	3.97e-13	72.5
SNP_22786	Bb09	6.5	Pv06	26386121	26386168	87.5	16	2	0	87	40	5.86e-06	39.1
SNP_21354	Bb09	5.9	Pv06	26522528	26522442	100	29	0	0	88	2	1.03e-12	71.2
PAV_38965	Bb09	0	Pv06	26706789	26706739	82.353	17	3	0	36	86	2.37e-06	38.6
PAV_686	Bb09	6.5	Pv06	26706819	26706739	85.185	27	4	0	3	83	7.5e-09	58.3
SNP_20408	Bb09	51	Pv06	27036491	27036574	89.286	28	3	0	88	5	2.89e-09	59.7
PAV_3574	Bb01	103.4	Pv06	27950139	27950056	82.143	28	5	0	2	85	4.86e-08	55.6
SNP_9346	Bb09	1.7	Pv06	28063398	28063484	96.552	29	1	0	88	2	6.39e-11	65.2
SNP_19225	Bb09	0.8	Pv06	28243728	28243642	96.552	29	1	0	3	89	1.02e-11	67.9
PAV_20553	Bb09	0.6	Pv06	28392939	28392853	93.103	29	2	0	1	87	9.51e-12	68
SNP_13470	Bb09	0	Pv06	28492674	28492763	76.667	30	7	0	1	90	1.53e-09	60.6
PAV_20561	Bb04	0	Pv07	72430	72495	90.909	22	2	0	67	2	1.03e-08	57.9
SNP_6770	Bb04	0	Pv07	139902	139985	85.714	28	4	0	88	5	3.14e-09	59.6
PAV_24261	Bb04	0	Pv07	232019	231951	91.304	23	2	0	4	72	1.66e-06	50.6
SNP_8913	Bb04	0	Pv07	239253	239339	75.862	29	7	0	2	88	5.04e-08	55.6
SNP_589	Bb04	0.3	Pv07	832057	831989	86.957	23	3	0	3	71	6.32e-10	55.6
SNP_18239	Bb04	0.8	Pv07	1221992	1222051	90	20	2	0	63	4	8.79e-07	51.5
SNP_22504	Bb04	0.8	Pv07	1238263	1238177	93.103	29	2	0	90	4	2.1e-13	73.5
SNP_8857	Bb04	1.7	Pv07	1400522	1400608	86.207	29	4	0	89	3	8.56e-09	58.2
SNP_3545	Bb04	1.7	Pv07	1507138	1507221	92.857	28	2	0	2	85	2.1e-13	73.5
SNP_15684	Bb04	2.5	Pv07	1913877	1913963	75.862	29	7	0	2	88	2.67e-08	56.5
PAV_23520	Bb04	5.9	Pv07	3069432	3069476	100	15	0	0	42	86	5.17e-07	35.9
SNP_12406	Bb04	9.6	Pv07	4201351	4201434	89.286	28	3	0	88	5	1.21e-10	64.3
SNP_4891	Bb04	8.5	Pv07	4319039	4319122	85.714	28	4	0	88	5	8.79e-11	64.8
SNP_491	Bb04	9.9	Pv07	4481587	4481504	82.143	28	5	0	85	2	1.53e-09	60.6
PAV_23575	Bb04	12.7	Pv07	5432081	5432161	85.185	27	4	0	82	2	3.97e-09	59.3
SNP_72	Bb03	39.5	Pv07	5999304	5999387	89.286	28	3	0	5	88	2.1e-09	60.2
SNP_791	Bb04	15.5	Pv07	6728133	6728204	83.333	24	4	0	89	18	7.35e-06	48.6
SNP_7729	Bb04	15.8	Pv07	6789718	6789629	90	30	3	0	90	1	2.67e-12	69.8
PAV_23450	Bb04	15.8	Pv07	6837758	6837672	82.759	29	5	0	4	90	8.79e-11	64.8
SNP_16088	Bb04	16.4	Pv07	7065369	7065458	76.667	30	7	0	1	90	5.91e-10	62
SNP_7961	Bb04	16.4	Pv07	7065371	7065285	93.103	29	2	0	2	88	1.31e-11	67.5
SNP_17262	Bb04	18.1	Pv07	7939478	7939558	85.185	27	4	0	10	90	1.11e-09	61.1
SNP_13564	Bb04	18.6	Pv07	8279857	8279943	75.862	29	7	0	2	88	1.26e-06	51.1
SNP_13364	Bb04	18.6	Pv07	8457131	8457048	85.714	28	4	0	2	85	1.21e-10	64.3
SNP_7165	Bb04	18.9	Pv07	8710761	8710847	89.655	29	3	0	88	2	5.04e-12	68.9
PAV_11171	Bb04	17.5	Pv07	8710845	8710934	83.333	30	5	0	1	90	8.79e-11	64.8
SNP_180	Bb06	56.4	Pv07	8769360	8769277	75	28	7	0	2	85	8.79e-07	51.5
SNP_10448	Bb04	19.7	Pv07	8986104	8986190	89.655	29	3	0	88	2	4.65e-11	65.7
SNP_19044	Bb04	20.3	Pv07	9144562	9144648	96.552	29	1	0	2	88	2.77e-11	66.6
SNP_13343	Bb04	20.6	Pv07	9366649	9366560	96.667	30	1	0	1	90	3.67e-12	69.3
SNP_12507	Bb04	20.6	Pv07	9431190	9431276	68.966	29	9	0	89	3	2.56e-06	50.1
PAV_19784	Bb04	21.4	Pv07	9769324	9769407	85.714	28	4	0	1	84	7.5e-09	58.3
PAV_23825	Bb04	21.4	Pv07	10014915	10014829	93.103	29	2	0	2	88	1.8e-11	67
PAV_21844	Bb04	21.4	Pv07	10015414	10015503	80	30	6	0	90	1	2.67e-08	56.5
SNP_4157	Bb04	21.4	Pv07	10027564	10027653	83.333	30	5	0	90	1	1.8e-11	67
PAV_3679	Bb04	21.4	Pv07	10414120	10414031	90	30	3	0	1	90	3.52e-14	76
SNP_16547	Bb04	26	Pv07	11977495	11977409	93.103	29	2	0	88	2	1.94e-12	70.3
PAV_9120	Bb04	33.35	Pv07	20171347	20171433	96.552	29	1	0	2	88	5.91e-12	68.7
PAV_18661	Bb04	29.9	Pv07	21523435	21523518	75	28	7	0	2	85	1.5e-06	50.9
SNP_14848	Bb04	29.7	Pv07	21523776	21523862	68.966	29	9	0	88	2	2.47e-07	53.3
SNP_16825	Bb04	27.1	Pv07	22802080	22802169	90	30	3	0	90	1	2.67e-12	69.8
SNP_12948	Bb04	52.9	Pv07	23495608	23495694	86.207	29	4	0	1	87	2.89e-13	73
SNP_2443	Bb04	51.8	Pv07	24281273	24281202	79.167	24	5	0	73	2	3.97e-09	59.3
SNP_20675	Bb04	48.1	Pv07	27147967	27147878	80	30	6	0	1	90	1.53e-09	60.6
SNP_11698	Bb04	47.8	Pv07	27331965	27332051	93.103	29	2	0	2	88	8.79e-11	64.8
SNP_16108	Bb04	91.1	Pv07	27741651	27741740	83.333	30	5	0	90	1	7.5e-09	58.3
SNP_19654	Bb04	92	Pv07	27742961	27742890	83.333	24	4	0	19	90	2.85e-08	46.5
PAV_24849	Bb04	71	Pv07	28257025	28256939	89.655	29	3	0	88	2	7.54e-09	58.5
SNP_16075	Bb07	83.9	Pv07	28590330	28590413	64.286	28	10	0	2	85	4.66e-07	52.4
SNP_14661	Bb04	70.1	Pv07	28611409	28611323	75.862	29	7	0	88	2	1.41e-08	57.4
SNP_8740	Bb04	69.3	Pv07	28925734	28925820	89.655	29	3	0	89	3	3.97e-09	59.3
SNP_16203	Bb04	68.2	Pv07	29167280	29167191	93.333	30	2	0	1	90	5.45e-13	72.1
PAV_24864	Bb04	68.2	Pv07	29171164	29171247	85.714	28	4	0	6	89	8.11e-10	61.6
PAV_23578	Bb04	67	Pv07	29317370	29317281	66.667	30	10	0	1	90	3.39e-07	52.8
SNP_19412	Bb04	64.5	Pv07	29569983	29569897	79.31	29	6	0	3	89	2.47e-07	53.3
SNP_18993	Bb04	65.3	Pv07	29627164	29627075	83.333	30	5	0	1	90	8.89e-10	61.4
SNP_15302	Bb04	66.2	Pv07	29862359	29862270	83.333	30	5	0	1	90	8.11e-10	61.6
SNP_20777	Bb04	66.2	Pv07	29869497	29869556	90	20	2	0	2	61	4.3e-06	49.2
SNP_8350	Bb04	43.9	Pv07	30310576	30310490	100	29	0	0	89	3	6.92e-16	81.7
SNP_6738	Bb04	47.8	Pv07	31033696	31033767	91.667	24	2	0	72	1	2.47e-07	53.3
SNP_2259	Bb04	47.8	Pv07	31033853	31033764	83.333	30	5	0	90	1	5.23e-10	62.4
PAV_4775	Bb04	46.1	Pv07	31447126	31447215	90	30	3	0	1	90	1.31e-11	67.5
PAV_24181	Bb04	76.6	Pv07	32050629	32050543	68.966	29	9	0	87	1	1.21e-06	51
SNP_14437	Bb04	57.5	Pv07	33102211	33102122	100	30	0	0	90	1	1.53e-13	73.9
PAV_24752	Bb04	55.8	Pv07	33145684	33145598	93.103	29	2	0	89	3	3.81e-11	66.1
SNP_2266	Bb02	6.8	Pv07	33252549	33252611	100	21	0	0	63	1	2.47e-07	53.3
SNP_8568	Bb04	55.8	Pv07	33272061	33271984	65.385	26	9	0	12	89	2.28e-06	50.1
SNP_17975	Bb06	5.1	Pv07	33276034	33275945	96.667	30	1	0	1	90	2.1e-13	73.5
PAV_20406	Bb04	55.8	Pv07	33315097	33315035	95.238	21	1	0	3	65	6.4e-07	51.9
PAV_21129	Bb04	55.8	Pv07	33315097	33315035	95.238	21	1	0	3	65	6.4e-07	51.9
SNP_779	Bb04	53.8	Pv07	33576285	33576205	85.185	27	4	0	5	85	1.53e-09	60.6
PAV_20725	Bb02	8.2	Pv07	33695800	33695735	86.364	22	3	0	2	67	7.54e-06	48.5
PAV_4842	Bb02	6.8	Pv07	33695800	33695714	75.862	29	7	0	2	88	6.6e-08	55.4
SNP_425	Bb04	52.1	Pv07	34109584	34109495	80	30	6	0	1	90	2.28e-10	63.4
SNP_5957	Bb04	51.8	Pv07	34166955	34167038	82.143	28	5	0	6	89	1.11e-09	61.1
SNP_7686	Bb04	51.8	Pv07	34167294	34167214	88.889	27	3	0	82	2	2.89e-09	59.7
SNP_4304	Bb04	77.8	Pv07	34693296	34693385	90	30	3	0	1	90	1.41e-12	70.7
PAV_5209	Bb04	83.7	Pv07	34714096	34714013	100	28	0	0	1	84	1.53e-13	73.9
SNP_8437	Bb04	87.7	Pv07	34930885	34930974	70	30	9	0	1	90	6.4e-07	51.9
PAV_1062	Bb07	17.1	Pv07	34963101	34963184	89.286	28	3	0	2	85	3.13e-10	62.9
SNP_21136	Bb04	88	Pv07	34997578	34997498	85.185	27	4	0	82	2	2.1e-09	60.2
SNP_8311	Bb04	72.4	Pv07	35991719	35991669	76.471	17	4	0	40	90	2.34e-06	37.3
SNP_9558	Bb04	74.7	Pv07	36386333	36386247	86.207	29	4	0	89	3	1.8e-11	67
SNP_11781	Bb04	73.8	Pv07	36448067	36447978	93.333	30	2	0	1	90	2.47e-11	66.6
SNP_19071	Bb04	73.3	Pv07	36490016	36489927	86.667	30	4	0	1	90	1.21e-10	64.3
SNP_13514	Bb04	76.4	Pv07	36919304	36919393	96.667	30	1	0	1	90	4.65e-15	79
PAV_18550	Bb04	76.6	Pv07	36920664	36920747	75	28	7	0	5	88	3.97e-09	59.3
SNP_17864	Bb04	75.5	Pv07	37413098	37413012	82.759	29	5	0	2	88	3.97e-09	59.3
SNP_14019	Bb04	75.5	Pv07	37449982	37450059	84.615	26	4	0	2	79	1.66e-06	50.6
PAV_23276	Bb04	75.5	Pv07	37478519	37478430	90	30	3	0	1	90	4.65e-11	65.7
PAV_8031	Bb04	75.5	Pv07	37480483	37480397	96.552	29	1	0	89	3	1.94e-12	70.3
SNP_4852	Bb04	81.5	Pv07	38703382	38703468	93.103	29	2	0	88	2	8.07e-12	68.2
SNP_10199	Bb04	93.1	Pv07	39164441	39164355	72.414	29	8	0	88	2	6.92e-08	55.1
SNP_741	Bb03	98.9	Pv08	470938	470855	78.571	28	6	0	3	86	3.97e-08	55.9
SNP_8234	Bb05	87.6	Pv08	867419	867333	96.552	29	1	0	89	3	1.73e-12	70.4
PAV_24805	Bb05	33.8	Pv08	1069377	1069288	90	30	3	0	90	1	4.65e-11	65.7
SNP_22298	Bb05	33.8	Pv08	1140067	1140147	81.481	27	5	0	88	8	5.74e-08	55.4
SNP_5597	Bb05	34.6	Pv08	1314067	1313981	82.759	29	5	0	2	88	6.39e-11	65.2
SNP_23233	Bb05	35.2	Pv08	1373482	1373393	93.333	30	2	0	90	1	3.26e-12	69.5
PAV_23772	Bb05	43.75	Pv08	2248838	2248752	89.655	29	3	0	89	3	1.1e-11	67.7
SNP_10718	Bb05	43.5	Pv08	2794521	2794610	86.667	30	4	0	1	90	9.51e-12	68
PAV_23788	Bb05	44.9	Pv08	3369406	3369459	77.778	18	4	0	54	1	4.34e-06	40.9
SNP_13511	Bb05	47.7	Pv08	3649668	3649579	86.667	30	4	0	90	1	1.41e-12	70.7
SNP_14108	Bb05	47.1	Pv08	3696530	3696444	65.517	29	10	0	2	88	1.66e-06	50.6
SNP_16095	Bb05	51.1	Pv08	4264733	4264644	80	30	6	0	90	1	1.66e-10	63.8
SNP_2852	Bb05	56.8	Pv08	5394216	5394154	85.714	21	3	0	63	1	2.28e-06	50.1
SNP_7066	Bb05	56.8	Pv08	5566608	5566522	89.655	29	3	0	2	88	1.17e-10	64.3
PAV_24251	Bb05	56.8	Pv08	5613834	5613748	82.759	29	5	0	88	2	1.31e-11	67.5
SNP_2600	Bb05	62.5	Pv08	7568026	7568112	100	29	0	0	3	89	5.27e-14	75.5
PAV_7770	Bb05	62.8	Pv08	7583805	7583719	89.655	29	3	0	2	88	4.13e-10	62.5
PAV_1249	Bb05	62.8	Pv08	7583808	7583891	78.571	28	6	0	6	89	1.03e-08	57.9
PAV_7035	Bb05	65.3	Pv08	7878598	7878536	80.952	21	4	0	2	64	4.3e-06	49.2
SNP_20479	Bb05	65	Pv08	7905117	7905194	73.077	26	7	0	90	13	2.47e-07	53.3
SNP_8439	Bb05	65.3	Pv08	7940498	7940412	86.207	29	4	0	90	4	6.39e-11	65.2
PAV_18888	Bb10	34.4	Pv08	8018530	8018453	73.077	26	7	0	1	78	1.21e-06	51
SNP_20876	Bb05	69.8	Pv08	10772782	10772717	68.182	22	7	0	66	1	5.64e-06	35.9
PAV_7613	Bb05	86	Pv08	18666051	18666137	79.31	29	6	0	2	88	7.5e-09	58.3
SNP_14326	Bb05	86	Pv08	18732440	18732526	82.759	29	5	0	89	3	5.85e-12	68.7
SNP_1385	Bb05	86.2	Pv08	19130142	19130056	96.552	29	1	0	2	88	3.97e-13	72.5
SNP_19530	Bb05	86.2	Pv08	19140145	19140059	75.862	29	7	0	89	3	8.12e-06	48.3
PAV_10808	Bb03	36.8	Pv08	20590347	20590433	79.31	29	6	0	2	88	4.3e-10	62.5
PAV_7972	Bb05	77.5	Pv08	21031618	21031707	96.667	30	1	0	90	1	3.13e-14	76.2
SNP_2298	Bb06	88.2	Pv08	27085456	27085539	78.571	28	6	0	84	1	8.79e-07	51.5
PAV_5341	Bb10	61.9	Pv08	29766520	29766606	72.414	29	8	0	89	3	1.34e-07	54.2
SNP_18663	Bb01	94.4	Pv08	36207052	36206969	78.571	28	6	0	7	90	9.51e-08	54.7
SNP_1151	Bb04	72.4	Pv08	43009972	43009883	93.333	30	2	0	90	1	1.66e-11	67.3
SNP_12225	Bb02	77.8	Pv08	48871489	48871403	79.31	29	6	0	88	2	5.46e-09	58.8
PAV_7000	Bb07	71.8	Pv08	50435464	50435538	80	25	5	0	77	3	1.66e-06	50.6
SNP_7423	Bb07	71.8	Pv08	50739474	50739560	72.414	29	8	0	88	2	1.31e-07	54.2
SNP_2210	Bb07	72.6	Pv08	51968934	51968848	86.207	29	4	0	3	89	1.41e-12	70.7
SNP_9463	Bb07	85.6	Pv08	54077092	54077012	85.185	27	4	0	81	1	4.66e-07	52.4
SNP_324	Bb07	85.3	Pv08	54627370	54627284	93.103	29	2	0	90	4	1.94e-12	70.3
SNP_10695	Bb07	83.7	Pv08	55951787	55951701	96.552	29	1	0	3	89	1.11e-13	74.4
SNP_13457	Bb07	82.5	Pv08	56406131	56406190	100	20	0	0	61	2	6.4e-07	51.9
SNP_6657	Bb04	42.7	Pv08	57385206	57385295	90	30	3	0	1	90	5.45e-13	72.1
SNP_1145	Bb07	81.4	Pv08	57404836	57404747	86.667	30	4	0	1	90	1.94e-12	70.3
SNP_12464	Bb07	79.1	Pv08	58278011	58277931	77.778	27	6	0	2	82	8.12e-06	48.3
PAV_14843	Bb07	77.75	Pv08	59806340	59806417	76.923	26	6	0	4	81	9.51e-08	54.7
PAV_18813	Bb07	73.2	Pv08	60719968	60720051	71.429	28	8	0	85	2	3.39e-07	52.8
SNP_22648	Bb07	73.7	Pv08	60832974	60832888	68.966	29	9	0	4	90	2.1e-09	60.2
SNP_7443	Bb07	85.75	Pv08	62218223	62218309	96.552	29	1	0	88	2	3.67e-12	69.3
SNP_16485	Bb07	85.75	Pv08	62766364	62766275	93.333	30	2	0	1	90	8.11e-14	74.8
SNP_18283	Bb07	85.75	Pv08	62920464	62920378	82.759	29	5	0	89	3	3.52e-10	62.9
SNP_10650	Bb05	0.3	Pv09	270610	270521	93.333	30	2	0	90	1	1.31e-11	67.5
SNP_5356	Bb05	0.8	Pv09	1131027	1130968	85	20	3	0	61	2	3.13e-06	49.6
SNP_19578	Bb05	0.6	Pv09	1454825	1454739	89.655	29	3	0	2	88	6.39e-11	65.2
SNP_8310	Bb05	2	Pv09	3623042	3623125	71.429	28	8	0	4	87	1.66e-06	50.6
SNP_11338	Bb05	15	Pv09	7405549	7405463	72.414	29	8	0	2	88	2.67e-08	56.5
SNP_21963	Bb05	25.4	Pv09	10197153	10197236	71.429	28	8	0	2	85	8.72e-07	51.5
SNP_17080	Bb05	23.5	Pv09	10359701	10359790	100	30	0	0	90	1	1.95e-11	66.9
SNP_5807	Bb05	23.5	Pv09	10366362	10366448	68.966	29	9	0	4	90	3.39e-07	52.8
SNP_2628	Bb09	80	Pv09	10978068	10978151	92.857	28	2	0	85	2	4.3e-10	62.5
SNP_6453	Bb09	68.8	Pv09	12185579	12185668	86.667	30	4	0	1	90	5.04e-12	68.9
SNP_22549	Bb05	4.5	Pv09	12199670	12199756	68.966	29	9	0	88	2	6.4e-07	51.9
SNP_20535	Bb05	5.4	Pv09	12846193	12846107	86.207	29	4	0	2	88	1.41e-12	70.7
SNP_73	Bb05	6.5	Pv09	13165173	13165087	96.552	29	1	0	3	89	7.92e-13	71.6
PAV_22530	Bb05	6.5	Pv09	13177880	13177812	100	23	0	0	2	70	1.94e-08	57
PAV_23993	Bb05	6.8	Pv09	13177880	13177800	92.593	27	2	0	2	82	7.5e-09	58.3
SNP_22647	Bb05	6.8	Pv09	13292840	13292926	96.552	29	1	0	3	89	1.18e-11	67.7
SNP_9849	Bb05	7.6	Pv09	13957491	13957580	93.333	30	2	0	1	90	6.39e-11	65.2
SNP_4477	Bb05	7.6	Pv09	14031862	14031951	73.333	30	8	0	1	90	2.67e-08	56.5
PAV_2942	Bb08	75.2	Pv09	14666282	14666368	93.103	29	2	0	3	89	8.11e-12	68.2
SNP_15385	Bb05	9	Pv09	15509300	15509220	81.481	27	5	0	87	7	2.56e-08	56.6
SNP_3054	Bb05	9	Pv09	15560577	15560527	70.588	17	5	0	52	2	7.83e-06	33.6
SNP_3297	Bb05	9	Pv09	15617169	15617101	95.652	23	1	0	3	71	4.66e-07	52.4
SNP_9458	Bb05	9	Pv09	15617382	15617302	100	27	0	0	83	3	5.51e-12	68.8
SNP_19698	Bb05	11.3	Pv09	17364176	17364090	100	29	0	0	3	89	2.89e-13	73
SNP_901	Bb05	19.2	Pv09	19070063	19070149	79.31	29	6	0	89	3	7.5e-09	58.3
SNP_22821	Bb05	23.2	Pv09	20575065	20575124	100	20	0	0	60	1	1.66e-06	50.6
SNP_11455	Bb03	97.5	Pv09	20813994	20814053	90	20	2	0	61	2	2.28e-06	50.1
SNP_18371	Bb03	94.1	Pv09	22594506	22594426	85.185	27	4	0	9	89	1.03e-08	57.9
PAV_21732	Bb07	48.5	Pv09	25626291	25626223	100	23	0	0	3	71	2.29e-08	56.7
PAV_600	Bb02	68.1	Pv09	26395473	26395384	76.667	30	7	0	90	1	1.41e-08	57.4
SNP_5894	Bb05	71.5	Pv09	26503037	26502951	96.552	29	1	0	89	3	1.66e-10	63.8
PAV_18580	Bb05	71.8	Pv09	26643001	26643090	86.667	30	4	0	1	90	1.53e-09	60.6
PAV_21469	Bb05	71.8	Pv09	26643019	26643090	91.667	24	2	0	18	89	6.4e-07	51.9
SNP_19947	Bb05	73.8	Pv09	27050156	27050242	96.552	29	1	0	88	2	2.1e-13	73.5
SNP_2325	Bb05	73.8	Pv09	27057685	27057762	80.769	26	5	0	1	78	3.13e-10	62.9
SNP_15810	Bb05	85.7	Pv09	28630788	28630708	66.667	27	9	0	85	5	6.92e-08	55.1
SNP_13071	Bb05	77.5	Pv09	28675640	28675554	86.207	29	4	0	1	87	6.39e-11	65.2
PAV_18216	Bb05	75.8	Pv09	28738268	28738203	95.455	22	1	0	1	66	2.67e-08	56.5
SNP_1774	Bb05	76.9	Pv09	28795918	28796001	82.143	28	5	0	85	2	5.91e-10	62
PAV_11516	Bb01	98.6	Pv09	29741123	29741034	80	30	6	0	1	90	1.94e-08	57
PAV_3671	Bb01	98.1	Pv09	29741123	29741052	83.333	24	4	0	1	72	3.13e-06	49.6
PAV_22372	Bb04	27.1	Pv09	31293588	31293505	60.714	28	11	0	87	4	8.79e-07	51.5
PAV_5944	Bb07	51.3	Pv09	31672573	31672659	75.862	29	7	0	3	89	7.99e-07	51.6
PAV_3464	Bb09	51	Pv09	32482694	32482744	88.235	17	2	0	53	3	2.08e-07	41.4
PAV_2782	Bb09	51	Pv09	32482744	32482658	100	29	0	0	3	89	9.51e-12	68
SNP_20886	Bb07	83.9	Pv09	32490937	32490851	82.759	29	5	0	3	89	3.33e-09	59.5
PAV_12272	Bb09	45.8	Pv09	33615252	33615163	80	30	6	0	90	1	1e-07	54.9
PAV_19863	Bb09	35.5	Pv09	34846048	34845974	88	25	3	0	77	3	3.02e-07	53
SNP_1995	Bb09	37.1	Pv09	35275237	35275181	89.474	19	2	0	33	89	1.99e-09	43.8
SNP_20989	Bb09	30.8	Pv09	35838856	35838945	93.333	30	2	0	1	90	1.11e-13	74.4
PAV_11530	Bb09	23.75	Pv09	36746599	36746570	100	10	0	0	90	61	5.79e-06	34.5
SNP_16846	Bb09	24.4	Pv09	36865512	36865426	100	29	0	0	89	3	4.65e-15	79
SNP_19417	Bb09	23.9	Pv09	36978489	36978578	100	30	0	0	1	90	3.97e-13	72.5
SNP_8270	Bb02	4.5	Pv09	37370434	37370348	96.552	29	1	0	89	3	5.04e-12	68.9
SNP_1735	Bb10	53.7	Pv10	403592	403678	96.552	29	1	0	88	2	7.95e-13	71.5
SNP_11955	Bb10	53.7	Pv10	414314	414400	82.759	29	5	0	3	89	8.11e-10	61.6
SNP_7003	Bb10	52.6	Pv10	557313	557224	90	30	3	0	1	90	7.99e-11	64.9
SNP_5813	Bb10	45.4	Pv10	3480274	3480360	86.207	29	4	0	3	89	2.28e-10	63.4
PAV_23705	Bb04	81.2	Pv10	4082926	4083006	85.185	27	4	0	9	89	5.04e-08	55.6
SNP_13184	Bb10	43.2	Pv10	4468451	4468534	75	28	7	0	2	85	5.84e-06	48.9
PAV_1301	Bb10	43.2	Pv10	4684121	4684035	79.31	29	6	0	88	2	9.51e-08	54.7
PAV_2277	Bb10	40	Pv10	6111116	6111205	73.333	30	8	0	1	90	3.67e-08	56.1
SNP_8333	Bb10	38.9	Pv10	6684137	6684223	72.414	29	8	0	2	88	6.91e-07	51.8
PAV_6372	Bb10	38.4	Pv10	6808548	6808634	96.552	29	1	0	3	89	2.67e-12	69.8
SNP_12459	Bb10	38.1	Pv10	6970904	6970818	68.966	29	9	0	88	2	6.4e-07	51.9
SNP_1350	Bb10	38.1	Pv10	6991460	6991549	86.667	30	4	0	90	1	3.39e-11	66.1
PAV_21108	Bb10	38.4	Pv10	7042836	7042919	92.857	28	2	0	88	5	5.45e-13	72.1
PAV_11076	Bb10	36.9	Pv10	7594522	7594593	83.333	24	4	0	9	80	2.47e-07	53.3
PAV_13105	Bb10	36.9	Pv10	7759966	7760055	90	30	3	0	90	1	1.31e-11	67.5
PAV_19441	Bb10	56.2	Pv10	12322735	12322646	73.333	30	8	0	90	1	5.04e-08	55.6
PAV_389	Bb10	55.1	Pv10	16502468	16502388	70.37	27	8	0	82	2	1.41e-08	57.4
SNP_5850	Bb10	55.1	Pv10	16659346	16659429	85.714	28	4	0	85	2	8.79e-11	64.8
PAV_17395	Bb03	36.8	Pv10	17905433	17905344	70	30	9	0	1	90	3.97e-09	59.3
SNP_18565	Bb10	60.5	Pv10	24029549	24029460	90	30	3	0	90	1	1.21e-10	64.3
SNP_13503	Bb10	57.1	Pv10	32132613	32132539	76	25	6	0	1	75	4.3e-06	49.2
SNP_20191	Bb10	63.3	Pv10	36046634	36046560	76	25	6	0	13	87	5.91e-06	48.7
PAV_14285	Bb10	64.1	Pv10	36447642	36447553	93.333	30	2	0	1	90	9.51e-12	68
SNP_1764	Bb10	64.7	Pv10	36496819	36496733	86.207	29	4	0	89	3	4.84e-10	62.5
SNP_2931	Bb09	0.6	Pv10	37170452	37170366	86.207	29	4	0	4	90	3.39e-11	66.1
PAV_9176	Bb10	61.9	Pv10	37473613	37473530	67.857	28	9	0	4	87	3.13e-06	49.6
SNP_6801	Bb10	65.5	Pv10	38111642	38111562	96.296	27	1	0	2	82	3.13e-10	62.9
SNP_3165	Bb10	66.9	Pv10	38711449	38711538	73.333	30	8	0	1	90	4.66e-07	52.4
SNP_3470	Bb10	6.8	Pv10	39888687	39888601	75.862	29	7	0	2	88	4.99e-08	55.6
SNP_21535	Bb01	105.7	Pv10	41082936	41082847	63.333	30	11	0	90	1	2e-07	53.6
SNP_17019	Bb01	106.3	Pv10	41345829	41345749	88.889	27	3	0	81	1	4.3e-10	62.5
PAV_13447	Bb01	106.3	Pv10	41861274	41861363	73.333	30	8	0	90	1	8.29e-07	51.6
PAV_14617	Bb01	113.55	Pv10	43723994	43723908	82.759	29	5	0	89	3	1.53e-09	60.6
SNP_3728	Bb10	0.6	Pv11	357474	357560	100	29	0	0	3	89	1.66e-14	77.1
SNP_15881	Bb10	0.3	Pv11	483380	483466	82.759	29	5	0	88	2	3.97e-09	59.3
SNP_20723	Bb10	0.3	Pv11	498232	498312	81.481	27	5	0	89	9	6.92e-08	55.1
SNP_2038	Bb10	0	Pv11	781867	781781	82.759	29	5	0	88	2	7.19e-11	65.2
SNP_6848	Bb10	1.7	Pv11	1285536	1285622	93.103	29	2	0	2	88	6.5e-11	65.2
SNP_18045	Bb10	2	Pv11	1629310	1629384	96	25	1	0	2	76	1.41e-08	57.4
SNP_23143	Bb10	28.3	Pv11	1860354	1860437	82.143	28	5	0	2	85	8.79e-07	51.5
SNP_3614	Bb10	2.5	Pv11	2908618	2908538	88.889	27	3	0	85	5	2.89e-09	59.7
PAV_2358	Bb10	3.4	Pv11	3265569	3265483	72.414	29	8	0	3	89	1.41e-08	57.4
PAV_15571	Bb10	5.4	Pv11	3483001	3483090	93.333	30	2	0	1	90	2.47e-11	66.6
SNP_1811	Bb05	0.3	Pv11	3962419	3962481	95.238	21	1	0	63	1	2.28e-06	50.1
SNP_13187	Bb10	4.2	Pv11	4047014	4047097	92.857	28	2	0	5	88	1.8e-11	67
PAV_16042	Bb10	5.4	Pv11	4475586	4475672	93.103	29	2	0	88	2	1.31e-11	67.5
SNP_8737	Bb10	4.5	Pv11	4477150	4477064	96.552	29	1	0	2	88	1.8e-11	67
SNP_7925	Bb10	4.5	Pv11	4499496	4499410	79.31	29	6	0	4	90	1.31e-07	54.2
SNP_1428	Bb10	4.5	Pv11	4732391	4732477	93.103	29	2	0	88	2	3e-11	66.5
SNP_740	Bb05	55.9	Pv11	5014909	5014995	65.517	29	10	0	2	88	6.33e-07	51.9
PAV_13687	Bb03	32.3	Pv11	5337345	5337259	82.759	29	5	0	88	2	8.43e-09	58.3
SNP_19998	Bb10	26.3	Pv11	6492337	6492251	82.759	29	5	0	3	89	3.13e-10	62.9
SNP_13226	Bb10	24.9	Pv11	7253989	7253903	79.31	29	6	0	4	90	1.53e-13	73.9
SNP_6774	Bb10	24.9	Pv11	7254207	7254118	80	30	6	0	90	1	5.91e-10	62
PAV_45558	Bb10	23.9	Pv11	7929342	7929422	81.481	27	5	0	3	83	2.89e-09	59.7
SNP_171	Bb10	22.9	Pv11	8186347	8186270	92.308	26	2	0	78	1	4.3e-10	62.5
SNP_6707	Bb10	16.7	Pv11	11611937	11611848	90	30	3	0	1	90	4.65e-11	65.7
SNP_16172	Bb10	16.7	Pv11	11614362	11614282	92.593	27	2	0	1	81	2.1e-09	60.2
PAV_3559	Bb03	74	Pv11	12149096	12149013	75	28	7	0	86	3	2.67e-08	56.5
SNP_3279	Bb01	105.7	Pv11	17259217	17259131	65.517	29	10	0	90	4	8.12e-06	48.3
SNP_2473	Bb01	104	Pv11	17366453	17366539	89.655	29	3	0	3	89	2.58e-13	73.2
PAV_4278	Bb01	105.7	Pv11	19117756	19117830	84	25	4	0	75	1	1.8e-07	53.8
SNP_19895	Bb01	105.7	Pv11	19117900	19117962	100	21	0	0	5	67	6.92e-08	55.1
SNP_21037	Bb01	103.4	Pv11	28719244	28719155	83.333	30	5	0	90	1	4.45e-11	65.9
SNP_13193	Bb01	103.4	Pv11	30077673	30077759	79.31	29	6	0	89	3	1.31e-11	67.5
SNP_5868	Bb01	102	Pv11	35569881	35569970	73.333	30	8	0	1	90	2.47e-07	53.3
PAV_4433	Bb01	103.4	Pv11	35824251	35824334	78.571	28	6	0	5	88	4.21e-08	55.9
SNP_13357	Bb04	50.4	Pv11	43291491	43291577	79.31	29	6	0	4	90	9.62e-09	58
SNP_19005	Bb01	99.8	Pv11	45230815	45230901	86.207	29	4	0	3	89	2.89e-08	56.4
SNP_21002	Bb08	79.4	Pv11	49358246	49358160	86.207	29	4	0	1	87	7.5e-09	58.3
SNP_16688	Bb01	16.2	Pv11	50008466	50008555	96.667	30	1	0	90	1	1.41e-12	70.7
SNP_13256	Bb09	64.8	Pv11	50254933	50255013	81.481	27	5	0	1	81	6.52e-06	48.9
PAV_13493	Bb09	64.6	Pv11	50559392	50559306	75.862	29	7	0	89	3	1.53e-09	60.6
PAV_10116	Bb08	64.4	Pv11	51669466	51669552	96.552	29	1	0	2	88	6.92e-12	68.4
PAV_6257	Bb05	86.2	Pv11	53104841	53104924	89.286	28	3	0	85	2	2.67e-12	69.8
SNP_433	Bb09	72.5	Pv11	53569485	53569574	83.333	30	5	0	1	90	8.11e-10	61.6
