# Supplementary material for: The First Genetic Map for a Psoraleoid Legume (Bituminaria bituminosa) Reveals Highly Conserved Synteny with Phaseoloid Legumes
Source: Plants (Basel). 2020 Jul 31;9(8):973. doi: 10.3390/plants9080973 (PMC7463921; doi:10.3390/plants9080973)
Supplement: Supplementary file 1 [file plants-09-00973-s001.zip › Supplementary Table S7.xlsx]

## Sheet: TableS7
Table S7: Alignment of the tedera genetic map (linkage groups Bb01-Bb10) with the genome of cowpea (chromosomes Vu01-Vu11)
marker	Bb LG	cM	ref	refStart	refEnd	% identity	Alignment length	mis-matches	gap openings	start of alignment in query	end of alignment in query	evalue	bitscore
SNP_12630	Bb03	25.5	Vu01	661187	661098	80	30	6	0	1	90	6.9e-13	71.6
SNP_9212	Bb03	25.5	Vu01	684869	684958	96.667	30	1	0	90	1	4.64e-12	68.9
SNP_12286	Bb03	25.5	Vu01	777757	777671	75.862	29	7	0	89	3	9.71e-08	54.5
SNP_7333	Bb01	99.8	Vu01	1216271	1216357	96.552	29	1	0	4	90	4.64e-12	68.9
SNP_6992	Bb03	30.3	Vu01	1585404	1585318	86.207	29	4	0	88	2	1.25e-09	60.8
SNP_7243	Bb05	86.8	Vu01	1762926	1762840	82.759	29	5	0	89	3	3.7e-08	55.9
PAV_10412	Bb03	39.5	Vu01	3011886	3011972	89.655	29	3	0	2	88	4.41e-10	62.3
SNP_21759	Bb03	34.3	Vu01	3673934	3674020	86.207	29	4	0	3	89	1.53e-10	63.8
SNP_13064	Bb03	34.3	Vu01	3715595	3715509	100	29	0	0	2	88	4.29e-11	65.7
SNP_18493	Bb03	40.8	Vu01	7200465	7200551	100	29	0	0	89	3	7.47e-14	74.8
SNP_1926	Bb02	55.3	Vu01	24902439	24902353	82.759	29	5	0	2	88	3.21e-09	59.5
PAV_21685	Bb02	54.9	Vu01	25061979	25061902	88.462	26	3	0	1	78	4.64e-08	55.6
PAV_5264	Bb02	55.3	Vu01	25152949	25153038	86.667	30	4	0	1	90	2.66e-09	59.7
SNP_18057	Bb02	54.5	Vu01	25222670	25222756	82.759	29	5	0	3	89	1.41e-09	60.6
SNP_18585	Bb02	54.2	Vu01	25372996	25373085	90	30	3	0	90	1	6.79e-10	61.7
SNP_16075	Bb07	83.9	Vu01	25373080	25373163	75	28	7	0	2	85	3.12e-07	52.8
SNP_17224	Bb02	52.5	Vu01	26047604	26047521	82.143	28	5	0	84	1	1.03e-08	57.9
PAV_15407	Bb07	21.4	Vu01	26466294	26466220	80	25	5	0	75	1	7.48e-06	48.3
PAV_6223	Bb07	23.1	Vu01	26466300	26466220	74.074	27	7	0	81	1	2.88e-06	49.6
SNP_19428	Bb02	48	Vu01	27458077	27458003	76	25	6	0	80	6	1.11e-06	51
SNP_11891	Bb02	42.3	Vu01	28372223	28372140	89.286	28	3	0	88	5	5.02e-13	72.1
PAV_8029	Bb02	40.3	Vu01	29147792	29147706	82.759	29	5	0	89	3	5.03e-09	58.8
SNP_7966	Bb02	31.8	Vu01	30730748	30730828	81.481	27	5	0	82	2	4.64e-08	55.6
SNP_7601	Bb02	30.9	Vu01	30942379	30942468	73.333	30	8	0	1	90	4.3e-08	55.7
PAV_14446	Bb09	55.9	Vu01	30974684	30974758	84	25	4	0	79	5	5.44e-10	62
PAV_19625	Bb09	63.1	Vu01	30974761	30974690	87.5	24	3	0	2	73	1.79e-08	57
SNP_8471	Bb02	30.9	Vu01	31193251	31193162	90	30	3	0	1	90	1.11e-14	77.6
SNP_16203	Bb04	68.2	Vu01	31642330	31642241	80	30	6	0	1	90	1.53e-10	63.8
SNP_18993	Bb04	65.3	Vu01	31927016	31927102	89.655	29	3	0	4	90	8.19e-10	61.4
SNP_13477	Bb02	22.9	Vu01	32461561	32461605	66.667	15	5	0	2	46	9.68e-06	33.6
SNP_1405	Bb02	21.2	Vu01	32838493	32838579	79.31	29	6	0	3	89	3.15e-09	59.5
SNP_3120	Bb02	21.2	Vu01	32940341	32940258	89.286	28	3	0	2	85	8.09e-11	64.8
SNP_7430	Bb02	20	Vu01	33240449	33240535	86.207	29	4	0	89	3	2.27e-11	66.6
PAV_13638	Bb02	17.5	Vu01	33827450	33827364	96.552	29	1	0	3	89	3.66e-13	72.5
SNP_20134	Bb02	18.4	Vu01	33853462	33853548	93.103	29	2	0	3	89	1.79e-12	70.3
SNP_18118	Bb02	18.1	Vu01	33916635	33916573	80.952	21	4	0	1	63	7.48e-06	48.3
PAV_20607	Bb02	14.4	Vu01	34424197	34424111	89.655	29	3	0	89	3	8.09e-11	64.8
SNP_1783	Bb02	14.7	Vu01	34908932	34908849	82.143	28	5	0	90	7	1.92e-08	56.9
SNP_10831	Bb02	14.4	Vu01	35118249	35118335	79.31	29	6	0	3	89	2.87e-08	56.3
PAV_8442	Bb02	11.3	Vu01	35318455	35318541	89.655	29	3	0	3	89	1.66e-10	63.7
SNP_9490	Bb02	13.3	Vu01	35597122	35597069	83.333	18	3	0	89	36	3.02e-06	36.3
SNP_3156	Bb02	9.6	Vu01	36678484	36678570	96.552	29	1	0	88	2	2.46e-12	69.8
PAV_4842	Bb02	6.8	Vu01	37371507	37371593	82.759	29	5	0	2	88	9.92e-09	58
SNP_2266	Bb02	6.8	Vu01	37755779	37755696	85.714	28	4	0	84	1	2.46e-08	56.5
SNP_2294	Bb02	94.6	Vu01	37821099	37821185	89.655	29	3	0	2	88	9.23e-10	61.2
SNP_7871	Bb02	5.1	Vu01	38310390	38310476	72.414	29	8	0	90	4	5.03e-09	58.8
SNP_837	Bb01	5.1	Vu01	39399557	39399471	96.552	29	1	0	2	88	1.41e-13	73.9
PAV_23521	Bb08	15.8	Vu01	40811870	40811956	75.862	29	7	0	3	89	1.94e-09	60.2
SNP_1363	Bb01	0.6	Vu01	40872007	40871936	83.333	24	4	0	72	1	5.89e-07	51.9
PAV_13595	Bb01	0.6	Vu01	40882633	40882550	89.286	28	3	0	88	5	2.1e-10	63.4
PAV_12067	Bb01	0.6	Vu01	40889450	40889364	82.759	29	5	0	2	88	3.66e-09	59.3
SNP_20939	Bb01	0	Vu01	41135921	41136007	82.759	29	5	0	89	3	7.48e-10	61.6
PAV_16449	Bb07	0	Vu02	2165757	2165689	73.913	23	6	0	6	74	7.48e-06	48.3
PAV_15272	Bb07	0	Vu02	2165763	2165689	72	25	7	0	3	77	2.88e-06	49.6
SNP_8469	Bb01	72.7	Vu02	2574345	2574259	68.966	29	9	0	2	88	3.96e-06	49.2
PAV_13630	Bb07	0	Vu02	3573205	3573273	95.652	23	1	0	70	2	3.96e-10	62.5
SNP_20793	Bb07	19.4	Vu02	5302826	5302755	87.5	24	3	0	5	76	1.65e-07	53.8
SNP_3792	Bb07	17.7	Vu02	6176965	6177051	75.862	29	7	0	88	2	4.46e-10	62.5
SNP_2287	Bb07	17.4	Vu02	6494830	6494744	93.103	29	2	0	2	88	4.29e-11	65.7
SNP_11539	Bb07	15.4	Vu02	7544380	7544318	85.714	21	3	0	2	64	2.1e-06	50.1
SNP_1710	Bb07	6.8	Vu02	9293978	9294067	86.667	30	4	0	90	1	5.47e-10	62.2
SNP_16391	Bb07	6.5	Vu02	9293983	9294066	75	28	7	0	85	2	1.3e-08	57.4
SNP_6352	Bb07	9.4	Vu02	16524628	16524714	86.207	29	4	0	3	89	2.27e-11	66.6
SNP_8953	Bb07	22.8	Vu02	20527225	20527308	82.143	28	5	0	1	84	9.49e-09	57.9
PAV_4476	Bb07	23.9	Vu02	20684498	20684409	96.667	30	1	0	1	90	2.01e-12	70.3
SNP_23129	Bb07	29	Vu02	20859594	20859508	82.759	29	5	0	1	87	5.9e-12	68.5
SNP_7335	Bb07	29	Vu02	21746179	21746268	96.667	30	1	0	1	90	5.89e-15	78.5
SNP_9043	Bb07	33.6	Vu02	22734851	22734765	89.655	29	3	0	4	90	1.3e-12	70.7
SNP_20198	Bb01	55.5	Vu02	22762572	22762486	93.103	29	2	0	2	88	5.89e-11	65.2
SNP_20248	Bb07	42.2	Vu02	23984871	23984957	86.207	29	4	0	2	88	2.66e-09	59.7
PAV_24870	Bb07	45.7	Vu02	24806308	24806367	90	20	2	0	61	2	8.09e-07	51.5
SNP_21195	Bb07	45.7	Vu02	24929444	24929533	93.333	30	2	0	90	1	1.2e-11	67.5
PAV_24988	Bb07	45.7	Vu02	24930702	24930613	76.667	30	7	0	1	90	3.38e-08	56.1
SNP_7666	Bb02	56.7	Vu02	25032410	25032499	100	30	0	0	90	1	1.26e-12	70.8
PAV_22739	Bb02	57.9	Vu02	25032585	25032496	83.333	30	5	0	90	1	1.3e-08	57.4
PAV_21732	Bb07	48.5	Vu02	25171869	25171801	100	23	0	0	3	71	2.11e-08	56.7
SNP_9155	Bb07	48.8	Vu02	25319935	25319846	86.667	30	4	0	1	90	1.65e-11	67
PAV_5944	Bb07	51.3	Vu02	25786598	25786684	75.862	29	7	0	88	2	5.89e-07	51.9
SNP_16549	Bb07	51.3	Vu02	25909329	25909261	91.304	23	2	0	1	69	3.09e-08	56.2
SNP_15888	Bb07	51.3	Vu02	25909415	25909326	96.667	30	1	0	90	1	2.46e-12	69.8
PAV_25152	Bb07	51.3	Vu02	25941442	25941528	82.759	29	5	0	89	3	2.1e-10	63.4
PAV_21310	Bb07	53	Vu02	26043894	26043980	82.759	29	5	0	3	89	6e-10	61.9
SNP_22343	Bb07	53	Vu02	26091983	26092066	85.714	28	4	0	5	88	1.13e-10	64.3
SNP_21505	Bb07	63	Vu02	28612070	28611981	73.333	30	8	0	1	90	6.91e-09	58.3
SNP_87	Bb07	65.8	Vu02	29058305	29058394	90	30	3	0	90	1	8.09e-11	64.8
SNP_16284	Bb07	69.8	Vu02	29391246	29391178	91.304	23	2	0	70	2	1.11e-06	51
SNP_20196	Bb07	70.1	Vu02	29610628	29610693	86.364	22	3	0	68	3	7.48e-06	48.3
SNP_7255	Bb02	80.6	Vu02	30646746	30646832	89.655	29	3	0	1	87	1.68e-13	73.7
SNP_15942	Bb02	97.7	Vu02	30726053	30726139	86.207	29	4	0	90	4	3.45e-10	62.7
SNP_14974	Bb02	97.7	Vu02	30732962	30733051	93.333	30	2	0	90	1	4.3e-13	72.3
PAV_3384	Bb02	101.1	Vu02	31749457	31749374	82.143	28	5	0	84	1	8.09e-11	64.8
SNP_16349	Bb02	101.9	Vu02	31842664	31842593	95.833	24	1	0	73	2	2.66e-09	59.7
SNP_19128	Bb02	109	Vu02	33089919	33089836	96.429	28	1	0	88	5	1.2e-11	67.5
SNP_10017	Bb02	109	Vu02	33175854	33175940	79.31	29	6	0	88	2	1.41e-09	60.6
PAV_23437	Bb08	2	Vu03	181235	181306	95.833	24	1	0	2	73	1.05e-08	57.7
SNP_14820	Bb08	2	Vu03	266934	267023	90	30	3	0	90	1	5.48e-12	68.6
PAV_8899	Bb08	0	Vu03	356426	356512	100	29	0	0	2	88	1.03e-13	74.4
SNP_11336	Bb08	1.7	Vu03	586078	585989	100	30	0	0	90	1	9.48e-13	71.2
SNP_6283	Bb08	1.7	Vu03	644580	644494	100	29	0	0	89	3	1.53e-14	77.1
SNP_19237	Bb08	2.6	Vu03	823662	823573	80	30	6	0	1	90	3.66e-09	59.3
SNP_14672	Bb08	0	Vu03	823869	823937	78.261	23	5	0	5	73	7.48e-06	48.3
SNP_10468	Bb08	4.8	Vu03	1216091	1216180	96.667	30	1	0	90	1	1.65e-15	80.3
SNP_18835	Bb08	3.4	Vu03	1461760	1461674	86.207	29	4	0	2	88	4.69e-10	62.2
SNP_14892	Bb08	4.8	Vu03	1640305	1640391	79.31	29	6	0	89	3	1.53e-06	50.6
SNP_14697	Bb08	4.8	Vu03	1642916	1643002	72.414	29	8	0	4	90	1.79e-08	57
SNP_2555	Bb08	3.7	Vu03	1816561	1816647	79.31	29	6	0	3	89	6.38e-08	55.1
SNP_1559	Bb08	5.7	Vu03	2593553	2593642	83.333	30	5	0	1	90	2.88e-10	62.9
SNP_12991	Bb08	5.7	Vu03	2594597	2594686	100	30	0	0	90	1	3.79e-14	75.8
SNP_16000	Bb08	5.7	Vu03	2594684	2594767	100	28	0	0	2	85	1.53e-09	60.5
SNP_9924	Bb08	6.2	Vu03	3004142	3004231	90	30	3	0	90	1	2.66e-13	73
PAV_23937	Bb08	7.1	Vu03	3689453	3689373	77.778	27	6	0	83	3	6.38e-08	55.1
SNP_8309	Bb08	7.1	Vu03	3813714	3813625	83.333	30	5	0	90	1	6.91e-09	58.3
SNP_17107	Bb08	8.5	Vu03	4212303	4212389	68.966	29	9	0	88	2	2.1e-06	50.1
SNP_20342	Bb08	8.8	Vu03	4468255	4468317	80.952	21	4	0	1	63	2.54e-07	45.5
SNP_11289	Bb08	8.8	Vu03	4501177	4501266	86.667	30	4	0	90	1	2.16e-10	63.3
PAV_12319	Bb08	9.9	Vu03	4725295	4725209	82.759	29	5	0	3	89	5.03e-09	58.8
SNP_7862	Bb08	9.9	Vu03	4887465	4887400	86.364	22	3	0	3	68	5.89e-07	51.9
SNP_11296	Bb08	13.6	Vu03	6066876	6066802	92	25	2	0	3	77	5.44e-10	62
SNP_14017	Bb08	16.1	Vu03	6205353	6205433	81.481	27	5	0	90	10	4.64e-08	55.6
SNP_6909	Bb08	16.1	Vu03	6275821	6275898	73.077	26	7	0	79	2	1.2e-07	54.2
SNP_18452	Bb08	15	Vu03	6278553	6278470	100	28	0	0	85	2	6.38e-12	68.4
SNP_7486	Bb08	17.8	Vu03	6983286	6983200	89.655	29	3	0	2	88	1.48e-09	60.6
SNP_20455	Bb08	19.2	Vu03	7290113	7290199	93.103	29	2	0	3	89	8.09e-11	64.8
SNP_22863	Bb08	19.8	Vu03	7978710	7978793	82.143	28	5	0	3	86	1.65e-07	53.8
SNP_134	Bb08	20.9	Vu03	8237976	8238065	90	30	3	0	90	1	6.66e-11	65.2
SNP_17665	Bb08	20.9	Vu03	8246942	8246859	96.429	28	1	0	2	85	5.89e-11	65.2
PAV_12989	Bb08	20.75	Vu03	8586637	8586551	79.31	29	6	0	89	3	7.48e-06	48.3
SNP_20879	Bb08	22.3	Vu03	8748044	8747955	83.333	30	5	0	90	1	2.1e-10	63.4
SNP_5872	Bb08	49.9	Vu03	8890756	8890667	73.333	30	8	0	90	1	2.46e-08	56.5
SNP_22489	Bb08	47.9	Vu03	9788734	9788820	86.207	29	4	0	2	88	1.11e-10	64.3
SNP_18998	Bb08	47.9	Vu03	9803925	9804011	93.103	29	2	0	2	88	1.56e-09	60.5
SNP_2949	Bb08	46.7	Vu03	10280314	10280400	72.414	29	8	0	3	89	3.12e-07	52.8
SNP_15627	Bb08	45.6	Vu03	10673986	10673897	73.333	30	8	0	1	90	1.79e-08	57
SNP_5112	Bb08	43.1	Vu03	12361792	12361706	86.207	29	4	0	87	1	2.27e-11	66.6
SNP_21816	Bb08	43.1	Vu03	12362791	12362702	96.667	30	1	0	1	90	1.65e-11	67
SNP_22230	Bb08	43.1	Vu03	12363194	12363105	86.667	30	4	0	1	90	5.02e-13	72.1
SNP_5604	Bb08	38.2	Vu03	13308257	13308343	75.862	29	7	0	2	88	6.38e-08	55.1
SNP_17550	Bb08	37.4	Vu03	13440244	13440321	65.385	26	9	0	79	2	2.1e-06	50.1
SNP_14429	Bb08	37.7	Vu03	13443168	13443082	100	29	0	0	2	88	8.09e-15	78
PAV_23734	Bb08	35.1	Vu03	13646518	13646432	96.552	29	1	0	3	89	1.49e-11	67.2
PAV_14192	Bb08	33.7	Vu03	14844785	14844699	86.207	29	4	0	2	88	1.53e-10	63.8
SNP_20690	Bb08	33.7	Vu03	14846038	14846127	86.667	30	4	0	1	90	4.29e-11	65.7
SNP_19132	Bb08	33.7	Vu03	14847143	14847057	72.414	29	8	0	89	3	3.17e-06	49.5
SNP_13623	Bb08	29.8	Vu03	18375763	18375707	84.211	19	3	0	1	57	9.45e-06	41.4
SNP_18180	Bb08	52.1	Vu03	21411527	21411441	79.31	29	6	0	88	2	1.41e-09	60.6
SNP_2273	Bb08	53.3	Vu03	23549257	23549343	72.414	29	8	0	3	89	5.81e-06	48.6
PAV_7980	Bb08	53.3	Vu03	23592211	23592297	86.207	29	4	0	89	3	2.1e-10	63.4
PAV_24016	Bb08	53.3	Vu03	23592253	23592297	86.667	15	2	0	47	3	6.29e-07	36.8
SNP_7989	Bb08	54.1	Vu03	24061020	24061103	100	28	0	0	2	85	1.94e-13	73.5
PAV_24126	Bb08	55.2	Vu03	24479228	24479311	78.571	28	6	0	85	2	5.27e-07	52.1
SNP_9512	Bb09	72.8	Vu03	25838971	25839039	91.304	23	2	0	1	69	6.91e-09	58.3
SNP_9732	Bb04	76.4	Vu03	27833421	27833507	79.31	29	6	0	88	2	1.53e-06	50.6
SNP_7677	Bb03	39.4	Vu03	33992548	33992480	95.652	23	1	0	69	1	1.11e-10	64.3
SNP_8193	Bb07	23.1	Vu03	33992548	33992480	95.652	23	1	0	69	1	4.29e-11	65.7
SNP_15582	Bb07	29	Vu03	35837830	35837916	75.862	29	7	0	3	89	1.65e-07	53.8
SNP_12527	Bb01	56.1	Vu03	39639342	39639253	73.333	30	8	0	1	90	1.2e-07	54.2
SNP_22687	Bb03	15.1	Vu03	44701016	44701105	100	30	0	0	1	90	8.76e-16	81.3
PAV_21790	Bb06	59.05	Vu03	44887658	44887569	83.333	30	5	0	90	1	3.96e-10	62.5
SNP_8446	Bb06	62.9	Vu03	45557808	45557855	87.5	16	2	0	88	41	5.57e-08	39.1
SNP_167	Bb07	70.1	Vu03	46183688	46183777	100	30	0	0	1	90	1.2e-15	80.8
SNP_17527	Bb06	66.3	Vu03	46295647	46295724	80.769	26	5	0	89	12	3.12e-07	52.8
SNP_6693	Bb06	69.7	Vu03	46783987	46783901	100	29	0	0	2	88	2.66e-13	73
SNP_733	Bb06	49.5	Vu03	48576279	48576365	93.103	29	2	0	2	88	1.3e-12	70.7
SNP_1283	Bb06	36.1	Vu03	51946253	51946179	80	25	5	0	75	1	5.44e-06	48.7
SNP_3372	Bb06	21.5	Vu03	55807916	55807845	83.333	24	4	0	78	7	8.09e-07	51.5
PAV_979	Bb06	22.9	Vu03	56623430	56623350	70.37	27	8	0	3	83	7.48e-06	48.3
SNP_2824	Bb06	20.1	Vu03	56810022	56809933	66.667	30	10	0	1	90	7.48e-06	48.3
SNP_14537	Bb06	14.9	Vu03	57740595	57740512	85.714	28	4	0	5	88	1.61e-09	60.6
SNP_6996	Bb06	13	Vu03	57797263	57797343	85.185	27	4	0	2	82	1.53e-10	63.8
SNP_18860	Bb06	12.7	Vu03	58055622	58055572	88.235	17	2	0	88	38	7.77e-10	42.3
SNP_15699	Bb06	11.8	Vu03	58542136	58542065	87.5	24	3	0	78	7	8.09e-07	51.5
SNP_6772	Bb06	11.8	Vu03	58551579	58551665	96.552	29	1	0	89	3	8.76e-12	68
PAV_9892	Bb06	11.8	Vu03	58606305	58606394	100	30	0	0	90	1	1.03e-13	74.4
SNP_17777	Bb06	11.3	Vu03	58797751	58797665	96.552	29	1	0	89	3	1.2e-11	67.5
SNP_17225	Bb06	9.6	Vu03	59434152	59434241	83.333	30	5	0	90	1	9.4e-10	61.4
SNP_8580	Bb06	9.9	Vu03	59817699	59817610	90	30	3	0	1	90	2.1e-14	76.7
SNP_1450	Bb06	9.3	Vu03	60074646	60074735	80	30	6	0	1	90	4.64e-12	68.9
SNP_13331	Bb06	7.9	Vu03	60826005	60826082	76.923	26	6	0	90	13	3.38e-08	56.1
SNP_7934	Bb06	6.5	Vu03	60978950	60978867	92.857	28	2	0	84	1	4.29e-11	65.7
SNP_8061	Bb06	5.9	Vu03	61297914	61297997	89.286	28	3	0	88	5	1.03e-09	61.1
SNP_18137	Bb06	5.9	Vu03	61366705	61366619	72.414	29	8	0	2	88	2.1e-06	50.1
PAV_14399	Bb06	5.4	Vu03	61379314	61379231	82.143	28	5	0	85	2	1.3e-08	57.4
PAV_4118	Bb06	5.4	Vu03	61379314	61379231	78.571	28	6	0	85	2	3.38e-08	56.1
SNP_17393	Bb06	5.4	Vu03	61431529	61431446	92.857	28	2	0	85	2	5.89e-11	65.2
SNP_17975	Bb06	5.1	Vu03	61580964	61580875	96.667	30	1	0	1	90	3.96e-14	75.8
SNP_119	Bb06	4.5	Vu03	62297453	62297367	96.552	29	1	0	89	3	5.02e-13	72.1
PAV_22839	Bb06	4.5	Vu03	62299861	62299784	76.923	26	6	0	78	1	5.44e-06	48.7
SNP_8270	Bb02	4.5	Vu03	62405549	62405635	96.552	29	1	0	89	3	4.64e-12	68.9
SNP_12208	Bb06	4.2	Vu03	62515691	62515608	96.429	28	1	0	2	85	8.76e-12	68
SNP_7923	Bb06	4.2	Vu03	62516302	62516216	89.655	29	3	0	3	89	2.1e-14	76.7
SNP_9798	Bb06	2.3	Vu03	63004369	63004283	82.759	29	5	0	2	88	7.05e-09	58.3
SNP_9440	Bb06	2.3	Vu03	63004456	63004373	82.143	28	5	0	87	4	5.55e-08	55.3
SNP_19629	Bb06	0	Vu03	64027126	64027212	89.655	29	3	0	89	3	1.4e-11	67.3
PAV_11861	Bb06	0	Vu03	64433763	64433849	82.759	29	5	0	90	4	9.32e-08	54.8
PAV_8982	Bb06	0	Vu03	64457446	64457357	86.667	30	4	0	1	90	3.66e-09	59.3
PAV_14012	Bb06	1.1	Vu03	64600823	64600740	71.429	28	8	0	85	2	1.65e-07	53.8
PAV_1504	Bb06	0	Vu03	64600825	64600739	79.31	29	6	0	87	1	5.89e-07	51.9
PAV_14611	Bb06	0	Vu03	64644519	64644605	75.862	29	7	0	88	2	8.76e-08	54.7
SNP_11127	Bb01	64.1	Vu04	119601	119684	89.286	28	3	0	2	85	5.54e-09	58.7
SNP_16411	Bb05	9.6	Vu04	121942	122028	68.966	29	9	0	89	3	3.53e-07	52.7
SNP_9012	Bb08	4.8	Vu04	741491	741402	70	30	9	0	90	1	2.15e-06	50.2
SNP_11553	Bb08	2.8	Vu04	761678	761610	86.957	23	3	0	1	69	8.76e-08	54.7
SNP_2197	Bb01	74.4	Vu04	3118944	3118900	73.333	15	4	0	36	80	1.91e-07	42.8
SNP_1473	Bb01	76.1	Vu04	3263791	3263705	75.862	29	7	0	87	1	3.38e-08	56.1
PAV_9229	Bb06	74.6	Vu04	6396488	6396402	86.207	29	4	0	88	2	4.29e-11	65.7
SNP_16227	Bb06	74.6	Vu04	6817350	6817424	92	25	2	0	2	76	4.29e-07	52.4
PAV_3559	Bb03	74	Vu04	12454996	12454913	75	28	7	0	86	3	1.79e-08	57
SNP_4396	Bb04	76.4	Vu04	16578343	16578272	79.167	24	5	0	73	2	1.53e-06	50.6
SNP_4304	Bb04	77.8	Vu04	23736717	23736661	100	19	0	0	1	57	6.78e-11	51.9
SNP_8105	Bb03	13.6	Vu04	24675838	24675749	70	30	9	0	90	1	8.76e-08	54.7
SNP_15471	Bb03	12.8	Vu04	26577173	26577253	74.074	27	7	0	8	88	3.58e-06	49.3
SNP_17691	Bb03	10.8	Vu04	28292872	28292940	86.957	23	3	0	2	70	2.1e-06	50.1
SNP_13137	Bb03	10.8	Vu04	28292873	28292787	75.862	29	7	0	2	88	1.11e-06	51
SNP_9074	Bb03	71.4	Vu04	29011834	29011923	93.333	30	2	0	90	1	4.2e-12	69
SNP_870	Bb03	76.6	Vu04	29032013	29032099	68.966	29	9	0	88	2	8.09e-07	51.5
SNP_23249	Bb03	84.7	Vu04	32379759	32379673	96.552	29	1	0	2	88	4.96e-12	68.8
SNP_7113	Bb02	61.5	Vu04	34568049	34567981	86.957	23	3	0	73	5	1.53e-06	50.6
SNP_8073	Bb02	61.8	Vu04	34812766	34812680	79.31	29	6	0	90	4	2.27e-07	53.3
SNP_11725	Bb02	61.5	Vu04	34911720	34911634	79.31	29	6	0	2	88	2.46e-08	56.5
PAV_13291	Bb02	61.8	Vu04	34912018	34912098	74.074	27	7	0	8	88	3.38e-08	56.1
PAV_14173	Bb02	61	Vu04	36131562	36131473	96.667	30	1	0	1	90	2.1e-14	76.7
SNP_18758	Bb02	61	Vu04	36151711	36151797	72.414	29	8	0	3	89	4.82e-07	52.4
SNP_13319	Bb02	61	Vu04	36171269	36171183	75.862	29	7	0	89	3	1.65e-07	53.8
SNP_15231	Bb04	15.5	Vu04	37032714	37032625	96.667	30	1	0	1	90	7.47e-14	74.8
SNP_22024	Bb01	9.1	Vu04	37244303	37244389	89.655	29	3	0	88	2	8.76e-12	68
SNP_17773	Bb02	57.3	Vu04	37919850	37919761	96.667	30	1	0	90	1	3.93e-13	72.4
SNP_20085	Bb01	82.3	Vu04	38347114	38347031	71.429	28	8	0	1	84	4.64e-08	55.6
SNP_3113	Bb01	81.7	Vu04	38537654	38537571	89.286	28	3	0	88	5	8.76e-12	68
SNP_17348	Bb01	81.7	Vu04	38597993	38598082	80	30	6	0	1	90	7.47e-14	74.8
SNP_2781	Bb01	79.2	Vu04	39062610	39062696	82.759	29	5	0	90	4	5.44e-10	62
PAV_19774	Bb01	78.6	Vu04	39644095	39644006	76.667	30	7	0	90	1	1.11e-10	64.3
SNP_14547	Bb06	81.4	Vu04	40058285	40058205	88.889	27	3	0	82	2	2.88e-10	62.9
SNP_2931	Bb09	0.6	Vu04	40321598	40321509	83.333	30	5	0	90	1	1.11e-10	64.3
PAV_13958	Bb06	83.1	Vu04	40556993	40556925	82.609	23	4	0	69	1	2.06e-06	50.1
PAV_3036	Bb06	81.4	Vu04	40556999	40556925	72	25	7	0	75	1	2.73e-06	49.7
PAV_6717	Bb06	81.4	Vu04	40658142	40658231	86.667	30	4	0	90	1	5.49e-11	65.3
PAV_18300	Bb06	81.4	Vu04	40658308	40658231	84.615	26	4	0	81	4	1.3e-08	57.4
SNP_12357	Bb06	85.4	Vu04	40913617	40913528	96.667	30	1	0	90	1	7.26e-13	71.6
SNP_8549	Bb06	86.8	Vu04	41552285	41552199	86.207	29	4	0	2	88	8.76e-08	54.7
PAV_533	Bb06	88.2	Vu04	41908751	41908665	89.655	29	3	0	2	88	1.87e-11	66.9
SNP_2298	Bb06	88.2	Vu04	42027797	42027880	78.571	28	6	0	84	1	1.65e-07	53.8
SNP_3021	Bb01	94.1	Vu04	42307221	42307135	72.414	29	8	0	87	1	1.57e-07	53.8
SNP_741	Bb03	98.9	Vu05	468532	468621	80	30	6	0	90	1	1.41e-09	60.6
PAV_23410	Bb03	97.5	Vu05	669376	669287	86.667	30	4	0	90	1	1.41e-09	60.6
SNP_8234	Bb05	87.6	Vu05	878457	878543	93.103	29	2	0	3	89	4.64e-12	68.9
SNP_22298	Bb05	33.8	Vu05	1155834	1155911	80.769	26	5	0	85	8	1.85e-07	53.6
SNP_5597	Bb05	34.6	Vu05	1432491	1432405	79.31	29	6	0	2	88	8.09e-11	64.8
SNP_23233	Bb05	35.2	Vu05	1473963	1473874	90	30	3	0	90	1	1.03e-11	67.7
SNP_12666	Bb05	35.5	Vu05	1480375	1480325	94.118	17	1	0	31	81	2.89e-06	44.1
PAV_23772	Bb05	43.75	Vu05	2339488	2339402	86.207	29	4	0	89	3	1.25e-10	64.1
SNP_10718	Bb05	43.5	Vu05	2889891	2889977	82.759	29	5	0	2	88	8.16e-10	61.4
PAV_23788	Bb05	44.9	Vu05	3397569	3397655	86.207	29	4	0	89	3	1.4e-08	57.3
SNP_13511	Bb05	47.7	Vu05	3634373	3634284	70	30	9	0	90	1	9.49e-09	57.9
SNP_14108	Bb05	47.1	Vu05	3699014	3698931	64.286	28	10	0	2	85	2.1e-06	50.1
SNP_16095	Bb05	51.1	Vu05	4305684	4305595	80	30	6	0	90	1	1.53e-10	63.8
SNP_18239	Bb04	0.8	Vu05	4392608	4392685	76.923	26	6	0	3	80	5.59e-06	48.7
SNP_2852	Bb05	56.8	Vu05	5368671	5368609	85.714	21	3	0	63	1	2.88e-06	49.6
SNP_7066	Bb05	56.8	Vu05	5529743	5529657	89.655	29	3	0	2	88	1.08e-10	64.3
PAV_24251	Bb05	56.8	Vu05	5588497	5588411	89.655	29	3	0	88	2	9.48e-13	71.2
SNP_2600	Bb05	62.5	Vu05	7684207	7684293	89.655	29	3	0	3	89	7.41e-12	68.2
PAV_7770	Bb05	62.8	Vu05	7699397	7699311	89.655	29	3	0	2	88	3.8e-10	62.5
PAV_1249	Bb05	62.8	Vu05	7699482	7699399	78.571	28	6	0	88	5	7.77e-09	58.3
PAV_7035	Bb05	65.3	Vu05	8040948	8040868	66.667	27	9	0	2	82	1.11e-06	51
SNP_8439	Bb05	65.3	Vu05	8093280	8093194	82.759	29	5	0	90	4	1.41e-09	60.6
PAV_18888	Bb10	34.4	Vu05	8141168	8141079	66.667	30	10	0	1	90	4.29e-07	52.4
SNP_19530	Bb05	86.2	Vu05	14918992	14919078	82.759	29	5	0	89	3	5.03e-09	58.8
SNP_1385	Bb05	86.2	Vu05	14946044	14946130	96.552	29	1	0	2	88	3.66e-13	72.5
SNP_14326	Bb05	86	Vu05	15133545	15133459	82.759	29	5	0	89	3	3.94e-12	69.1
PAV_7613	Bb05	86	Vu05	15166210	15166124	72.414	29	8	0	2	88	1.65e-07	53.8
PAV_7972	Bb05	77.5	Vu05	15730990	15731079	93.333	30	2	0	90	1	1.03e-13	74.4
SNP_6771	Bb03	60.8	Vu05	35623874	35623960	89.655	29	3	0	2	88	4.29e-11	65.7
PAV_22926	Bb03	60.8	Vu05	35659946	35659857	93.333	30	2	0	1	90	1.03e-13	74.4
SNP_10395	Bb03	63	Vu05	37009619	37009708	76.667	30	7	0	90	1	6.91e-09	58.3
SNP_7872	Bb03	63	Vu05	37092100	37092014	72.414	29	8	0	1	87	6.91e-09	58.3
PAV_24744	Bb08	29.8	Vu05	37587607	37587693	93.103	29	2	0	3	89	1.94e-13	73.5
PAV_19729	Bb03	9.7	Vu05	39928555	39928638	96.429	28	1	0	6	89	6.9e-13	71.6
SNP_16761	Bb03	6	Vu05	41218911	41218825	65.517	29	10	0	87	1	5.89e-07	51.9
SNP_2696	Bb03	0	Vu05	43457793	43457707	89.655	29	3	0	2	88	6.26e-10	61.8
SNP_19998	Bb10	26.3	Vu05	44662374	44662285	80	30	6	0	90	1	1.6e-10	63.8
PAV_4705	Bb01	35	Vu05	45093248	45093159	70	30	9	0	1	90	5.89e-07	51.9
SNP_740	Bb05	55.9	Vu05	45683265	45683179	72.414	29	8	0	2	88	5.83e-07	51.9
PAV_24697	Bb05	56.8	Vu05	47962737	47962651	75.862	29	7	0	4	90	3.38e-12	69.3
SNP_433	Bb09	72.5	Vu05	48700835	48700749	75.862	29	7	0	3	89	1.16e-08	57.6
SNP_3798	Bb02	22.9	Vu06	3030509	3030429	66.667	27	9	0	5	85	5.44e-06	48.7
SNP_22838	Bb02	89.7	Vu06	6854029	6854115	86.207	29	4	0	2	88	1.78e-09	60.3
SNP_20760	Bb02	89.7	Vu06	7236295	7236381	72.414	29	8	0	2	88	1.84e-07	53.6
PAV_17322	Bb02	91.4	Vu06	10676825	10676911	65.517	29	10	0	4	90	1.11e-06	51
SNP_22211	Bb02	88.3	Vu06	11237438	11237524	68.966	29	9	0	3	89	2.27e-07	53.3
SNP_12212	Bb01	30.4	Vu06	15018818	15018741	73.077	26	7	0	3	80	1.53e-06	50.6
SNP_21266	Bb01	27	Vu06	16331666	16331755	66.667	30	10	0	90	1	5.76e-07	52
SNP_11730	Bb07	79.4	Vu06	16924676	16924587	83.333	30	5	0	90	1	7.47e-14	74.8
SNP_13428	Bb07	17.1	Vu06	17209924	17210010	93.103	29	2	0	3	89	4.29e-11	65.7
SNP_12107	Bb10	36.9	Vu06	17829378	17829461	92.857	28	2	0	1	84	1.11e-10	64.3
PAV_14510	Bb01	21.6	Vu06	18562691	18562605	65.517	29	10	0	88	2	1.11e-06	51
PAV_15853	Bb01	20.15	Vu06	18563082	18563168	75.862	29	7	0	90	4	1.74e-08	57.2
SNP_21722	Bb01	18.7	Vu06	18752620	18752534	89.655	29	3	0	87	1	1.03e-13	74.4
PAV_10824	Bb01	21.6	Vu06	18769174	18769088	86.207	29	4	0	89	3	1.65e-11	67
PAV_19605	Bb01	16.2	Vu06	19408361	19408447	96.552	29	1	0	3	89	4.29e-11	65.7
SNP_8274	Bb07	63	Vu06	20960821	20960883	100	21	0	0	63	1	2.1e-06	50.1
SNP_3299	Bb02	3.4	Vu06	23192574	23192488	93.103	29	2	0	2	88	1.91e-11	66.8
PAV_8371	Bb02	3.7	Vu06	23193471	23193382	86.667	30	4	0	90	1	8.76e-12	68
SNP_1823	Bb02	2.8	Vu06	23662833	23662922	93.333	30	2	0	90	1	1.4e-09	60.8
PAV_15009	Bb02	61	Vu06	23881572	23881483	90	30	3	0	90	1	1.79e-12	70.3
SNP_1565	Bb02	2.3	Vu06	24227622	24227542	70.37	27	8	0	82	2	1.2e-07	54.2
SNP_1772	Bb02	2.3	Vu06	24331285	24331199	93.103	29	2	0	88	2	2.88e-14	76.2
SNP_6129	Bb08	19.8	Vu06	26592333	26592419	93.103	29	2	0	3	89	1.3e-12	70.7
SNP_6969	Bb08	19.8	Vu06	26593426	26593509	96.429	28	1	0	88	5	4.29e-11	65.7
SNP_6398	Bb09	11.6	Vu06	27090401	27090315	89.655	29	3	0	89	3	5.44e-10	62
SNP_549	Bb09	10.4	Vu06	27631570	27631484	75.862	29	7	0	4	90	1.65e-07	53.8
SNP_7276	Bb09	9.6	Vu06	27934226	27934312	79.31	29	6	0	88	2	1.32e-08	57.7
SNP_10699	Bb09	8.5	Vu06	28194849	28194760	76.667	30	7	0	1	90	9.49e-09	57.9
SNP_9684	Bb06	0.8	Vu06	28221572	28221658	82.759	29	5	0	3	89	3.96e-10	62.5
SNP_22207	Bb09	8.2	Vu06	28256184	28256270	86.207	29	4	0	3	89	2.54e-11	66.4
SNP_14365	Bb09	7.3	Vu06	28689297	28689386	76.667	30	7	0	90	1	3.3e-07	52.8
SNP_369	Bb09	7.3	Vu06	28932384	28932298	96.552	29	1	0	3	89	3.83e-10	62.5
SNP_10819	Bb09	7.1	Vu06	29020310	29020387	76.923	26	6	0	3	80	5.89e-07	51.9
SNP_6983	Bb09	6.5	Vu06	29396146	29396060	96.552	29	1	0	89	3	3.66e-13	72.5
SNP_22786	Bb09	6.5	Vu06	29397276	29397226	94.118	17	1	0	38	88	4.22e-08	42.8
SNP_21354	Bb09	5.9	Vu06	29547103	29547189	100	29	0	0	3	89	4.2e-12	69
PAV_686	Bb09	6.5	Vu06	29733184	29733264	85.185	27	4	0	3	83	6.91e-09	58.3
PAV_38965	Bb09	0	Vu06	29733214	29733264	82.353	17	3	0	36	86	2.17e-06	38.6
SNP_20408	Bb09	51	Vu06	30025440	30025357	85.714	28	4	0	6	89	2.27e-08	56.8
SNP_9346	Bb09	1.7	Vu06	31028138	31028224	96.552	29	1	0	88	2	5.89e-11	65.2
SNP_19225	Bb09	0.8	Vu06	31195563	31195477	96.552	29	1	0	3	89	9.42e-12	67.9
PAV_20553	Bb09	0.6	Vu06	31361338	31361255	96.429	28	1	0	1	84	6.38e-12	68.4
SNP_13470	Bb09	0	Vu06	31462956	31463039	85.714	28	4	0	5	88	1.03e-09	61.1
SNP_10199	Bb04	93.1	Vu07	1009117	1009203	75.862	29	7	0	88	2	5.03e-09	58.8
SNP_4852	Bb04	81.5	Vu07	1594829	1594743	89.655	29	3	0	88	2	2.63e-11	66.4
PAV_8031	Bb04	75.5	Vu07	3126847	3126933	93.103	29	2	0	89	3	3.38e-12	69.3
PAV_23276	Bb04	75.5	Vu07	3128411	3128500	90	30	3	0	1	90	4.29e-11	65.7
SNP_17864	Bb04	75.5	Vu07	3200003	3199917	86.207	29	4	0	88	2	3.66e-09	59.3
SNP_13514	Bb04	76.4	Vu07	4020935	4020846	100	30	0	0	1	90	6.38e-16	81.7
PAV_24488	Bb04	76.6	Vu07	4340052	4339978	80	25	5	0	1	75	5.44e-06	48.7
SNP_19071	Bb04	73.3	Vu07	4696958	4697047	86.667	30	4	0	1	90	4.29e-11	65.7
SNP_11781	Bb04	73.8	Vu07	4739051	4739140	96.667	30	1	0	1	90	6.38e-12	68.4
SNP_9558	Bb04	74.7	Vu07	4960147	4960058	76.667	30	7	0	1	90	9.49e-09	57.9
PAV_20086	Bb05	62.8	Vu07	5163858	5163781	76.923	26	6	0	12	89	4.29e-07	52.4
SNP_1151	Bb04	72.4	Vu07	5432516	5432427	96.667	30	1	0	90	1	3.4e-12	69.5
SNP_21136	Bb04	88	Vu07	7304243	7304323	88.889	27	3	0	82	2	7.48e-10	61.6
PAV_1062	Bb07	17.1	Vu07	7346972	7346889	89.286	28	3	0	2	85	2.88e-10	62.9
SNP_8437	Bb04	87.7	Vu07	7395615	7395526	76.667	30	7	0	1	90	2.66e-09	59.7
SNP_11698	Bb04	47.8	Vu07	10632816	10632902	86.207	29	4	0	2	88	7.48e-10	61.6
SNP_16108	Bb04	91.1	Vu07	11324529	11324449	85.185	27	4	0	82	2	2.66e-09	59.7
SNP_20675	Bb04	48.1	Vu07	11878412	11878326	82.759	29	5	0	89	3	5.44e-10	62
PAV_24805	Bb05	33.8	Vu07	13030873	13030962	90	30	3	0	90	1	4.29e-11	65.7
SNP_6948	Bb02	21.2	Vu07	14035398	14035481	96.429	28	1	0	3	86	3.01e-09	59.5
SNP_6738	Bb04	47.8	Vu07	14909777	14909848	95.833	24	1	0	72	1	3.38e-08	56.1
SNP_2259	Bb04	47.8	Vu07	14909934	14909845	96.667	30	1	0	90	1	1.24e-12	71
PAV_4775	Bb04	46.1	Vu07	17622772	17622861	90	30	3	0	90	1	2.76e-10	63.2
PAV_17395	Bb03	36.8	Vu07	17967051	17966965	72.414	29	8	0	1	87	4.64e-08	55.6
SNP_20777	Bb04	66.2	Vu07	18469447	18469361	75.862	29	7	0	2	88	9.49e-09	57.9
SNP_15302	Bb04	66.2	Vu07	18474267	18474184	82.143	28	5	0	86	3	1.32e-08	57.4
SNP_19412	Bb04	64.5	Vu07	19267115	19267201	75.862	29	7	0	2	88	8.09e-07	51.5
PAV_24864	Bb04	68.2	Vu07	19841538	19841455	85.714	28	4	0	6	89	2.88e-10	62.9
SNP_8740	Bb04	69.3	Vu07	20310963	20310874	83.333	30	5	0	90	1	1.95e-09	60.5
SNP_14661	Bb04	70.1	Vu07	20890476	20890562	65.517	29	10	0	88	2	5.89e-07	51.9
PAV_24849	Bb04	71	Vu07	21336344	21336430	89.655	29	3	0	88	2	6.95e-09	58.5
SNP_12948	Bb04	52.9	Vu07	22012560	22012474	86.207	29	4	0	1	87	1.41e-13	73.9
PAV_23993	Bb05	6.8	Vu07	22131707	22131784	92.308	26	2	0	5	82	6.91e-09	58.3
SNP_2443	Bb04	51.8	Vu07	22230795	22230712	71.429	28	8	0	85	2	1.03e-09	61.1
SNP_5957	Bb04	51.8	Vu07	22320810	22320727	82.143	28	5	0	6	89	2.88e-10	62.9
SNP_425	Bb04	52.1	Vu07	22419419	22419508	76.667	30	7	0	1	90	5.44e-10	62
SNP_21139	Bb04	53.8	Vu07	23126726	23126646	74.074	27	7	0	87	7	1.88e-06	50.3
PAV_20725	Bb02	8.2	Vu07	23172120	23172185	86.364	22	3	0	2	67	6.95e-06	48.5
SNP_779	Bb04	53.8	Vu07	23349473	23349556	85.714	28	4	0	5	88	2.1e-10	63.4
PAV_21129	Bb04	55.8	Vu07	23789274	23789360	86.207	29	4	0	3	89	1.41e-09	60.6
PAV_20406	Bb04	55.8	Vu07	23789336	23789274	95.238	21	1	0	65	3	8.76e-08	54.7
SNP_8568	Bb04	55.8	Vu07	23829872	23829958	68.966	29	9	0	3	89	1.3e-08	57.4
PAV_24752	Bb04	55.8	Vu07	24087822	24087733	93.333	30	2	0	1	90	1.3e-12	70.7
SNP_14437	Bb04	57.5	Vu07	24127473	24127387	96.552	29	1	0	2	88	7.28e-13	71.6
SNP_8966	Bb02	5.4	Vu07	24190703	24190617	82.759	29	5	0	3	89	6.38e-12	68.4
PAV_24181	Bb04	76.6	Vu07	25527815	25527901	68.966	29	9	0	87	1	8.09e-07	51.5
SNP_8350	Bb04	43.9	Vu07	26085689	26085603	96.552	29	1	0	89	3	1.65e-15	80.3
SNP_18290	Bb04	42.5	Vu07	27174000	27174086	86.207	29	4	0	2	88	3.96e-10	62.5
SNP_788	Bb04	41	Vu07	27625728	27625811	92.857	28	2	0	88	5	1.65e-11	67
SNP_16360	Bb04	40.5	Vu07	27681937	27681851	86.207	29	4	0	89	3	3.18e-09	59.5
PAV_9120	Bb04	33.35	Vu07	29081668	29081754	93.103	29	2	0	2	88	1.4e-11	67.3
PAV_8929	Bb04	29.9	Vu07	30397480	30397394	75.862	29	7	0	2	88	6.88e-06	48.6
PAV_18661	Bb04	29.9	Vu07	30397482	30397565	71.429	28	8	0	2	85	6.39e-06	48.7
SNP_14848	Bb04	29.7	Vu07	30397829	30397915	75.862	29	7	0	88	2	1.94e-09	60.2
SNP_16825	Bb04	27.1	Vu07	30823290	30823379	83.333	30	5	0	90	1	3.12e-11	66.1
SNP_16547	Bb04	26	Vu07	31374262	31374348	96.552	29	1	0	89	3	3.38e-12	69.3
PAV_3679	Bb04	21.4	Vu07	32083381	32083470	93.333	30	2	0	1	90	4.85e-15	78.8
SNP_4157	Bb04	21.4	Vu07	32291211	32291122	86.667	30	4	0	90	1	3.12e-11	66.1
PAV_21844	Bb04	21.4	Vu07	32303220	32303131	83.333	30	5	0	90	1	9.49e-09	57.9
PAV_23825	Bb04	21.4	Vu07	32303808	32303719	83.333	30	5	0	90	1	5.89e-11	65.2
PAV_19784	Bb04	21.4	Vu07	32506783	32506697	79.31	29	6	0	2	88	9.49e-09	57.9
SNP_13343	Bb04	20.6	Vu07	32773810	32773899	93.333	30	2	0	1	90	2.27e-11	66.6
SNP_19044	Bb04	20.3	Vu07	32970235	32970324	96.667	30	1	0	90	1	2.27e-11	66.6
SNP_10448	Bb04	19.7	Vu07	33067046	33067132	89.655	29	3	0	3	89	3.12e-11	66.1
PAV_11171	Bb04	17.5	Vu07	33206342	33206253	80	30	6	0	1	90	2.1e-10	63.4
SNP_7165	Bb04	18.9	Vu07	33206426	33206340	93.103	29	2	0	88	2	1.79e-12	70.3
SNP_13364	Bb04	18.6	Vu07	33404343	33404426	85.714	28	4	0	2	85	1.11e-10	64.3
SNP_2327	Bb04	18.6	Vu07	33411505	33411419	86.207	29	4	0	2	88	8.38e-09	58.1
SNP_13564	Bb04	18.6	Vu07	33540608	33540522	75.862	29	7	0	2	88	6.37e-07	52
SNP_17262	Bb04	18.1	Vu07	33791648	33791568	81.481	27	5	0	10	90	9.49e-09	57.9
SNP_20298	Bb02	62.4	Vu07	34137024	34137110	93.103	29	2	0	88	2	3.12e-11	66.1
SNP_16088	Bb04	16.4	Vu07	34408622	34408711	83.333	30	5	0	90	1	2.1e-10	63.4
SNP_7961	Bb04	16.4	Vu07	34408709	34408795	86.207	29	4	0	2	88	3.96e-10	62.5
SNP_12639	Bb02	60.1	Vu07	34480062	34479976	96.552	29	1	0	2	88	6.38e-12	68.4
PAV_23450	Bb04	15.8	Vu07	34545458	34545372	79.31	29	6	0	89	3	5.89e-11	65.2
SNP_7729	Bb04	15.8	Vu07	34589089	34589178	93.333	30	2	0	90	1	2.66e-13	73
SNP_791	Bb04	15.5	Vu07	34654683	34654600	85.714	28	4	0	89	6	1.03e-08	57.8
SNP_72	Bb03	39.5	Vu07	35208582	35208499	89.286	28	3	0	5	88	7.48e-10	61.6
PAV_23575	Bb04	12.7	Vu07	35692147	35692067	88.889	27	3	0	82	2	2.88e-10	62.9
SNP_491	Bb04	9.9	Vu07	36413649	36413738	90	30	3	0	90	1	5.17e-11	65.6
SNP_4891	Bb04	8.5	Vu07	36545441	36545355	79.31	29	6	0	88	2	1.65e-11	67
SNP_12406	Bb04	9.6	Vu07	36623668	36623585	82.143	28	5	0	88	5	7.48e-10	61.6
PAV_11118	Bb04	3.95	Vu07	37654299	37654364	81.818	22	4	0	88	23	5.32e-06	40.9
PAV_23520	Bb04	5.9	Vu07	37654352	37654308	93.333	15	1	0	41	85	1.41e-07	37.3
SNP_20192	Bb04	4.2	Vu07	38221161	38221096	81.818	22	4	0	2	67	2.91e-06	43.2
SNP_15684	Bb04	2.5	Vu07	38769092	38769024	91.304	23	2	0	2	70	2.46e-08	56.5
SNP_3545	Bb04	1.7	Vu07	39097898	39097815	85.714	28	4	0	2	85	4.54e-12	68.9
SNP_8857	Bb04	1.7	Vu07	39201922	39202011	86.667	30	4	0	1	90	2.66e-09	59.7
SNP_22504	Bb04	0.8	Vu07	39395613	39395702	90	30	3	0	90	1	1.94e-13	73.5
SNP_589	Bb04	0.3	Vu07	39825110	39825196	82.759	29	5	0	3	89	5.89e-11	65.2
SNP_8913	Bb04	0	Vu07	40512562	40512476	79.31	29	6	0	2	88	3.38e-08	56.1
PAV_24261	Bb04	0	Vu07	40521604	40521539	100	22	0	0	68	3	2.88e-06	49.6
SNP_5626	Bb04	76.4	Vu08	1179933	1180019	72.414	29	8	0	88	2	5.89e-11	65.2
SNP_13337	Bb09	66.8	Vu08	2995440	2995354	86.207	29	4	0	2	88	8.09e-11	64.8
SNP_19280	Bb08	63.7	Vu08	3569552	3569463	90	30	3	0	1	90	1.2e-15	80.8
SNP_22929	Bb08	63.4	Vu08	3630190	3630104	89.655	29	3	0	2	88	4.29e-11	65.7
PAV_24559	Bb08	62.3	Vu08	3661322	3661408	79.31	29	6	0	87	1	2.1e-06	50.1
SNP_18467	Bb08	63.2	Vu08	3661322	3661408	82.759	29	5	0	87	1	2.46e-08	56.5
SNP_22813	Bb08	63.4	Vu08	3661322	3661408	79.31	29	6	0	87	1	1.11e-06	51
SNP_8641	Bb08	62.3	Vu08	3929873	3929787	86.207	29	4	0	2	88	3.66e-09	59.3
PAV_8970	Bb08	62.15	Vu08	3979729	3979640	93.333	30	2	0	1	90	1.92e-11	66.8
SNP_15273	Bb01	46.4	Vu08	4897563	4897477	96.552	29	1	0	89	3	1.79e-12	70.3
SNP_11017	Bb08	72.9	Vu08	5523960	5523874	93.103	29	2	0	2	88	3.38e-11	66
PAV_2942	Bb08	75.2	Vu08	6536141	6536052	83.333	30	5	0	90	1	2.66e-13	73
SNP_1615	Bb08	77.4	Vu08	8016560	8016649	73.333	30	8	0	90	1	7.23e-08	55
PAV_525	Bb07	5.95	Vu08	16534945	16535031	75.862	29	7	0	3	89	3.12e-07	52.8
SNP_17080	Bb05	23.5	Vu08	17249963	17249874	100	30	0	0	90	1	1.79e-11	66.9
SNP_12225	Bb02	77.8	Vu08	24532040	24531954	82.759	29	5	0	88	2	1.94e-09	60.2
PAV_18971	Bb04	73.8	Vu08	24940902	24940819	67.857	28	9	0	4	87	7.48e-06	48.3
PAV_7000	Bb07	71.8	Vu08	26170162	26170236	92	25	2	0	77	3	6.91e-09	58.3
SNP_2210	Bb07	72.6	Vu08	27552610	27552527	85.714	28	4	0	6	89	8.76e-12	68
SNP_22648	Bb07	73.7	Vu08	28744459	28744548	73.333	30	8	0	1	90	5.89e-11	65.2
PAV_18813	Bb07	73.2	Vu08	28963417	28963503	68.966	29	9	0	3	89	1.2e-07	54.2
PAV_606	Bb03	12.8	Vu08	30417834	30417917	71.429	28	8	0	86	3	6.38e-08	55.1
PAV_14843	Bb07	77.75	Vu08	30473075	30472995	77.778	27	6	0	2	82	5.44e-06	48.7
SNP_12464	Bb07	79.1	Vu08	31997927	31998007	77.778	27	6	0	2	82	7.48e-06	48.3
SNP_13404	Bb07	79.1	Vu08	32331722	32331636	79.31	29	6	0	2	88	1.47e-08	57.3
SNP_1145	Bb07	81.4	Vu08	33314393	33314482	86.667	30	4	0	1	90	1.79e-12	70.3
SNP_6657	Bb04	42.7	Vu08	33331312	33331223	90	30	3	0	1	90	5.02e-13	72.1
SNP_18360	Bb07	80.8	Vu08	33714921	33714844	73.077	26	7	0	3	80	8.09e-07	51.5
SNP_10695	Bb07	83.7	Vu08	34537480	34537563	100	28	0	0	7	90	1.2e-11	67.5
SNP_324	Bb07	85.3	Vu08	35493625	35493711	89.655	29	3	0	90	4	2.27e-11	66.6
SNP_9463	Bb07	85.6	Vu08	35740416	35740330	82.759	29	5	0	2	88	2.97e-08	56.4
SNP_7443	Bb07	85.75	Vu08	37367568	37367482	96.552	29	1	0	3	89	6.38e-12	68.4
SNP_16485	Bb07	85.75	Vu08	37947575	37947486	83.333	30	5	0	1	90	6.9e-13	71.6
SNP_18283	Bb07	85.75	Vu08	38299284	38299198	89.655	29	3	0	89	3	1.86e-11	67
SNP_19417	Bb09	23.9	Vu09	987417	987328	100	30	0	0	1	90	3.66e-13	72.5
SNP_16846	Bb09	24.4	Vu09	1091289	1091375	100	29	0	0	89	3	4.29e-15	79
PAV_11530	Bb09	23.75	Vu09	1199602	1199634	100	11	0	0	90	58	8.68e-07	37.3
SNP_20989	Bb09	30.8	Vu09	1992674	1992760	100	29	0	0	88	2	1.58e-13	73.8
SNP_1995	Bb09	37.1	Vu09	2573923	2574012	73.333	30	8	0	1	90	1.94e-09	60.2
PAV_19863	Bb09	35.5	Vu09	2890415	2890489	92	25	2	0	77	3	3.05e-08	56.2
PAV_12272	Bb09	45.8	Vu09	3966922	3967011	83.333	30	5	0	90	1	1.22e-08	57.8
SNP_20886	Bb07	83.9	Vu09	4853406	4853492	79.31	29	6	0	3	89	4.21e-09	59.1
PAV_3464	Bb09	51	Vu09	4862238	4862179	80	20	4	0	61	2	8.68e-07	39.1
PAV_2782	Bb09	51	Vu09	4862265	4862179	93.103	29	2	0	88	2	3.38e-12	69.3
PAV_22372	Bb04	27.1	Vu09	5751364	5751447	60.714	28	11	0	87	4	8.09e-07	51.5
PAV_3671	Bb01	98.1	Vu09	7113818	7113750	86.957	23	3	0	71	3	3.96e-06	49.2
PAV_11516	Bb01	98.6	Vu09	7113836	7113750	82.759	29	5	0	89	3	5.03e-09	58.8
PAV_18216	Bb05	75.8	Vu09	7924963	7925031	95.652	23	1	0	1	69	6.91e-09	58.3
SNP_13071	Bb05	77.5	Vu09	7997363	7997449	82.759	29	5	0	2	88	1.94e-09	60.2
SNP_15810	Bb05	85.7	Vu09	8085882	8085965	85.714	28	4	0	87	4	2.46e-08	56.5
SNP_1774	Bb05	76.9	Vu09	9041219	9041133	72.414	29	8	0	1	87	1.07e-08	57.9
SNP_925	Bb05	75.5	Vu09	9607232	9607149	92.857	28	2	0	3	86	5.03e-09	58.8
SNP_2325	Bb05	73.8	Vu09	10676950	10676867	85.714	28	4	0	1	84	1.79e-12	70.3
SNP_19947	Bb05	73.8	Vu09	10706596	10706510	96.552	29	1	0	88	2	1.94e-13	73.5
PAV_21469	Bb05	71.8	Vu09	11395525	11395448	80.769	26	5	0	12	89	3.96e-06	49.2
PAV_18580	Bb05	71.8	Vu09	11395537	11395448	76.667	30	7	0	1	90	8.76e-08	54.7
SNP_5894	Bb05	71.5	Vu09	11546017	11546103	96.552	29	1	0	89	3	1.53e-10	63.8
PAV_600	Bb02	68.1	Vu09	11897105	11897016	73.333	30	8	0	90	1	8.76e-08	54.7
SNP_15604	Bb04	76.4	Vu09	25292303	25292217	89.655	29	3	0	2	88	4.07e-11	65.9
SNP_18371	Bb03	94.1	Vu09	26752509	26752589	85.185	27	4	0	9	89	9.49e-09	57.9
SNP_11455	Bb03	97.5	Vu09	28287412	28287489	92.308	26	2	0	79	2	2.1e-10	63.4
SNP_22379	Bb08	81.4	Vu09	29981992	29982081	93.333	30	2	0	90	1	2.11e-11	66.7
SNP_21963	Bb05	25.4	Vu09	31351587	31351670	75	28	7	0	2	85	5.87e-07	51.9
SNP_5807	Bb05	23.5	Vu09	31531623	31531712	63.333	30	11	0	1	90	8.09e-07	51.5
SNP_22821	Bb05	23.2	Vu09	31961692	31961633	100	20	0	0	60	1	1.53e-06	50.6
SNP_901	Bb05	19.2	Vu09	33399937	33399851	86.207	29	4	0	89	3	1.03e-09	61.1
SNP_19035	Bb05	16.1	Vu09	34580757	34580671	65.517	29	10	0	3	89	2.27e-07	53.3
SNP_11338	Bb05	15	Vu09	35064897	35064983	82.759	29	5	0	88	2	6.91e-09	58.3
PAV_24445	Bb05	11.7	Vu09	35669687	35669752	81.818	22	4	0	23	88	1.67e-08	50.1
SNP_19698	Bb05	11.3	Vu09	36442530	36442616	100	29	0	0	3	89	2.66e-13	73
SNP_9458	Bb05	9	Vu09	37742963	37743043	100	27	0	0	83	3	5.08e-12	68.8
SNP_3297	Bb05	9	Vu09	37743176	37743244	91.304	23	2	0	3	71	2.88e-06	49.6
SNP_3054	Bb05	9	Vu09	37786495	37786442	77.778	18	4	0	37	90	6.52e-07	36.8
SNP_15385	Bb05	9	Vu09	37839414	37839488	80	25	5	0	81	7	2.37e-06	49.9
SNP_4477	Bb05	7.6	Vu09	39069690	39069604	79.31	29	6	0	3	89	1.3e-08	57.4
SNP_9849	Bb05	7.6	Vu09	39125092	39125003	93.333	30	2	0	1	90	5.89e-11	65.2
SNP_22647	Bb05	6.8	Vu09	39596979	39596893	96.552	29	1	0	3	89	1.08e-11	67.7
PAV_22530	Bb05	6.5	Vu09	39713293	39713361	100	23	0	0	2	70	1.79e-08	57
SNP_73	Bb05	6.5	Vu09	39720189	39720275	96.552	29	1	0	3	89	7.29e-13	71.6
PAV_7714	Bb08	63.4	Vu09	39794743	39794832	90	30	3	0	90	1	7.48e-10	61.6
SNP_21572	Bb08	63.4	Vu09	39794743	39794832	86.667	30	4	0	90	1	1.94e-09	60.2
SNP_20535	Bb05	5.4	Vu09	39956026	39956112	89.655	29	3	0	3	89	2.32e-11	66.6
SNP_6453	Bb09	68.8	Vu09	40412344	40412255	86.667	30	4	0	1	90	4.64e-12	68.9
SNP_8310	Bb05	2	Vu09	42210031	42210114	71.429	28	8	0	4	87	1.11e-06	51
SNP_5356	Bb05	0.8	Vu09	42689093	42689034	95	20	1	0	62	3	2.27e-07	53.3
SNP_19578	Bb05	0.6	Vu09	42835719	42835633	93.103	29	2	0	2	88	4.29e-11	65.7
SNP_10650	Bb05	0.3	Vu09	43398158	43398247	96.667	30	1	0	90	1	8.76e-12	68
SNP_18376	Bb01	63.8	Vu10	63577	63491	89.655	29	3	0	3	89	2.46e-12	69.8
PAV_13105	Bb10	36.9	Vu10	851029	850943	93.103	29	2	0	88	2	4.29e-11	65.7
PAV_11076	Bb10	36.9	Vu10	952371	952297	88	25	3	0	6	80	9.49e-09	57.9
SNP_1350	Bb10	38.1	Vu10	1502645	1502734	93.333	30	2	0	90	1	4.64e-12	68.9
PAV_21108	Bb10	38.4	Vu10	1535593	1535676	89.286	28	3	0	88	5	2.46e-12	69.8
PAV_6372	Bb10	38.4	Vu10	1675845	1675759	96.552	29	1	0	3	89	2.46e-12	69.8
SNP_8333	Bb10	38.9	Vu10	1761849	1761763	75.862	29	7	0	2	88	9.52e-08	54.6
PAV_1301	Bb10	43.2	Vu10	3692932	3692846	79.31	29	6	0	3	89	2.13e-09	60.2
SNP_13184	Bb10	43.2	Vu10	3883148	3883062	82.759	29	5	0	2	88	2.68e-08	56.6
PAV_23705	Bb04	81.2	Vu10	5153271	5153357	79.31	29	6	0	3	89	6.91e-09	58.3
SNP_5813	Bb10	45.4	Vu10	5587750	5587664	89.655	29	3	0	3	89	3.12e-11	66.1
PAV_19022	Bb09	63.1	Vu10	13956578	13956646	82.609	23	4	0	89	21	7.48e-06	48.3
PAV_5341	Bb10	61.9	Vu10	14008016	14008102	68.966	29	9	0	89	3	5.77e-07	52
PAV_6796	Bb07	23.9	Vu10	18431511	18431600	70	30	9	0	1	90	3.38e-08	56.1
SNP_7003	Bb10	52.6	Vu10	20464043	20464132	90	30	3	0	1	90	7.36e-11	64.9
SNP_11955	Bb10	53.7	Vu10	21677086	21677000	82.759	29	5	0	3	89	3.66e-09	59.3
SNP_1735	Bb10	53.7	Vu10	21716379	21716293	96.552	29	1	0	88	2	7.32e-13	71.5
PAV_2307	Bb02	72.5	Vu10	22971043	22970960	75	28	7	0	5	88	3.66e-09	59.3
SNP_5850	Bb10	55.1	Vu10	23585724	23585807	85.714	28	4	0	85	2	8.09e-11	64.8
PAV_389	Bb10	55.1	Vu10	23788026	23788112	79.31	29	6	0	1	87	1.41e-09	60.6
PAV_15928	Bb10	61	Vu10	30826247	30826330	71.429	28	8	0	85	2	1.53e-06	50.6
PAV_22139	Bb10	59.6	Vu10	30826247	30826330	71.429	28	8	0	85	2	2.1e-06	50.1
SNP_18565	Bb10	60.5	Vu10	31515137	31515226	86.667	30	4	0	90	1	8.09e-11	64.8
SNP_11622	Bb10	61.3	Vu10	31947042	31947122	77.778	27	6	0	1	81	5.89e-07	51.9
PAV_14285	Bb10	64.1	Vu10	33794588	33794499	93.333	30	2	0	1	90	8.76e-12	68
SNP_1764	Bb10	64.7	Vu10	33832807	33832896	80	30	6	0	1	90	5.44e-10	62
PAV_9176	Bb10	61.9	Vu10	35201958	35202041	75	28	7	0	88	5	1.11e-06	51
SNP_6801	Bb10	65.5	Vu10	35700645	35700565	96.296	27	1	0	2	82	2.88e-10	62.9
SNP_2628	Bb09	80	Vu10	35805150	35805233	89.286	28	3	0	85	2	5.44e-10	62
SNP_3470	Bb10	6.8	Vu10	37118471	37118385	68.966	29	9	0	2	88	4.06e-06	49.3
SNP_21535	Bb01	105.7	Vu10	38354398	38354309	63.333	30	11	0	90	1	7.14e-08	55
SNP_17019	Bb01	106.3	Vu10	38517640	38517714	92	25	2	0	2	76	3.44e-09	59.3
PAV_13447	Bb01	106.3	Vu10	38797879	38797962	75	28	7	0	89	6	5.89e-07	51.9
PAV_14617	Bb01	113.55	Vu10	40718977	40719066	73.333	30	8	0	1	90	7.48e-10	61.6
SNP_19562	Bb03	39.4	Vu11	331413	331330	67.857	28	9	0	87	4	1.2e-07	54.2
PAV_6257	Bb05	86.2	Vu11	556715	556632	89.286	28	3	0	85	2	2.46e-12	69.8
SNP_21002	Bb08	79.4	Vu11	1641483	1641394	80	30	6	0	1	90	1.79e-08	57
PAV_10116	Bb08	64.4	Vu11	1723150	1723236	96.552	29	1	0	2	88	6.38e-12	68.4
PAV_13493	Bb09	64.6	Vu11	2811289	2811375	75.862	29	7	0	89	3	1.41e-09	60.6
SNP_13256	Bb09	64.8	Vu11	3306197	3306117	81.481	27	5	0	1	81	6e-06	48.9
SNP_16688	Bb01	16.2	Vu11	3871752	3871663	96.667	30	1	0	90	1	1.3e-12	70.7
SNP_20448	Bb10	48.9	Vu11	5532470	5532384	93.103	29	2	0	87	1	2.69e-10	63
SNP_13357	Bb04	50.4	Vu11	6306525	6306605	74.074	27	7	0	10	90	4.28e-08	55.7
SNP_16426	Bb01	99.2	Vu11	8036696	8036616	77.778	27	6	0	88	8	3.74e-07	52.8
SNP_18837	Bb01	99.8	Vu11	9314972	9314886	82.759	29	5	0	3	89	7.01e-09	58.3
SNP_19005	Bb01	99.8	Vu11	9782977	9783063	89.655	29	3	0	3	89	2.25e-09	60
PAV_10808	Bb03	36.8	Vu11	13029301	13029378	76.923	26	6	0	11	88	6.91e-09	58.3
SNP_5868	Bb01	102	Vu11	23272079	23272162	85.714	28	4	0	6	89	3.38e-08	56.1
PAV_4433	Bb01	103.4	Vu11	24682304	24682387	71.429	28	8	0	5	88	4.88e-07	52.2
SNP_13193	Bb01	103.4	Vu11	26369362	26369448	72.414	29	8	0	2	88	5.89e-11	65.2
SNP_21037	Bb01	103.4	Vu11	27102533	27102447	89.655	29	3	0	2	88	1.58e-10	63.8
PAV_3574	Bb01	103.4	Vu11	27102542	27102462	85.185	27	4	0	2	82	8.35e-08	54.7
SNP_2473	Bb01	104	Vu11	27726232	27726146	89.655	29	3	0	3	89	3.27e-13	72.7
SNP_3279	Bb01	105.7	Vu11	30382872	30382783	76.667	30	7	0	90	1	3.12e-07	52.8
SNP_19895	Bb01	105.7	Vu11	30634089	30634009	70.37	27	8	0	3	83	1.11e-06	51
PAV_4278	Bb01	105.7	Vu11	30634231	30634160	87.5	24	3	0	75	4	1.65e-07	53.8
SNP_16172	Bb10	16.7	Vu11	32251595	32251684	93.333	30	2	0	1	90	5.89e-11	65.2
SNP_6707	Bb10	16.7	Vu11	32253981	32254070	90	30	3	0	1	90	4.29e-11	65.7
SNP_1329	Bb10	17.6	Vu11	32397491	32397408	75	28	7	0	2	85	8.09e-07	51.5
SNP_14215	Bb10	19.5	Vu11	32965693	32965649	80	15	3	0	4	48	5.31e-06	36.3
PAV_5209	Bb04	83.7	Vu11	33961302	33961213	96.667	30	1	0	1	90	7.47e-14	74.8
SNP_171	Bb10	22.9	Vu11	34470666	34470740	88	25	3	0	75	1	1.3e-08	57.4
PAV_45558	Bb10	23.9	Vu11	34629958	34629872	72.414	29	8	0	3	89	2.46e-08	56.5
SNP_6774	Bb10	24.9	Vu11	35232441	35232530	83.333	30	5	0	90	1	2.1e-10	63.4
SNP_13226	Bb10	24.9	Vu11	35232659	35232745	82.759	29	5	0	4	90	9.48e-13	71.2
PAV_13687	Bb03	32.3	Vu11	36811826	36811912	79.31	29	6	0	88	2	9.86e-08	54.7
SNP_8530	Bb10	4.5	Vu11	37269196	37269279	78.571	28	6	0	4	87	4.29e-07	52.4
SNP_1428	Bb10	4.5	Vu11	37370847	37370933	100	29	0	0	3	89	1.07e-10	64.3
SNP_7925	Bb10	4.5	Vu11	37580970	37581056	75.862	29	7	0	4	90	2.27e-07	53.3
SNP_8737	Bb10	4.5	Vu11	37596276	37596365	86.667	30	4	0	1	90	8.76e-12	68
PAV_16042	Bb10	5.4	Vu11	37597842	37597756	89.655	29	3	0	89	3	3.38e-12	69.3
SNP_13187	Bb10	4.2	Vu11	38069404	38069321	85.714	28	4	0	5	88	5.89e-11	65.2
SNP_1811	Bb05	0.3	Vu11	38137893	38137804	70	30	9	0	90	1	1.53e-06	50.6
PAV_15571	Bb10	5.4	Vu11	38554333	38554419	100	29	0	0	89	3	2.96e-11	66.2
PAV_2358	Bb10	3.4	Vu11	38759399	38759485	68.966	29	9	0	3	89	1.3e-08	57.4
SNP_3614	Bb10	2.5	Vu11	39092351	39092274	92.308	26	2	0	7	84	1.41e-09	60.6
SNP_18045	Bb10	2	Vu11	40152289	40152218	100	24	0	0	2	73	1.3e-08	57.4
SNP_6848	Bb10	1.7	Vu11	40481691	40481605	93.103	29	2	0	2	88	5.99e-11	65.2
SNP_2038	Bb10	0	Vu11	40979885	40979971	93.103	29	2	0	89	3	1.47e-12	70.7
SNP_20723	Bb10	0.3	Vu11	41225934	41225854	85.185	27	4	0	87	7	6.49e-07	51.8
SNP_15881	Bb10	0.3	Vu11	41240131	41240045	72.414	29	8	0	88	2	7.48e-06	48.3
SNP_3728	Bb10	0.6	Vu11	41352803	41352717	100	29	0	0	3	89	1.53e-14	77.1
